# Supplementary material for: Intraspecific comparative genomics of isolates of the Norway spruce pathogen (Heterobasidion parviporum) and identification of its potential virulence factors
Source: BMC Genomics. 2018 Mar 27;19:220. doi: 10.1186/s12864-018-4610-4 (PMC5870257; doi:10.1186/s12864-018-4610-4)
Supplement: Supplementary file 17 — Table S9. Annotation of genes in different categories. (a) core genes (b) deleted genes (c) duplicated genes (d) GO terms in novel genes (e) Pfam domains in novel genes (e) genes in negative tajima’s D extreme window (EW) (f) genes in positive tajima’s D EW. (XLSX 2646 kb) [file 12864_2018_4610_MOESM17_ESM.xlsx]

## Sheet: (a)core genes
"NA" represents no variants were called; variant density was calcuated by variant#/gene length *1kb
Gene name	Gene length	Total variant number	Total variant density	Missense variant number	Missense variant density	Impact HIGH variant number	Impact HIGH variant density	Exon loss variant number	Frameshift variant number	Splice acceptor variant number	Splice donor variant number	Stop gained variant number	Sequence description	Blast top NCBI_NR hit description (HSP)	Blast top NCBI_NR hit taxonomy name	Blast top NCBI_NR hit e-value	Blast top NCBI_NR hit similarity	Blast top NCBI_NR hit length	Blast top NCBI_NR hit alignment length	Annotation GO count	Annotation GO ID	InterPro Accession ID	InterPro Name
evm.scaffold1.1	2026	103	50.8391	23	11.3524	1	0.493583	0	1	0	0	1	proteophosphoglycan 5	gi|575070803|gb|ETW86413.1| hypothetical protein HETIRDRAFT_456537 [Heterobasidion irregulare TC 32-1]/gi|695530715|ref|XP_009540438.1|hypothetical protein HETIRDRAFT_456537 [Heterobasidion irregulare TC 32-1]	Heterobasidion irregulare TC 32-1	0	90.61%	477	458
evm.scaffold1.10	1702	30	17.6263	2	1.17509	0	0	0	0	0	0	0	Ubiquitin domain-containing DSK2	gi|575070813|gb|ETW86423.1| hypothetical protein HETIRDRAFT_406535 [Heterobasidion irregulare TC 32-1]/gi|695530750|ref|XP_009540448.1|hypothetical protein HETIRDRAFT_406535 [Heterobasidion irregulare TC 32-1]	Heterobasidion irregulare TC 32-1	0	99.15%	355	355	3	GO:0005515;GO:0005737;GO:0044763	IPR019956;IPR000626;IPR006636;IPR015940;noIPR;IPR015496;IPR029071;IPR009060;	Ubiquitin;Ubiquitin domain;Heat shock chaperonin-binding;Ubiquitin-associated domain;Ubiquilin;Ubiquitin-related domain;UBA-like;
evm.scaffold1.100	2176	20	9.19118	3	1.37868	2	0.919118	0	2	0	0	0	NAD-dependent malic enzyme 3	gi|695531432|ref|XP_009540618.1|hypothetical protein HETIRDRAFT_307063 [Heterobasidion irregulare TC 32-1]/gi|575071005|gb|ETW86615.1| hypothetical protein HETIRDRAFT_307063 [Heterobasidion irregulare TC 32-1]	Heterobasidion irregulare TC 32-1	0	98.60%	570	573	7	GO:0006108;GO:0046872;GO:0051287;GO:0004471;GO:0006099;GO:0006090;GO:0015976	IPR001891;IPR012302;IPR016040;IPR012301;noIPR;IPR015884;	Malic oxidoreductase;Malic enzyme, NAD-binding;NAD(P)-binding domain;Malic enzyme, N-terminal domain;Malic enzyme, conserved site;
evm.scaffold1.1000	2064	4	1.93798	1	0.484496	0	0	0	0	0	0	0	pre-mRNA splicing factor	gi|695534728|ref|XP_009541487.1|hypothetical protein HETIRDRAFT_378704 [Heterobasidion irregulare TC 32-1]/gi|575071994|gb|ETW87604.1| hypothetical protein HETIRDRAFT_378704 [Heterobasidion irregulare TC 32-1]	Heterobasidion irregulare TC 32-1	0	99.66%	580	580	3	GO:0005515;GO:0071013;GO:0000398	IPR020472;IPR001680;IPR015943;noIPR;IPR032847;IPR019775;IPR017986;	G-protein beta WD-40 repeat;WD40 repeat;WD40/YVTN repeat-like-containing domain;Pre-mRNA-processing factor 17;WD40 repeat, conserved site;WD40-repeat-containing domain;
evm.scaffold1.1001	1379	4	2.90065	1	0.725163	0	0	0	0	0	0	0	pituitary tumor-transforming gene 1 -interacting isoform X1	gi|389751868|gb|EIM92941.1| hypothetical protein STEHIDRAFT_107311 [Stereum hirsutum FP-91666 SS1]/gi|597903764|ref|XP_007299181.1|hypothetical protein STEHIDRAFT_107311 [Stereum hirsutum FP-91666 SS1]	Stereum hirsutum FP-91666 SS1	4.6e-12	51.28%	140	156
evm.scaffold1.1002	2781	3	1.07875	1	0.359583	0	0	0	0	0	0	0	ATP dependent DNA helicase	gi|575071997|gb|ETW87607.1| hypothetical protein HETIRDRAFT_424354 [Heterobasidion irregulare TC 32-1]/gi|695534737|ref|XP_009541490.1|hypothetical protein HETIRDRAFT_424354 [Heterobasidion irregulare TC 32-1]	Heterobasidion irregulare TC 32-1	0	98.35%	839	848	21	GO:0016887;GO:0006270;GO:0000727;GO:0006271;GO:0031261;GO:0046809;GO:0006267;GO:0003682;GO:0042555;GO:0006348;GO:0000781;GO:0005656;GO:0003688;GO:0005524;GO:0003678;GO:0000790;GO:0032508;GO:0051097;GO:0005829;GO:0031298;GO:0030466	IPR008046;IPR001208;IPR031327;IPR003593;noIPR;IPR027417;IPR027925;IPR012340;IPR018525;	DNA replication licensing factor Mcm3;MCM domain;Mini-chromosome maintenance protein;AAA+ ATPase domain;P-loop containing nucleoside triphosphate hydrolase;MCM N-terminal domain;Nucleic acid-binding, OB-fold;Mini-chromosome maintenance, conserved site;
evm.scaffold1.1003	2947	1	0.339328	0	0	0	0	0	0	0	0	0	RINT-1 family	gi|695534740|ref|XP_009541491.1|hypothetical protein HETIRDRAFT_469768 [Heterobasidion irregulare TC 32-1]/gi|575071998|gb|ETW87608.1| hypothetical protein HETIRDRAFT_469768 [Heterobasidion irregulare TC 32-1]	Heterobasidion irregulare TC 32-1	0	96.84%	823	823	2	GO:0005783;GO:0048193	IPR007528;noIPR;	RINT-1/TIP-20;
evm.scaffold1.1004	1638	6	3.663	1	0.610501	0	0	0	0	0	0	0	carbonic anhydrase	gi|695534743|ref|XP_009541492.1|hypothetical protein HETIRDRAFT_469770 [Heterobasidion irregulare TC 32-1]/gi|575071999|gb|ETW87609.1| hypothetical protein HETIRDRAFT_469770 [Heterobasidion irregulare TC 32-1]	Heterobasidion irregulare TC 32-1	8.8e-110	92.57%	178	175	4	GO:0008270;GO:0006807;GO:0004089;GO:0006730	IPR001765;noIPR;	Carbonic anhydrase;
evm.scaffold1.1005	1262	3	2.37718	1	0.792393	0	0	0	0	0	0	0	had-superfamily hydrolase	gi|695534747|ref|XP_009541493.1|hypothetical protein HETIRDRAFT_241060, partial [Heterobasidion irregulare TC 32-1]/gi|575072000|gb|ETW87610.1| hypothetical protein HETIRDRAFT_241060, partial [Heterobasidion irregulare TC 32-1]	Heterobasidion irregulare TC 32-1	1.8e-138	98.53%	241	204	3	GO:0008253;GO:0009264;GO:0016311	IPR023214;IPR010708;noIPR;	HAD-like domain;5'(3')-deoxyribonucleotidase;
evm.scaffold1.1006	3027	3	0.99108	0	0	0	0	0	0	0	0	0	adrenoleukodystrophy	gi|575072001|gb|ETW87611.1| ABC transporter [Heterobasidion irregulare TC 32-1]/gi|695534750|ref|XP_009541494.1|ABC transporter [Heterobasidion irregulare TC 32-1]	Heterobasidion irregulare TC 32-1	0	98.45%	710	710	4	GO:0005524;GO:0042626;GO:0005779;GO:1902001	IPR003593;IPR003439;IPR027417;IPR011527;noIPR;IPR031238;IPR017871;	AAA+ ATPase domain;ABC transporter-like;P-loop containing nucleoside triphosphate hydrolase;ABC transporter type 1, transmembrane domain;Peroxisomal long-chain fatty acid import protein 1;ABC transporter, conserved site;
evm.scaffold1.1007	465	NA	NA	NA	NA	NA	NA	NA	NA	NA	NA	NA	ribosomal S8	gi|695534753|ref|XP_009541495.1|hypothetical protein HETIRDRAFT_307517 [Heterobasidion irregulare TC 32-1]/gi|575072002|gb|ETW87612.1| hypothetical protein HETIRDRAFT_307517 [Heterobasidion irregulare TC 32-1]	Heterobasidion irregulare TC 32-1	2.5e-108	99.35%	154	154	4	GO:0003735;GO:0042254;GO:0005763;GO:0006412	noIPR;IPR000630;	B-block binding subunit of TFIIIC;Ribosomal protein S8;
evm.scaffold1.1008	1185	1	0.843882	0	0	0	0	0	0	0	0	0	MSF1-domain-containing	gi|575072003|gb|ETW87613.1| hypothetical protein HETIRDRAFT_31570 [Heterobasidion irregulare TC 32-1]/gi|695530149|ref|XP_009540297.1|hypothetical protein HETIRDRAFT_31570 [Heterobasidion irregulare TC 32-1]	Heterobasidion irregulare TC 32-1	1.5e-134	99.45%	182	182			IPR006797;noIPR;	PRELI/MSF1 domain;
evm.scaffold1.1009	7351	17	2.31261	7	0.952251	0	0	0	0	0	0	0	Transcription factor tau subunit sfc3	gi|575072004|gb|ETW87614.1| hypothetical protein HETIRDRAFT_59772 [Heterobasidion irregulare TC 32-1]/gi|695530638|ref|XP_009540419.1|hypothetical protein HETIRDRAFT_59772 [Heterobasidion irregulare TC 32-1]	Heterobasidion irregulare TC 32-1	0	80.32%	1818	1296			noIPR;IPR011991;IPR007309;	RINT-1/TIP-20;Winged helix-turn-helix DNA-binding domain;B-block binding subunit of TFIIIC;
evm.scaffold1.101	1155	6	5.19481	1	0.865801	0	0	0	0	0	0	0	RNA-binding domain-containing	gi|695531436|ref|XP_009540619.1|hypothetical protein HETIRDRAFT_468243 [Heterobasidion irregulare TC 32-1]/gi|575071006|gb|ETW86616.1| hypothetical protein HETIRDRAFT_468243 [Heterobasidion irregulare TC 32-1]	Heterobasidion irregulare TC 32-1	0	99.23%	259	259	5	GO:0000166;GO:0017069;GO:0005730;GO:0005685;GO:0000398	IPR000504;IPR012677;noIPR;IPR024888;	RNA recognition motif domain;Nucleotide-binding alpha-beta plait domain;U1 small nuclear ribonucleoprotein A/U2 small nuclear ribonucleoprotein B'';
evm.scaffold1.1010	3128	3	0.959079	0	0	0	0	0	0	0	0	0	hypothetical protein HETIRDRAFT_308393	gi|695534759|ref|XP_009541497.1|hypothetical protein HETIRDRAFT_308393 [Heterobasidion irregulare TC 32-1]/gi|575072006|gb|ETW87616.1| hypothetical protein HETIRDRAFT_308393 [Heterobasidion irregulare TC 32-1]	Heterobasidion irregulare TC 32-1	0	95.83%	719	719	1	GO:0016021	noIPR;	Carbonic anhydrase;
evm.scaffold1.1011	4435	2	0.450958	1	0.225479	0	0	0	0	0	0	0	kinase	gi|575072007|gb|ETW87617.1| MAPKKK-like protein [Heterobasidion irregulare TC 32-1]/gi|695534762|ref|XP_009541498.1|MAPKKK-like protein [Heterobasidion irregulare TC 32-1]	Heterobasidion irregulare TC 32-1	0	99.29%	1406	1406	3	GO:0005524;GO:0004672;GO:0006468	IPR002290;noIPR;IPR000719;IPR017441;IPR008271;IPR011009;	Serine/threonine/dual specificity protein kinase, catalytic domain;Protein kinase domain;Protein kinase, ATP binding site;Serine/threonine-protein kinase, active site;Protein kinase-like domain;
evm.scaffold1.1012	1965	1	0.508906	1	0.508906	0	0	0	0	0	0	0	developmentally regulated GTP-binding	gi|695534765|ref|XP_009541499.1|hypothetical protein HETIRDRAFT_438028 [Heterobasidion irregulare TC 32-1]/gi|575072008|gb|ETW87618.1| hypothetical protein HETIRDRAFT_438028 [Heterobasidion irregulare TC 32-1]	Heterobasidion irregulare TC 32-1	0	97.54%	366	366	3	GO:0005525;GO:0051286;GO:0002181	IPR006073;IPR004095;IPR031662;IPR027417;IPR005225;noIPR;IPR006074;IPR031167;IPR012676;	GTP binding domain;TGS;GTP binding protein, second domain;P-loop containing nucleoside triphosphate hydrolase;Small GTP-binding protein domain;GTP1/OBG, conserved site;OBG-type guanine nucleotide-binding (G) domain;TGS-like;
evm.scaffold1.1013	1501	1	0.666223	0	0	0	0	0	0	0	0	0	Metallo-hydrolase oxidoreductase	gi|575072009|gb|ETW87619.1| hypothetical protein HETIRDRAFT_306066 [Heterobasidion irregulare TC 32-1]/gi|695534768|ref|XP_009541500.1|hypothetical protein HETIRDRAFT_306066 [Heterobasidion irregulare TC 32-1]	Heterobasidion irregulare TC 32-1	0	92.67%	363	382			IPR001279;noIPR;	Metallo-beta-lactamase;
evm.scaffold1.1014	6070	14	2.30643	2	0.329489	3	0.494234	0	2	0	0	1	P-loop containing nucleoside triphosphate hydrolase	gi|575072010|gb|ETW87620.1| ABC transporter [Heterobasidion irregulare TC 32-1]/gi|695534771|ref|XP_009541501.1|ABC transporter [Heterobasidion irregulare TC 32-1]	Heterobasidion irregulare TC 32-1	0	90.54%	1581	1396	4	GO:0005524;GO:0042626;GO:0055085;GO:0016021	IPR003593;IPR027417;noIPR;IPR011527;IPR003439;	AAA+ ATPase domain;P-loop containing nucleoside triphosphate hydrolase;ABC transporter type 1, transmembrane domain;ABC transporter-like;
evm.scaffold1.1015	898	1	1.11359	0	0	1	1.11359	0	1	0	0	0	ABC transporter	gi|575072010|gb|ETW87620.1| ABC transporter [Heterobasidion irregulare TC 32-1]/gi|695534771|ref|XP_009541501.1|ABC transporter [Heterobasidion irregulare TC 32-1]	Heterobasidion irregulare TC 32-1	1.1e-104	97.18%	1581	177	4	GO:0005524;GO:0042626;GO:0055085;GO:0016021	IPR027417;IPR003439;noIPR;	P-loop containing nucleoside triphosphate hydrolase;ABC transporter-like;
evm.scaffold1.1016	3985	4	1.00376	0	0	0	0	0	0	0	0	0	RIC1-domain-containing	gi|695534774|ref|XP_009541502.1|hypothetical protein HETIRDRAFT_154043 [Heterobasidion irregulare TC 32-1]/gi|575072012|gb|ETW87622.1| hypothetical protein HETIRDRAFT_154043 [Heterobasidion irregulare TC 32-1]	Heterobasidion irregulare TC 32-1	0	97.38%	1030	1030	1	GO:0005515	IPR009771;IPR015943;IPR011042;noIPR;	Ribosome control protein 1;WD40/YVTN repeat-like-containing domain;Six-bladed beta-propeller, TolB-like;
evm.scaffold1.1017	1563	NA	NA	NA	NA	NA	NA	NA	NA	NA	NA	NA	Clavaminate synthase	gi|575072013|gb|ETW87623.1| hypothetical protein HETIRDRAFT_99947 [Heterobasidion irregulare TC 32-1]/gi|695534777|ref|XP_009541503.1|hypothetical protein HETIRDRAFT_99947 [Heterobasidion irregulare TC 32-1]	Heterobasidion irregulare TC 32-1	0	98.04%	358	358	2	GO:0016491;GO:0055114	IPR027443;noIPR;	Isopenicillin N synthase-like;
evm.scaffold1.1018	5406	9	1.66482	1	0.18498	0	0	0	0	0	0	0	glycosyltransferase family 1	gi|961957855|gb|KTB33372.1|hypothetical protein WG66_13990 [Moniliophthora roreri]	Moniliophthora roreri	0	72.46%	1476	1449	5	GO:0005975;GO:0016758;GO:0006694;GO:0006810;GO:0030259	IPR001849;IPR004182;IPR004276;IPR011993;IPR002213;noIPR;	Pleckstrin homology domain;GRAM domain;Glycosyltransferase family 28, N-terminal domain;PH domain-like;UDP-glucuronosyl/UDP-glucosyltransferase;
evm.scaffold1.1019	1604	4	2.49377	0	0	0	0	0	0	0	0	0	hypothetical protein HETIRDRAFT_31593	gi|695530157|ref|XP_009540299.1|hypothetical protein HETIRDRAFT_31593 [Heterobasidion irregulare TC 32-1]/gi|575072015|gb|ETW87625.1| hypothetical protein HETIRDRAFT_31593 [Heterobasidion irregulare TC 32-1]	Heterobasidion irregulare TC 32-1	0	99.22%	255	255	2	GO:0016021;GO:0005886	IPR009571;	Membrane protein SUR7/Rim9-like, fungi;
evm.scaffold1.102	1594	43	26.9762	9	5.64617	0	0	0	0	0	0	0	Arginase deacetylase	gi|827766041|gb|KLO20620.1|Arginase/deacetylase [Schizopora paradoxa]	Schizopora paradoxa	1.2e-131	65.82%	375	392	1	GO:0016787	IPR000286;IPR023801;noIPR;	Histone deacetylase superfamily;Histone deacetylase domain;
evm.scaffold1.1020	8069	15	1.85897	5	0.619655	0	0	0	0	0	0	0	ARM repeat-containing	gi|695534784|ref|XP_009541505.1|hypothetical protein HETIRDRAFT_443311 [Heterobasidion irregulare TC 32-1]/gi|575072017|gb|ETW87627.1| hypothetical protein HETIRDRAFT_443311 [Heterobasidion irregulare TC 32-1]	Heterobasidion irregulare TC 32-1	0	99.50%	1030	1009	2	GO:0010508;GO:0003723	noIPR;IPR001313;IPR018791;IPR011989;IPR016024;	PH domain-like;Pumilio RNA-binding repeat;UV radiation resistance protein/autophagy-related protein 14;Armadillo-like helical;Armadillo-type fold;
evm.scaffold1.1021	2240	10	4.46429	0	0	0	0	0	0	0	0	0	hypothetical protein HETIRDRAFT_246583, partial	gi|575072019|gb|ETW87629.1| hypothetical protein HETIRDRAFT_246583, partial [Heterobasidion irregulare TC 32-1]/gi|695534790|ref|XP_009541507.1|hypothetical protein HETIRDRAFT_246583, partial [Heterobasidion irregulare TC 32-1]	Heterobasidion irregulare TC 32-1	4.9e-161	96.79%	248	249			noIPR;	Cullin repeat-like-containing domain;
evm.scaffold1.1022	4291	8	1.86437	3	0.699138	0	0	0	0	0	0	0	hypothetical protein HETIRDRAFT_59801	gi|575072020|gb|ETW87630.1| hypothetical protein HETIRDRAFT_59801 [Heterobasidion irregulare TC 32-1]/gi|695530646|ref|XP_009540421.1|hypothetical protein HETIRDRAFT_59801 [Heterobasidion irregulare TC 32-1]	Heterobasidion irregulare TC 32-1	0	87.02%	741	763	1	GO:0005515	noIPR;IPR000210;IPR011333;IPR016159;	GYF domain;BTB/POZ domain;SKP1/BTB/POZ domain;Cullin repeat-like-containing domain;
evm.scaffold1.1023	2279	6	2.63273	2	0.877578	0	0	0	0	0	0	0	TRAPP complex subunit trs31	gi|695534796|ref|XP_009541509.1|hypothetical protein HETIRDRAFT_306992 [Heterobasidion irregulare TC 32-1]/gi|575072022|gb|ETW87632.1| hypothetical protein HETIRDRAFT_306992 [Heterobasidion irregulare TC 32-1]	Heterobasidion irregulare TC 32-1	0	96.87%	356	319	8	GO:0005635;GO:0006888;GO:0016627;GO:1990070;GO:0005829;GO:1990071;GO:1990072;GO:0055114	noIPR;IPR007194;IPR005720;IPR013785;IPR016696;IPR024096;	Cullin repeat-like-containing domain;Transport protein particle (TRAPP) component;Dihydroorotate dehydrogenase domain;Aldolase-type TIM barrel;TRAPP I complex, subunit 5;NO signalling/Golgi transport ligand-binding domain;
evm.scaffold1.1024	6673	13	1.94815	1	0.149858	0	0	0	0	0	0	0	hypothetical protein HETIRDRAFT_431920	gi|695534799|ref|XP_009541510.1|hypothetical protein HETIRDRAFT_431920 [Heterobasidion irregulare TC 32-1]/gi|575072023|gb|ETW87633.1| hypothetical protein HETIRDRAFT_431920 [Heterobasidion irregulare TC 32-1]	Heterobasidion irregulare TC 32-1	0	93.39%	1226	1241	1	GO:0005515	noIPR;IPR003169;	Glycoside hydrolase superfamily;GYF domain;
evm.scaffold1.1025	2767	1	0.361402	0	0	0	0	0	0	0	0	0	MFS general substrate transporter	gi|575072024|gb|ETW87634.1| mfs acetyl-CoA transporter [Heterobasidion irregulare TC 32-1]/gi|695534802|ref|XP_009541511.1|mfs acetyl-CoA transporter [Heterobasidion irregulare TC 32-1]	Heterobasidion irregulare TC 32-1	0	99.02%	510	510	3	GO:0016021;GO:0008521;GO:0015876	IPR024371;noIPR;IPR020846;	Acetyl-coenzyme A transporter 1;Major facilitator superfamily domain;
evm.scaffold1.1026	4110	17	4.13625	2	0.486618	0	0	0	0	0	0	0	hypothetical protein HETIRDRAFT_305492, partial	gi|695534805|ref|XP_009541512.1|hypothetical protein HETIRDRAFT_305492, partial [Heterobasidion irregulare TC 32-1]/gi|575072025|gb|ETW87635.1| hypothetical protein HETIRDRAFT_305492, partial [Heterobasidion irregulare TC 32-1]	Heterobasidion irregulare TC 32-1	0	97.81%	639	638	2	GO:0003824;GO:0016021	IPR012878;noIPR;	Beta-L-arabinofuranosidase, GH127;
evm.scaffold1.1027	1977	3	1.51745	0	0	0	0	0	0	0	0	0	glycoside hydrolase family 72	gi|575072026|gb|ETW87636.1| glycoside hydrolase family 72 protein [Heterobasidion irregulare TC 32-1]/gi|695534808|ref|XP_009541513.1|glycoside hydrolase family 72 protein [Heterobasidion irregulare TC 32-1]	Heterobasidion irregulare TC 32-1	0	99.47%	564	564	5	GO:0005975;GO:0016740;GO:0005886;GO:0031225;GO:0016787	IPR012946;IPR004886;IPR013781;noIPR;IPR017853;	X8 domain;Glucanosyltransferase;Glycoside hydrolase, catalytic domain;Glycoside hydrolase superfamily;
evm.scaffold1.1028	1894	3	1.58395	3	1.58395	0	0	0	0	0	0	0	RNA-binding domain-containing	gi|695534811|ref|XP_009541514.1|hypothetical protein HETIRDRAFT_431924 [Heterobasidion irregulare TC 32-1]/gi|575072027|gb|ETW87637.1| hypothetical protein HETIRDRAFT_431924 [Heterobasidion irregulare TC 32-1]	Heterobasidion irregulare TC 32-1	0	98.21%	444	448	3	GO:0000166;GO:0003676;GO:0008270	IPR000504;IPR001878;IPR012677;noIPR;	RNA recognition motif domain;Zinc finger, CCHC-type;Nucleotide-binding alpha-beta plait domain;
evm.scaffold1.1029	7137	72	10.0883	3	0.420345	7	0.980804	0	5	1	1	0	P-loop containing nucleoside triphosphate hydrolase	gi|695534814|ref|XP_009541515.1|ABC transporter [Heterobasidion irregulare TC 32-1]/gi|575072028|gb|ETW87638.1| ABC transporter [Heterobasidion irregulare TC 32-1]	Heterobasidion irregulare TC 32-1	0	93.92%	1481	1497	4	GO:0005524;GO:0042626;GO:0055085;GO:0016021	IPR003593;IPR027417;noIPR;IPR003439;IPR011527;IPR017871;	AAA+ ATPase domain;P-loop containing nucleoside triphosphate hydrolase;ABC transporter-like;ABC transporter type 1, transmembrane domain;ABC transporter, conserved site;
evm.scaffold1.103	6962	309	44.3838	69	9.91095	6	0.861821	0	6	0	0	0	RNA-dependent RNA polymerase SHL2	gi|695531444|ref|XP_009540621.1|hypothetical protein HETIRDRAFT_431281 [Heterobasidion irregulare TC 32-1]/gi|575071008|gb|ETW86618.1| hypothetical protein HETIRDRAFT_431281 [Heterobasidion irregulare TC 32-1]	Heterobasidion irregulare TC 32-1	0	89.73%	1225	1256	5	GO:0003968;GO:0001172;GO:0016020;GO:0006144;GO:0031379	noIPR;IPR018392;IPR008253;IPR007855;	von Willebrand factor, type A;LysM domain;Marvel domain;RNA-dependent RNA polymerase, eukaryotic-type;
evm.scaffold1.1030	679	4	5.89102	0	0	0	0	0	0	0	0	0	---NA---
evm.scaffold1.1031	2500	6	2.4	3	1.2	0	0	0	0	0	0	0	MFS general substrate transporter	gi|575072030|gb|ETW87640.1| major facilitator superfamily, partial [Heterobasidion irregulare TC 32-1]/gi|695529979|ref|XP_009540254.1|major facilitator superfamily, partial [Heterobasidion irregulare TC 32-1]	Heterobasidion irregulare TC 32-1	0	85.39%	466	486	3	GO:0055085;GO:0016021;GO:0005215	IPR011701;noIPR;IPR020846;	Major facilitator superfamily;Major facilitator superfamily domain;
evm.scaffold1.1032	201	NA	NA	NA	NA	NA	NA	NA	NA	NA	NA	NA	hypothetical protein HETIRDRAFT_107661	gi|695567200|ref|XP_009550049.1|hypothetical protein HETIRDRAFT_107661 [Heterobasidion irregulare TC 32-1]/gi|575062427|gb|ETW78045.1| hypothetical protein HETIRDRAFT_107661 [Heterobasidion irregulare TC 32-1]	Heterobasidion irregulare TC 32-1	2.4e-35	96.97%	135	66	1	GO:0016021
evm.scaffold1.1033	1491	8	5.36553	1	0.670691	0	0	0	0	0	0	0	hypothetical protein HETIRDRAFT_426400	gi|575067313|gb|ETW82926.1| hypothetical protein HETIRDRAFT_426400 [Heterobasidion irregulare TC 32-1]/gi|695548941|ref|XP_009545231.1|hypothetical protein HETIRDRAFT_426400 [Heterobasidion irregulare TC 32-1]	Heterobasidion irregulare TC 32-1	1.3e-151	61.64%	411	451	1	GO:0016020
evm.scaffold1.1034	967	10	10.3413	3	3.10238	3	3.10238	0	2	0	0	1	hypothetical protein HETIRDRAFT_426400	gi|575067313|gb|ETW82926.1| hypothetical protein HETIRDRAFT_426400 [Heterobasidion irregulare TC 32-1]/gi|695548941|ref|XP_009545231.1|hypothetical protein HETIRDRAFT_426400 [Heterobasidion irregulare TC 32-1]	Heterobasidion irregulare TC 32-1	3.6e-117	90.00%	411	190	1	GO:0016021
evm.scaffold1.1035	935	13	13.9037	5	5.34759	0	0	0	0	0	0	0	hypothetical protein HETIRDRAFT_448109	gi|695534826|ref|XP_009541519.1|hypothetical protein HETIRDRAFT_448109 [Heterobasidion irregulare TC 32-1]/gi|575072033|gb|ETW87643.1| hypothetical protein HETIRDRAFT_448109 [Heterobasidion irregulare TC 32-1]	Heterobasidion irregulare TC 32-1	0	97.55%	286	286
evm.scaffold1.1036	801	12	14.9813	3	3.74532	0	0	0	0	0	0	0	hypothetical protein HETIRDRAFT_413956	gi|695534829|ref|XP_009541520.1|hypothetical protein HETIRDRAFT_413956 [Heterobasidion irregulare TC 32-1]/gi|575072034|gb|ETW87644.1| hypothetical protein HETIRDRAFT_413956 [Heterobasidion irregulare TC 32-1]	Heterobasidion irregulare TC 32-1	2.9e-145	98.16%	217	217
evm.scaffold1.1037	1328	38	28.6145	5	3.76506	1	0.753012	0	0	1	0	0	hypothetical protein HETIRDRAFT_229777, partial	gi|575072035|gb|ETW87645.1| hypothetical protein HETIRDRAFT_229777, partial [Heterobasidion irregulare TC 32-1]/gi|695534833|ref|XP_009541521.1|hypothetical protein HETIRDRAFT_229777, partial [Heterobasidion irregulare TC 32-1]	Heterobasidion irregulare TC 32-1	1.4e-157	99.56%	266	225			noIPR;	Zinc finger, CCHC-type;
evm.scaffold1.1038	3900	54	13.8462	9	2.30769	0	0	0	0	0	0	0	Metallo peptidase M12B	gi|575072036|gb|ETW87646.1| Metallo peptidase M12B [Heterobasidion irregulare TC 32-1]/gi|695530161|ref|XP_009540300.1|Metallo peptidase M12B [Heterobasidion irregulare TC 32-1]	Heterobasidion irregulare TC 32-1	0	95.17%	537	559	5	GO:0008270;GO:0006508;GO:0016021;GO:0044464;GO:0004222	IPR001762;noIPR;IPR002870;IPR024079;IPR001590;	Disintegrin domain;Peptidase M12B, propeptide;Metallopeptidase, catalytic domain;Peptidase M12B, ADAM/reprolysin;
evm.scaffold1.1039	749	2	2.67023	0	0	0	0	0	0	0	0	0	serine protease S14	gi|695530164|ref|XP_009540301.1|serine protease S14 [Heterobasidion irregulare TC 32-1]/gi|575072037|gb|ETW87647.1| serine protease S14 [Heterobasidion irregulare TC 32-1]	Heterobasidion irregulare TC 32-1	3.3e-73	99.09%	178	110	2	GO:0006508;GO:0004252	IPR001907;IPR023562;IPR029045;noIPR;IPR018215;	ATP-dependent Clp protease proteolytic subunit;Clp protease proteolytic subunit /Translocation-enhancing protein TepA;ClpP/crotonase-like domain;ClpP, active site;
evm.scaffold1.104	4468	210	47.0009	57	12.7574	1	0.223814	0	1	0	0	0	hypothetical protein HETIRDRAFT_406590, partial	gi|695531456|ref|XP_009540624.1|hypothetical protein HETIRDRAFT_406590, partial [Heterobasidion irregulare TC 32-1]/gi|575071011|gb|ETW86621.1| hypothetical protein HETIRDRAFT_406590, partial [Heterobasidion irregulare TC 32-1]	Heterobasidion irregulare TC 32-1	3.6e-123	81.68%	323	322			noIPR;	Bromodomain;
evm.scaffold1.1040	280	2	7.14286	0	0	0	0	0	0	0	0	0	serine protease S14	gi|695530164|ref|XP_009540301.1|serine protease S14 [Heterobasidion irregulare TC 32-1]/gi|575072037|gb|ETW87647.1| serine protease S14 [Heterobasidion irregulare TC 32-1]	Heterobasidion irregulare TC 32-1	1.7e-27	100.00%	178	51	2	GO:0006508;GO:0004252	IPR001907;IPR023562;IPR029045;noIPR;	ATP-dependent Clp protease proteolytic subunit;Clp protease proteolytic subunit /Translocation-enhancing protein TepA;ClpP/crotonase-like domain;
evm.scaffold1.1041	1780	4	2.24719	1	0.561798	0	0	0	0	0	0	0	Nucleus export BRL1	gi|695534837|ref|XP_009541522.1|hypothetical protein HETIRDRAFT_431929 [Heterobasidion irregulare TC 32-1]/gi|575072038|gb|ETW87648.1| hypothetical protein HETIRDRAFT_431929 [Heterobasidion irregulare TC 32-1]	Heterobasidion irregulare TC 32-1	0	97.76%	404	402	4	GO:0006406;GO:0031965;GO:0006998;GO:0016021	IPR018767;noIPR;	Brl1/Brr6 domain;
evm.scaffold1.1042	479	2	4.17537	0	0	0	0	0	0	0	0	0	four F5	gi|750944397|gb|KIK02319.1|hypothetical protein K443DRAFT_6235 [Laccaria amethystina LaAM-08-1]	Laccaria amethystina LaAM-08-1	2.5e-19	84.21%	62	57			noIPR;IPR007513;	Tetratricopeptide-like helical domain;Uncharacterised protein family SERF;
evm.scaffold1.1043	4297	9	2.09448	3	0.698162	0	0	0	0	0	0	0	TPR	gi|389742135|gb|EIM83322.1| TPR-like protein [Stereum hirsutum FP-91666 SS1]/gi|618809525|ref|XP_007307458.1|TPR-like protein [Stereum hirsutum FP-91666 SS1]	Stereum hirsutum FP-91666 SS1	0	70.75%	1081	1118	1	GO:0005515	IPR019734;IPR013105;IPR001440;IPR011990;noIPR;IPR013026;	Tetratricopeptide repeat;Tetratricopeptide repeat 2;Tetratricopeptide repeat 1;Tetratricopeptide-like helical domain;Tetratricopeptide repeat-containing domain;
evm.scaffold1.1044	1377	2	1.45243	0	0	0	0	0	0	0	0	0	golgin a7	gi|575072043|gb|ETW87653.1| hypothetical protein HETIRDRAFT_431933 [Heterobasidion irregulare TC 32-1]/gi|695534853|ref|XP_009541527.1|hypothetical protein HETIRDRAFT_431933 [Heterobasidion irregulare TC 32-1]	Heterobasidion irregulare TC 32-1	0	98.25%	342	342			IPR019383;noIPR;	Golgin subfamily A member 7/ERF4;
evm.scaffold1.1045	2605	37	14.2035	4	1.53551	2	0.767754	0	2	0	0	0	AP-1-like transcription factor	gi|575072044|gb|ETW87654.1| hypothetical protein HETIRDRAFT_443323 [Heterobasidion irregulare TC 32-1]/gi|695534856|ref|XP_009541528.1|hypothetical protein HETIRDRAFT_443323 [Heterobasidion irregulare TC 32-1]	Heterobasidion irregulare TC 32-1	0	98.63%	581	582	5	GO:0005667;GO:0003700;GO:0006355;GO:0043565;GO:0045449	noIPR;IPR004827;IPR023167;IPR013910;	SH3 domain;Basic-leucine zipper domain;Yap1 redox domain;Transcription factor PAP1;
evm.scaffold1.1046	1553	7	4.50741	0	0	0	0	0	0	0	0	0	arsenical pump-driving ATPase	gi|575072047|gb|ETW87657.1| arsenite-translocating ATPase [Heterobasidion irregulare TC 32-1]/gi|695530354|ref|XP_009540349.1|arsenite-translocating ATPase [Heterobasidion irregulare TC 32-1]	Heterobasidion irregulare TC 32-1	0	97.55%	326	326	6	GO:0016887;GO:0005524;GO:0046872;GO:0005783;GO:0045048;GO:0006810	IPR016300;IPR027417;IPR025723;noIPR;IPR027542;	Arsenical pump ATPase, ArsA/GET3;P-loop containing nucleoside triphosphate hydrolase;Anion-transporting ATPase-like domain;Arsenical pump ATPase, ArsA/GET3, eukaryotic;
evm.scaffold1.1047	2225	50	22.4719	7	3.14607	0	0	0	0	0	0	0	signal recognition particle 68	gi|575072048|gb|ETW87658.1| hypothetical protein HETIRDRAFT_424378 [Heterobasidion irregulare TC 32-1]/gi|695534865|ref|XP_009541531.1|hypothetical protein HETIRDRAFT_424378 [Heterobasidion irregulare TC 32-1]	Heterobasidion irregulare TC 32-1	0	97.66%	641	641	6	GO:0030942;GO:0006614;GO:0005829;GO:0008312;GO:0005047;GO:0005786	IPR026258;noIPR;	Signal recognition particle subunit SRP68;
evm.scaffold1.1048	3394	136	40.0707	23	6.77666	2	0.589275	0	2	0	0	0	SPOC domain	gi|695530258|ref|XP_009540323.1|hypothetical protein HETIRDRAFT_41157 [Heterobasidion irregulare TC 32-1]/gi|575072049|gb|ETW87659.1| hypothetical protein HETIRDRAFT_41157 [Heterobasidion irregulare TC 32-1]	Heterobasidion irregulare TC 32-1	0	95.30%	853	851	11	GO:0005657;GO:0042162;GO:0032508;GO:0006310;GO:0000723;GO:0043564;GO:0044763;GO:0004003;GO:0006303;GO:0006325;GO:0003684	noIPR;IPR006164;IPR005160;IPR016194;IPR002035;IPR014893;IPR005161;	Bromodomain;Ku70/Ku80 beta-barrel domain;Ku70/Ku80 C-terminal arm;SPOC-like, C-terminal domain;von Willebrand factor, type A;Ku, C-terminal;Ku70/Ku80, N-terminal alpha/beta;
evm.scaffold1.1049	5213	101	19.3746	3	0.575484	1	0.191828	0	0	1	0	0	Chromatin structure-remodeling complex subunit snf21	gi|575072050|gb|ETW87660.1| hypothetical protein HETIRDRAFT_443325 [Heterobasidion irregulare TC 32-1]/gi|695534868|ref|XP_009541532.1|hypothetical protein HETIRDRAFT_443325 [Heterobasidion irregulare TC 32-1]	Heterobasidion irregulare TC 32-1	0	97.39%	1488	1493	4	GO:0005634;GO:0005524;GO:0042393;GO:0006355	IPR001487;IPR001650;IPR014978;IPR014001;IPR014012;IPR029295;IPR027417;IPR000330;noIPR;	Bromodomain;Helicase, C-terminal;Glutamine-Leucine-Glutamine, QLQ;Helicase superfamily 1/2, ATP-binding domain;Helicase/SANT-associated domain;Snf2 ATP coupling domain;P-loop containing nucleoside triphosphate hydrolase;SNF2-related, N-terminal domain;
evm.scaffold1.105	1013	53	52.3198	8	7.89733	2	1.97433	0	2	0	0	0	carbohydrate kinase	gi|695531464|ref|XP_009540626.1|hypothetical protein HETIRDRAFT_431282 [Heterobasidion irregulare TC 32-1]/gi|575071013|gb|ETW86623.1| hypothetical protein HETIRDRAFT_431282 [Heterobasidion irregulare TC 32-1]	Heterobasidion irregulare TC 32-1	1.6e-138	96.63%	231	208	2	GO:0005975;GO:0016301	IPR027417;IPR006001;IPR031322;noIPR;	P-loop containing nucleoside triphosphate hydrolase;Carbohydrate kinase, thermoresistant glucokinase;Shikimate kinase/gluconokinase;
evm.scaffold1.1050	2114	117	55.3453	2	0.946074	0	0	0	0	0	0	0	BAR-domain-containing	gi|695534871|ref|XP_009541533.1|hypothetical protein HETIRDRAFT_424381 [Heterobasidion irregulare TC 32-1]/gi|575072051|gb|ETW87661.1| hypothetical protein HETIRDRAFT_424381 [Heterobasidion irregulare TC 32-1]	Heterobasidion irregulare TC 32-1	0	93.67%	458	458	13	GO:0042802;GO:0043332;GO:0060988;GO:0000775;GO:0006897;GO:0006974;GO:0006348;GO:0000781;GO:0030702;GO:0071963;GO:0008092;GO:0030479;GO:0051666	IPR001452;IPR004148;IPR027267;noIPR;	SH3 domain;BAR domain;Arfaptin homology (AH) domain/BAR domain;
evm.scaffold1.1051	2119	62	29.2591	1	0.471921	0	0	0	0	0	0	0	Shwachman-Bodian-diamond syndrome	gi|695534874|ref|XP_009541534.1|hypothetical protein HETIRDRAFT_305676 [Heterobasidion irregulare TC 32-1]/gi|575072052|gb|ETW87662.1| hypothetical protein HETIRDRAFT_305676 [Heterobasidion irregulare TC 32-1]	Heterobasidion irregulare TC 32-1	0	98.81%	253	253	5	GO:0005085;GO:0005829;GO:0042256;GO:0005730;GO:0043547	IPR018978;IPR002140;IPR019783;noIPR;IPR018023;	Ribosome maturation protein SBDS, C-terminal;Ribosome maturation protein Sdo1/SBDS;Ribosome maturation protein SBDS, N-terminal;Ribosome maturation protein SBDS, conserved site;
evm.scaffold1.1052	5959	136	22.8226	20	3.35627	8	1.34251	0	7	0	0	1	Receptor-type tyrosine- phosphatase gamma	gi|695534880|ref|XP_009541536.1|hypothetical protein HETIRDRAFT_448126 [Heterobasidion irregulare TC 32-1]/gi|575072054|gb|ETW87664.1| hypothetical protein HETIRDRAFT_448126 [Heterobasidion irregulare TC 32-1]	Heterobasidion irregulare TC 32-1	0	85.49%	1660	1468	3	GO:0006570;GO:0004725;GO:0035335	noIPR;IPR000242;IPR003595;IPR029021;IPR016130;IPR000387;	P-loop containing nucleoside triphosphate hydrolase;PTP type protein phosphatase;Protein-tyrosine phosphatase, catalytic;Protein-tyrosine phosphatase-like;Protein-tyrosine phosphatase, active site;Tyrosine specific protein phosphatases domain;
evm.scaffold1.1053	6322	137	21.6704	6	0.949067	0	0	0	0	0	0	0	glycosyltransferase family 33	gi|695530168|ref|XP_009540302.1|glycosyltransferase family 33 protein [Heterobasidion irregulare TC 32-1]/gi|575072056|gb|ETW87666.1| glycosyltransferase family 33 protein [Heterobasidion irregulare TC 32-1]	Heterobasidion irregulare TC 32-1	0	95.55%	558	562	2	GO:0016757;GO:0016020	noIPR;IPR026051;	Scaffold protein Nfu/NifU, N-terminal;Chitobiosyldiphosphodolichol beta-mannosyltransferase ALG1-like;
evm.scaffold1.1054	1394	28	20.0861	3	2.15208	0	0	0	0	0	0	0	HIRA-interacting 5	gi|597901904|ref|XP_007298251.1|HIRA-interacting protein 5 [Stereum hirsutum FP-91666 SS1]/gi|389751042|gb|EIM92115.1| HIRA-interacting protein 5 [Stereum hirsutum FP-91666 SS1]	Stereum hirsutum FP-91666 SS1	6.1e-175	89.40%	299	302	5	GO:0005759;GO:0005506;GO:0006880;GO:0051536;GO:0016226	IPR014824;IPR001075;IPR017065;noIPR;	Scaffold protein Nfu/NifU, N-terminal;NIF system FeS cluster assembly, NifU, C-terminal;NFU1 iron-sulfur cluster scaffold homologue;
evm.scaffold1.1055	1235	18	14.5749	9	7.28745	0	0	0	0	0	0	0	porphobilinogen deaminase	gi|695534891|ref|XP_009541539.1|hypothetical protein HETIRDRAFT_457145 [Heterobasidion irregulare TC 32-1]/gi|575072058|gb|ETW87668.1| hypothetical protein HETIRDRAFT_457145 [Heterobasidion irregulare TC 32-1]	Heterobasidion irregulare TC 32-1	0	97.73%	366	353	4	GO:0015994;GO:0018160;GO:0004418;GO:0006783	IPR000860;noIPR;IPR022418;IPR022417;	Porphobilinogen deaminase;Porphobilinogen deaminase, C-terminal;Porphobilinogen deaminase, N-terminal;
evm.scaffold1.1056	1217	41	33.6894	0	0	0	0	0	0	0	0	0	UBC	gi|575072059|gb|ETW87669.1| ubiquitin-conjugating enzyme2 [Heterobasidion irregulare TC 32-1]/gi|695534894|ref|XP_009541540.1|ubiquitin-conjugating enzyme2 [Heterobasidion irregulare TC 32-1]	Heterobasidion irregulare TC 32-1	4.8e-85	93.98%	153	133			noIPR;IPR000608;IPR016135;	Proteasome maturation factor UMP1;Ubiquitin-conjugating enzyme E2;Ubiquitin-conjugating enzyme/RWD-like;
evm.scaffold1.1057	1740	46	26.4368	18	10.3448	1	0.574713	0	1	0	0	0	ACE transcription factor 2	gi|695534897|ref|XP_009541541.1|ACE transcription factor 2 [Heterobasidion irregulare TC 32-1]/gi|575072060|gb|ETW87670.1| ACE transcription factor 2 [Heterobasidion irregulare TC 32-1]	Heterobasidion irregulare TC 32-1	0	87.73%	474	432	7	GO:0005634;GO:0003677;GO:0005667;GO:0003700;GO:0005507;GO:0006355;GO:0045449	IPR001083;noIPR;	Copper fist DNA-binding domain;
evm.scaffold1.1058	700	8	11.4286	1	1.42857	2	2.85714	0	2	0	0	0	iron sulfur assembly 1	gi|597903208|ref|XP_007298903.1|hypothetical protein STEHIDRAFT_117503 [Stereum hirsutum FP-91666 SS1]/gi|389751427|gb|EIM92500.1| hypothetical protein STEHIDRAFT_117503 [Stereum hirsutum FP-91666 SS1]	Stereum hirsutum FP-91666 SS1	1.8e-93	89.50%	206	181	3	GO:0005198;GO:0051536;GO:0016226	IPR000361;IPR016092;noIPR;IPR017870;	FeS cluster biogenesis;FeS cluster insertion protein;FeS cluster insertion, C-terminal, conserved site;
evm.scaffold1.1059	3269	77	23.5546	12	3.67085	2	0.611808	0	2	0	0	0	SPRY-domain-containing	gi|1012966760|gb|KYQ41508.1|Ran-binding proteins 9/10 [Hypsizygus marmoreus]	Hypsizygus marmoreus	0	53.61%	809	901	1	GO:0005515	IPR006595;IPR013144;IPR003877;IPR024964;noIPR;IPR006594;IPR001870;IPR013320;	CTLH, C-terminal LisH motif;CRA domain;SPRY domain;CTLH/CRA C-terminal to LisH motif domain;LIS1 homology motif;B30.2/SPRY domain;Concanavalin A-like lectin/glucanase domain;
evm.scaffold1.106	1173	55	46.8883	3	2.55754	0	0	0	0	0	0	0	ribosomal L28e	gi|695531468|ref|XP_009540627.1|hypothetical protein HETIRDRAFT_307184 [Heterobasidion irregulare TC 32-1]/gi|575071014|gb|ETW86624.1| hypothetical protein HETIRDRAFT_307184 [Heterobasidion irregulare TC 32-1]	Heterobasidion irregulare TC 32-1	2.2e-91	96.48%	142	142	5	GO:0003735;GO:0005829;GO:0042254;GO:0005840;GO:0006412	IPR029004;IPR002672;	Ribosomal L28e/Mak16;Ribosomal protein L28e;
evm.scaffold1.1060	1692	95	56.1466	2	1.18203	0	0	0	0	0	0	0	proteasome maturation factor UMP1	gi|695534904|ref|XP_009541543.1|hypothetical protein HETIRDRAFT_438065 [Heterobasidion irregulare TC 32-1]/gi|575072063|gb|ETW87673.1| hypothetical protein HETIRDRAFT_438065 [Heterobasidion irregulare TC 32-1]	Heterobasidion irregulare TC 32-1	8.5e-95	97.14%	140	140	6	GO:0005634;GO:0005829;GO:0000502;GO:0006974;GO:0043248;GO:0006511	noIPR;IPR008012;	Golgin subfamily A member 7/ERF4;Proteasome maturation factor UMP1;
evm.scaffold1.1061	2688	86	31.994	17	6.3244	3	1.11607	0	3	0	0	0	FAD NAD P-binding domain-containing	gi|575072064|gb|ETW87674.1| hypothetical protein HETIRDRAFT_237980, partial [Heterobasidion irregulare TC 32-1]/gi|695534908|ref|XP_009541544.1|hypothetical protein HETIRDRAFT_237980, partial [Heterobasidion irregulare TC 32-1]	Heterobasidion irregulare TC 32-1	0	84.23%	540	596	3	GO:0016491;GO:0016021;GO:0055114	noIPR;IPR023753;	Armadillo-type fold;FAD/NAD(P)-binding domain;
evm.scaffold1.1062	1730	36	20.8092	1	0.578035	0	0	0	0	0	0	0	glycoside hydrolase family 16	gi|575072066|gb|ETW87676.1| glycoside hydrolase family 16 protein [Heterobasidion irregulare TC 32-1]/gi|695530649|ref|XP_009540422.1|glycoside hydrolase family 16 protein [Heterobasidion irregulare TC 32-1]	Heterobasidion irregulare TC 32-1	0	98.79%	331	331	2	GO:0005975;GO:0004553	IPR013320;IPR000757;noIPR;	Concanavalin A-like lectin/glucanase domain;Glycoside hydrolase, family 16;
evm.scaffold1.1063	3153	82	26.007	1	0.317158	0	0	0	0	0	0	0	vacuolar 8	gi|695534918|ref|XP_009541546.1|hypothetical protein HETIRDRAFT_308344, partial [Heterobasidion irregulare TC 32-1]/gi|575072067|gb|ETW87677.1| hypothetical protein HETIRDRAFT_308344, partial [Heterobasidion irregulare TC 32-1]	Heterobasidion irregulare TC 32-1	0	95.91%	632	635	2	GO:0005515;GO:0006904	IPR000225;IPR011989;noIPR;IPR016024;	Armadillo;Armadillo-like helical;Armadillo-type fold;
evm.scaffold1.1064	2859	108	37.7754	1	0.349773	0	0	0	0	0	0	0	cytochrome P450	gi|575072068|gb|ETW87678.1| cytochrome P450 monooxygenase 111 [Heterobasidion irregulare TC 32-1]/gi|695534922|ref|XP_009541547.1|cytochrome P450 monooxygenase 111 [Heterobasidion irregulare TC 32-1]	Heterobasidion irregulare TC 32-1	0	98.65%	520	520	11	GO:0005506;GO:0071210;GO:0016021;GO:0006696;GO:0005783;GO:0000249;GO:0055114;GO:0006897;GO:0004497;GO:0006623;GO:0020037	IPR002403;IPR001128;noIPR;IPR017972;	Cytochrome P450, E-class, group IV;Cytochrome P450;Cytochrome P450, conserved site;
evm.scaffold1.1065	1900	69	36.3158	6	3.15789	2	1.05263	0	2	0	0	0	ammonium transporter	gi|695534926|ref|XP_009541548.1|ammonium transporter [Heterobasidion irregulare TC 32-1]/gi|575072069|gb|ETW87679.1| ammonium transporter [Heterobasidion irregulare TC 32-1]	Heterobasidion irregulare TC 32-1	0	98.22%	513	506	3	GO:0008519;GO:0072488;GO:0016021	IPR024041;IPR001905;IPR029020;noIPR;IPR018047;	Ammonium transporter AmtB-like domain;Ammonium transporter;Ammonium/urea transporter;Ammonium transporter, conserved site;
evm.scaffold1.1066	2913	54	18.5376	15	5.14933	0	0	0	0	0	0	0	FAD NAD(P)-binding domain-containing	gi|575072070|gb|ETW87680.1| hypothetical protein HETIRDRAFT_308119 [Heterobasidion irregulare TC 32-1]/gi|695534931|ref|XP_009541549.1|hypothetical protein HETIRDRAFT_308119 [Heterobasidion irregulare TC 32-1]	Heterobasidion irregulare TC 32-1	0	75.31%	570	644	3	GO:0030328;GO:0001735;GO:0055114	IPR023753;noIPR;IPR010795;IPR017046;	FAD/NAD(P)-binding domain;Prenylcysteine lyase;Prenylcysteine oxidase;
evm.scaffold1.1067	2136	11	5.14981	0	0	0	0	0	0	0	0	0	hypothetical protein HETIRDRAFT_167256	gi|575072071|gb|ETW87681.1| hypothetical protein HETIRDRAFT_167256 [Heterobasidion irregulare TC 32-1]/gi|695534935|ref|XP_009541550.1|hypothetical protein HETIRDRAFT_167256 [Heterobasidion irregulare TC 32-1]	Heterobasidion irregulare TC 32-1	0	87.12%	524	365
evm.scaffold1.1068	1307	10	7.65111	1	0.765111	0	0	0	0	0	0	0	dienelactone hydrolase	gi|695534938|ref|XP_009541551.1|hypothetical protein HETIRDRAFT_424395 [Heterobasidion irregulare TC 32-1]/gi|575072072|gb|ETW87682.1| hypothetical protein HETIRDRAFT_424395 [Heterobasidion irregulare TC 32-1]	Heterobasidion irregulare TC 32-1	0	96.95%	288	262	1	GO:0016787	IPR002925;IPR029058;noIPR;	Dienelactone hydrolase;Alpha/Beta hydrolase fold;
evm.scaffold1.1069	1708	3	1.75644	0	0	0	0	0	0	0	0	0	hypothetical protein HETIRDRAFT_431953, partial	gi|575072074|gb|ETW87684.1| hypothetical protein HETIRDRAFT_431953, partial [Heterobasidion irregulare TC 32-1]/gi|695534946|ref|XP_009541553.1|hypothetical protein HETIRDRAFT_431953, partial [Heterobasidion irregulare TC 32-1]	Heterobasidion irregulare TC 32-1	3.5e-106	93.98%	166	166	1	GO:0016021
evm.scaffold1.107	1841	130	70.6138	1	0.543183	1	0.543183	0	0	0	0	0	hypothetical protein HETIRDRAFT_456592, partial	gi|695531473|ref|XP_009540628.1|hypothetical protein HETIRDRAFT_456592, partial [Heterobasidion irregulare TC 32-1]/gi|575071015|gb|ETW86625.1| hypothetical protein HETIRDRAFT_456592, partial [Heterobasidion irregulare TC 32-1]	Heterobasidion irregulare TC 32-1	1.1e-57	99.08%	111	109
evm.scaffold1.1070	1901	8	4.20831	0	0	0	0	0	0	0	0	0	Las1-domain-containing	gi|575072075|gb|ETW87685.1| hypothetical protein HETIRDRAFT_308268 [Heterobasidion irregulare TC 32-1]/gi|695534950|ref|XP_009541554.1|hypothetical protein HETIRDRAFT_308268 [Heterobasidion irregulare TC 32-1]	Heterobasidion irregulare TC 32-1	0	95.41%	523	523	3	GO:0044428;GO:0043232;GO:0006364	noIPR;IPR007174;	tRNA nucleotidyltransferase/poly(A) polymerase, RNA and SrmB- binding domain;Las1-like;
evm.scaffold1.1071	2107	3	1.42383	0	0	0	0	0	0	0	0	0	dual-domain Mak2 kinase	gi|575072076|gb|ETW87686.1| hypothetical protein HETIRDRAFT_100005 [Heterobasidion irregulare TC 32-1]/gi|695534953|ref|XP_009541555.1|hypothetical protein HETIRDRAFT_100005 [Heterobasidion irregulare TC 32-1]	Heterobasidion irregulare TC 32-1	0	88.61%	507	509	1	GO:0016021
evm.scaffold1.1072	1303	1	0.76746	0	0	1	0.76746	0	1	0	0	0	ribonuclease H	gi|695534957|ref|XP_009541556.1|hypothetical protein HETIRDRAFT_407246 [Heterobasidion irregulare TC 32-1]/gi|575072077|gb|ETW87687.1| hypothetical protein HETIRDRAFT_407246 [Heterobasidion irregulare TC 32-1]	Heterobasidion irregulare TC 32-1	0	96.75%	277	277	3	GO:0003676;GO:0008408;GO:0090305	IPR002562;IPR012337;noIPR;	3'-5' exonuclease domain;Ribonuclease H-like domain;
evm.scaffold1.1073	2768	4	1.44509	0	0	0	0	0	0	0	0	0	DNA repair and recombination pif1	gi|1012970476|gb|KYQ45216.1|ATP-dependent DNA helicase PIF1 [Hypsizygus marmoreus]	Hypsizygus marmoreus	0	68.02%	591	641	5	GO:0005657;GO:0005524;GO:0006281;GO:0003678;GO:0000723	IPR003593;IPR011320;IPR027417;IPR010285;IPR003840;IPR009027;	AAA+ ATPase domain;Ribonuclease H1, N-terminal;P-loop containing nucleoside triphosphate hydrolase;DNA helicase Pif1-like;DNA helicase;Ribosomal protein L9/RNase H1, N-terminal;
evm.scaffold1.1074	3074	20	6.50618	2	0.650618	0	0	0	0	0	0	0	-domain-containing	gi|695534960|ref|XP_009541557.1|hypothetical protein HETIRDRAFT_457156 [Heterobasidion irregulare TC 32-1]/gi|575072078|gb|ETW87688.1| hypothetical protein HETIRDRAFT_457156 [Heterobasidion irregulare TC 32-1]	Heterobasidion irregulare TC 32-1	0	98.42%	761	760	1	GO:0007165	IPR000198;noIPR;IPR031160;IPR008936;	Rho GTPase-activating protein domain;F-BAR domain;Rho GTPase activation protein;
evm.scaffold1.1075	2234	2	0.895255	2	0.895255	0	0	0	0	0	0	0	trna nucleotidyltransferase	gi|575072079|gb|ETW87689.1| hypothetical protein HETIRDRAFT_154079 [Heterobasidion irregulare TC 32-1]/gi|695534965|ref|XP_009541558.1|hypothetical protein HETIRDRAFT_154079 [Heterobasidion irregulare TC 32-1]	Heterobasidion irregulare TC 32-1	0	91.56%	631	557	3	GO:0016779;GO:0003723;GO:0006396	IPR002646;noIPR;IPR032828;	Poly A polymerase, head domain;tRNA nucleotidyltransferase/poly(A) polymerase, RNA and SrmB- binding domain;
evm.scaffold1.1076	1488	1	0.672043	1	0.672043	0	0	0	0	0	0	0	DEAD-box ATP-dependent RNA helicase 57	gi|597903184|ref|XP_007298891.1|hypothetical protein STEHIDRAFT_136350 [Stereum hirsutum FP-91666 SS1]/gi|389751407|gb|EIM92480.1| hypothetical protein STEHIDRAFT_136350 [Stereum hirsutum FP-91666 SS1]	Stereum hirsutum FP-91666 SS1	2.2e-43	49.59%	447	363			IPR009071;noIPR;	High mobility group box domain;
evm.scaffold1.1077	3023	13	4.30036	3	0.992392	1	0.330797	0	0	0	0	1	P-loop containing nucleoside triphosphate hydrolase	gi|695534972|ref|XP_009541560.1|hypothetical protein HETIRDRAFT_306455 [Heterobasidion irregulare TC 32-1]/gi|575072081|gb|ETW87691.1| hypothetical protein HETIRDRAFT_306455 [Heterobasidion irregulare TC 32-1]	Heterobasidion irregulare TC 32-1	0	97.38%	573	573	5	GO:0003676;GO:0005524;GO:0016021;GO:0004386;GO:0006810	IPR001650;IPR014001;IPR011545;IPR027417;noIPR;IPR000629;IPR014014;	Helicase, C-terminal;Helicase superfamily 1/2, ATP-binding domain;DEAD/DEAH box helicase domain;P-loop containing nucleoside triphosphate hydrolase;ATP-dependent RNA helicase DEAD-box, conserved site;RNA helicase, DEAD-box type, Q motif;
evm.scaffold1.1078	925	NA	NA	NA	NA	NA	NA	NA	NA	NA	NA	NA	vacuolar sorting-associated 28	gi|575072082|gb|ETW87692.1| hypothetical protein HETIRDRAFT_121995 [Heterobasidion irregulare TC 32-1]/gi|695534975|ref|XP_009541561.1|hypothetical protein HETIRDRAFT_121995 [Heterobasidion irregulare TC 32-1]	Heterobasidion irregulare TC 32-1	2.9e-155	99.53%	213	213	4	GO:0043328;GO:0000813;GO:0032403;GO:0006612	IPR007143;IPR017898;IPR017899;noIPR;	Vacuolar protein sorting-associated, VPS28;Vacuolar protein sorting-associated, VPS28, N-terminal;Vacuolar protein sorting-associated, VPS28, C-terminal;
evm.scaffold1.1079	1479	1	0.676133	0	0	0	0	0	0	0	0	0	mitochondrial carrier	gi|695534978|ref|XP_009541562.1|mitochondrial substrate carrier [Heterobasidion irregulare TC 32-1]/gi|575072083|gb|ETW87693.1| mitochondrial substrate carrier [Heterobasidion irregulare TC 32-1]	Heterobasidion irregulare TC 32-1	0	98.57%	290	280	4	GO:0031966;GO:0055085;GO:0006839;GO:0016021	IPR023395;IPR018108;noIPR;	Mitochondrial carrier domain;Mitochondrial substrate/solute carrier;
evm.scaffold1.108	3128	106	33.8875	12	3.83632	0	0	0	0	0	0	0	and PH domain-containing 6	gi|575071016|gb|ETW86626.1| hypothetical protein HETIRDRAFT_431284 [Heterobasidion irregulare TC 32-1]/gi|695531477|ref|XP_009540629.1|hypothetical protein HETIRDRAFT_431284 [Heterobasidion irregulare TC 32-1]	Heterobasidion irregulare TC 32-1	0	94.23%	935	936	4	GO:0035023;GO:0046872;GO:0005089;GO:0043547	IPR000219;IPR000306;IPR001849;IPR011993;IPR013083;noIPR;IPR017455;IPR011011;	Dbl homology (DH) domain;FYVE zinc finger;Pleckstrin homology domain;PH domain-like;Zinc finger, RING/FYVE/PHD-type;Zinc finger, FYVE-related;Zinc finger, FYVE/PHD-type;
evm.scaffold1.1080	2125	5	2.35294	0	0	1	0.470588	0	0	0	1	0	P-loop containing nucleoside triphosphate hydrolase	gi|575072084|gb|ETW87694.1| hypothetical protein HETIRDRAFT_438078 [Heterobasidion irregulare TC 32-1]/gi|695534983|ref|XP_009541563.1|hypothetical protein HETIRDRAFT_438078 [Heterobasidion irregulare TC 32-1]	Heterobasidion irregulare TC 32-1	0	99.09%	438	438	15	GO:0009365;GO:0006283;GO:0000346;GO:0006348;GO:0023014;GO:0004004;GO:0000398;GO:0006368;GO:0000155;GO:0003676;GO:0006406;GO:0000781;GO:0005524;GO:0000160;GO:0031124	IPR001650;IPR014001;IPR027417;IPR011545;noIPR;IPR014014;	Helicase, C-terminal;Helicase superfamily 1/2, ATP-binding domain;P-loop containing nucleoside triphosphate hydrolase;DEAD/DEAH box helicase domain;RNA helicase, DEAD-box type, Q motif;
evm.scaffold1.1081	1628	2	1.2285	1	0.614251	0	0	0	0	0	0	0	beta-lactamase transpeptidase	gi|695574613|ref|XP_009551875.1|Metallo peptidase M56 [Heterobasidion irregulare TC 32-1]/gi|575060196|gb|ETW75817.1| Metallo peptidase M56 [Heterobasidion irregulare TC 32-1]	Heterobasidion irregulare TC 32-1	2.8e-142	68.84%	607	398			IPR001466;IPR012338;noIPR;	Beta-lactamase-related;Beta-lactamase/transpeptidase-like;
evm.scaffold1.1082	1457	NA	NA	NA	NA	NA	NA	NA	NA	NA	NA	NA	Pkinase-domain-containing	gi|389751256|gb|EIM92329.1| Pkinase-domain-containing protein [Stereum hirsutum FP-91666 SS1]/gi|597902990|ref|XP_007298794.1|Pkinase-domain-containing protein [Stereum hirsutum FP-91666 SS1]	Stereum hirsutum FP-91666 SS1	0	87.11%	397	357	21	GO:0016239;GO:0045936;GO:0032880;GO:0045719;GO:0050849;GO:0000307;GO:0007089;GO:0043433;GO:0004693;GO:0009069;GO:0006468;GO:0006974;GO:0000122;GO:0005634;GO:0005524;GO:0032878;GO:0031647;GO:0000074;GO:0000083;GO:0005829;GO:0016242	IPR002290;IPR000719;noIPR;IPR008271;IPR017441;IPR011009;	Serine/threonine/dual specificity protein kinase, catalytic domain;Protein kinase domain;Serine/threonine-protein kinase, active site;Protein kinase, ATP binding site;Protein kinase-like domain;
evm.scaffold1.1083	2864	9	3.14246	4	1.39665	0	0	0	0	0	0	0	WD40 repeat	gi|575072088|gb|ETW87698.1| hypothetical protein HETIRDRAFT_469912 [Heterobasidion irregulare TC 32-1]/gi|695534995|ref|XP_009541567.1|hypothetical protein HETIRDRAFT_469912 [Heterobasidion irregulare TC 32-1]	Heterobasidion irregulare TC 32-1	0	93.84%	804	795	1	GO:0005515	IPR001680;IPR007148;IPR015943;IPR019775;IPR017986;	WD40 repeat;Small-subunit processome, Utp12;WD40/YVTN repeat-like-containing domain;WD40 repeat, conserved site;WD40-repeat-containing domain;
evm.scaffold1.1084	11566	24	2.07505	1	0.0864603	11	0.951063	0	11	0	0	0	dynein heavy chain 1	gi|575072089|gb|ETW87699.1| hypothetical protein HETIRDRAFT_457162 [Heterobasidion irregulare TC 32-1]/gi|695534998|ref|XP_009541568.1|hypothetical protein HETIRDRAFT_457162 [Heterobasidion irregulare TC 32-1]	Heterobasidion irregulare TC 32-1	0	99.51%	3450	3455	6	GO:0016887;GO:0005524;GO:0003777;GO:0030286;GO:0007018;GO:0005874	noIPR;IPR003593;IPR027417;IPR024743;IPR024317;IPR004273;IPR011704;IPR013602;IPR026983;	WD40-repeat-containing domain;AAA+ ATPase domain;P-loop containing nucleoside triphosphate hydrolase;Dynein heavy chain, coiled coil stalk;Dynein heavy chain, P-loop containing D4 domain;Dynein heavy chain domain;ATPase, dynein-related, AAA domain;Dynein heavy chain, domain-2;Dynein heavy chain;
evm.scaffold1.1085	616	NA	NA	NA	NA	NA	NA	NA	NA	NA	NA	NA	Sm-like ribonucleo	gi|695535001|ref|XP_009541569.1|hypothetical protein HETIRDRAFT_378861 [Heterobasidion irregulare TC 32-1]/gi|575072090|gb|ETW87700.1| hypothetical protein HETIRDRAFT_378861 [Heterobasidion irregulare TC 32-1]	Heterobasidion irregulare TC 32-1	1.2e-54	100.00%	87	87	8	GO:0046540;GO:0005682;GO:0005829;GO:0019013;GO:0071004;GO:0005686;GO:0005685;GO:0000398	IPR001163;noIPR;IPR027078;IPR010920;	LSM domain, eukaryotic/archaea-type;Small nuclear ribonucleoprotein E;LSM domain;
evm.scaffold1.1086	871	NA	NA	NA	NA	NA	NA	NA	NA	NA	NA	NA	peroxisome biogenesis factor Pex10	gi|695535004|ref|XP_009541570.1|peroxisome biogenesis factor Pex10 [Heterobasidion irregulare TC 32-1]/gi|575072091|gb|ETW87701.1| peroxisome biogenesis factor Pex10 [Heterobasidion irregulare TC 32-1]	Heterobasidion irregulare TC 32-1	4.2e-111	96.49%	315	171	8	GO:0004842;GO:0016558;GO:0008270;GO:0005779;GO:0005515;GO:0000209;GO:0005783;GO:1990429	IPR006845;IPR025654;	Pex, N-terminal;Peroxisome biogenesis factor 10;
evm.scaffold1.1087	615	NA	NA	NA	NA	NA	NA	NA	NA	NA	NA	NA	hypothetical protein HETIRDRAFT_167278	gi|575072092|gb|ETW87702.1| hypothetical protein HETIRDRAFT_167278 [Heterobasidion irregulare TC 32-1]/gi|695535008|ref|XP_009541571.1|hypothetical protein HETIRDRAFT_167278 [Heterobasidion irregulare TC 32-1]	Heterobasidion irregulare TC 32-1	3.3e-79	98.37%	123	123	3	GO:0005744;GO:0030150;GO:0016021	IPR018450;noIPR;	Reactive oxygen species modulator 1;
evm.scaffold1.1088	1579	1	0.633312	0	0	0	0	0	0	0	0	0	hypothetical protein HETIRDRAFT_167279	gi|695535011|ref|XP_009541572.1|hypothetical protein HETIRDRAFT_167279 [Heterobasidion irregulare TC 32-1]/gi|575072093|gb|ETW87703.1| hypothetical protein HETIRDRAFT_167279 [Heterobasidion irregulare TC 32-1]	Heterobasidion irregulare TC 32-1	0	97.04%	372	371
evm.scaffold1.1089	509	NA	NA	NA	NA	NA	NA	NA	NA	NA	NA	NA	54S ribosomal mitochondrial	gi|575072094|gb|ETW87704.1| hypothetical protein HETIRDRAFT_154086 [Heterobasidion irregulare TC 32-1]/gi|695535015|ref|XP_009541573.1|hypothetical protein HETIRDRAFT_154086 [Heterobasidion irregulare TC 32-1]	Heterobasidion irregulare TC 32-1	1.2e-104	98.65%	148	148	4	GO:0003735;GO:0042254;GO:0009060;GO:0005762	IPR007741;IPR012336;noIPR;	Ribosomal protein/NADH dehydrogenase domain;Thioredoxin-like fold;
evm.scaffold1.109	501	14	27.9441	1	1.99601	0	0	0	0	0	0	0	hypothetical protein HETIRDRAFT_114088	gi|575071017|gb|ETW86627.1| hypothetical protein HETIRDRAFT_114088 [Heterobasidion irregulare TC 32-1]/gi|695531481|ref|XP_009540630.1|hypothetical protein HETIRDRAFT_114088 [Heterobasidion irregulare TC 32-1]	Heterobasidion irregulare TC 32-1	8.7e-87	97.78%	135	135
evm.scaffold1.1090	3595	6	1.66898	1	0.278164	0	0	0	0	0	0	0	hypothetical protein HETIRDRAFT_378867	gi|695535019|ref|XP_009541574.1|hypothetical protein HETIRDRAFT_378867 [Heterobasidion irregulare TC 32-1]/gi|575072095|gb|ETW87705.1| hypothetical protein HETIRDRAFT_378867 [Heterobasidion irregulare TC 32-1]	Heterobasidion irregulare TC 32-1	0	95.98%	750	722			noIPR;	P-loop containing nucleoside triphosphate hydrolase;
evm.scaffold1.1091	2749	12	4.36522	2	0.727537	2	0.727537	0	1	1	0	1	MFS general substrate transporter	gi|695530654|ref|XP_009540423.1|major facilitator superfamily [Heterobasidion irregulare TC 32-1]/gi|575072096|gb|ETW87706.1| major facilitator superfamily [Heterobasidion irregulare TC 32-1]	Heterobasidion irregulare TC 32-1	0	89.32%	502	487	3	GO:0055085;GO:0016021;GO:0005215	IPR001958;noIPR;IPR011701;IPR020846;	Tetracycline resistance protein TetA/multidrug resistance protein MdtG;Major facilitator superfamily;Major facilitator superfamily domain;
evm.scaffold1.1092	2248	7	3.11388	1	0.44484	0	0	0	0	0	0	0	hypothetical protein HETIRDRAFT_154087	gi|695535023|ref|XP_009541575.1|hypothetical protein HETIRDRAFT_154087 [Heterobasidion irregulare TC 32-1]/gi|575072097|gb|ETW87707.1| hypothetical protein HETIRDRAFT_154087 [Heterobasidion irregulare TC 32-1]	Heterobasidion irregulare TC 32-1	0	88.24%	326	357	6	GO:0016799;GO:0008270;GO:0006284;GO:0006289;GO:0003906;GO:0003684	IPR012319;noIPR;IPR015886;IPR010979;	Formamidopyrimidine-DNA glycosylase, catalytic domain;DNA glycosylase/AP lyase, H2TH DNA-binding;Ribosomal protein S13-like, H2TH;
evm.scaffold1.1093	1213	7	5.77082	4	3.29761	0	0	0	0	0	0	0	homoserine kinase	gi|695535027|ref|XP_009541576.1|hypothetical protein HETIRDRAFT_239849, partial [Heterobasidion irregulare TC 32-1]/gi|575072098|gb|ETW87708.1| hypothetical protein HETIRDRAFT_239849, partial [Heterobasidion irregulare TC 32-1]	Heterobasidion irregulare TC 32-1	0	98.30%	352	352	7	GO:0004413;GO:0005524;GO:0009088;GO:0006563;GO:0016310;GO:0009092;GO:0006544	noIPR;IPR000870;IPR006204;IPR014721;IPR013750;IPR006203;IPR020568;	HAD-like domain;Homoserine kinase;GHMP kinase N-terminal domain;Ribosomal protein S5 domain 2-type fold, subgroup;GHMP kinase, C-terminal domain;GHMP kinase, ATP-binding, conserved site;Ribosomal protein S5 domain 2-type fold;
evm.scaffold1.1094	2026	4	1.97433	0	0	0	0	0	0	0	0	0	hypothetical protein HETIRDRAFT_246116, partial	gi|575072099|gb|ETW87709.1| hypothetical protein HETIRDRAFT_246116, partial [Heterobasidion irregulare TC 32-1]/gi|695535031|ref|XP_009541577.1|hypothetical protein HETIRDRAFT_246116, partial [Heterobasidion irregulare TC 32-1]	Heterobasidion irregulare TC 32-1	0	97.71%	349	349			noIPR;	HSP20-like chaperone;
evm.scaffold1.1095	1257	4	3.18218	0	0	0	0	0	0	0	0	0	HAD	gi|695535035|ref|XP_009541578.1|hypothetical protein HETIRDRAFT_308164, partial [Heterobasidion irregulare TC 32-1]/gi|575072100|gb|ETW87710.1| hypothetical protein HETIRDRAFT_308164, partial [Heterobasidion irregulare TC 32-1]	Heterobasidion irregulare TC 32-1	3.7e-145	96.70%	213	212	2	GO:0008152;GO:0016787	IPR006439;IPR023214;IPR023198;noIPR;	HAD hydrolase, subfamily IA;HAD-like domain;Phosphoglycolate phosphatase, domain 2;
evm.scaffold1.1096	1003	7	6.97906	1	0.997009	0	0	0	0	0	0	0	HSP20-like chaperone	gi|575072101|gb|ETW87711.1| hypothetical protein HETIRDRAFT_42374 [Heterobasidion irregulare TC 32-1]/gi|695530401|ref|XP_009540362.1|hypothetical protein HETIRDRAFT_42374 [Heterobasidion irregulare TC 32-1]	Heterobasidion irregulare TC 32-1	6.9e-152	96.93%	222	228			IPR007052;IPR008978;noIPR;	CS domain;HSP20-like chaperone;
evm.scaffold1.1097	2668	1	0.374813	0	0	0	0	0	0	0	0	0	WD40 repeat	gi|695535041|ref|XP_009541580.1|hypothetical protein HETIRDRAFT_431969 [Heterobasidion irregulare TC 32-1]/gi|575072103|gb|ETW87713.1| hypothetical protein HETIRDRAFT_431969 [Heterobasidion irregulare TC 32-1]	Heterobasidion irregulare TC 32-1	0	97.96%	685	685	2	GO:0005515;GO:0005739	noIPR;IPR020472;IPR001680;IPR015943;IPR019775;IPR017986;	P-loop containing nucleoside triphosphate hydrolase;G-protein beta WD-40 repeat;WD40 repeat;WD40/YVTN repeat-like-containing domain;WD40 repeat, conserved site;WD40-repeat-containing domain;
evm.scaffold1.1098	1573	3	1.90718	0	0	0	0	0	0	0	0	0	heterotrimeric G alpha subunit 4	gi|695535048|ref|XP_009541582.1|hypothetical protein HETIRDRAFT_378879 [Heterobasidion irregulare TC 32-1]/gi|575072105|gb|ETW87715.1| hypothetical protein HETIRDRAFT_378879 [Heterobasidion irregulare TC 32-1]	Heterobasidion irregulare TC 32-1	0	100.00%	356	347	10	GO:0005525;GO:0001664;GO:0005834;GO:0031625;GO:0007264;GO:0003924;GO:0031683;GO:0007189;GO:0004871;GO:0006511	noIPR;IPR001019;IPR002975;IPR027417;IPR011025;	Major facilitator superfamily domain;Guanine nucleotide binding protein (G-protein), alpha subunit;Fungal G-protein, alpha subunit;P-loop containing nucleoside triphosphate hydrolase;G protein alpha subunit, helical insertion;
evm.scaffold1.1099	2639	4	1.51573	1	0.378931	0	0	0	0	0	0	0	WD40 repeat	gi|695535052|ref|XP_009541583.1|hypothetical protein HETIRDRAFT_378881 [Heterobasidion irregulare TC 32-1]/gi|575072106|gb|ETW87716.1| hypothetical protein HETIRDRAFT_378881 [Heterobasidion irregulare TC 32-1]	Heterobasidion irregulare TC 32-1	0	96.61%	618	619	5	GO:0000462;GO:0005515;GO:0000479;GO:0005730;GO:0030686	IPR001680;IPR015943;noIPR;IPR019775;IPR017986;	WD40 repeat;WD40/YVTN repeat-like-containing domain;WD40 repeat, conserved site;WD40-repeat-containing domain;
evm.scaffold1.11	3644	94	25.7958	16	4.39078	0	0	0	0	0	0	0	hypothetical protein HETIRDRAFT_431223	gi|695530754|ref|XP_009540449.1|hypothetical protein HETIRDRAFT_431223 [Heterobasidion irregulare TC 32-1]/gi|575070814|gb|ETW86424.1| hypothetical protein HETIRDRAFT_431223 [Heterobasidion irregulare TC 32-1]	Heterobasidion irregulare TC 32-1	0	97.61%	837	837
evm.scaffold1.110	1851	58	31.3344	14	7.56348	0	0	0	0	0	0	0	Nucleotidyltransferase	gi|575071018|gb|ETW86628.1| hypothetical protein HETIRDRAFT_431285 [Heterobasidion irregulare TC 32-1]/gi|695531485|ref|XP_009540631.1|hypothetical protein HETIRDRAFT_431285 [Heterobasidion irregulare TC 32-1]	Heterobasidion irregulare TC 32-1	0	92.64%	446	421	1	GO:0016779	IPR002058;noIPR;IPR002934;	PAP/25A-associated;Polymerase, nucleotidyl transferase domain;
evm.scaffold1.1100	4892	4	0.817661	1	0.204415	0	0	0	0	0	0	0	TPR repeat-containing ZIP4	gi|695535055|ref|XP_009541584.1|hypothetical protein HETIRDRAFT_443350 [Heterobasidion irregulare TC 32-1]/gi|575072107|gb|ETW87717.1| hypothetical protein HETIRDRAFT_443350 [Heterobasidion irregulare TC 32-1]	Heterobasidion irregulare TC 32-1	0	86.36%	785	843	2	GO:0051321;GO:0005515	noIPR;IPR013940;IPR011990;	PH domain-like;Meiosis specific protein Spo22/ZIP4/TEX11;Tetratricopeptide-like helical domain;
evm.scaffold1.1101	2644	4	1.51286	1	0.378215	0	0	0	0	0	0	0	hypothetical protein HETIRDRAFT_407263	gi|695535061|ref|XP_009541586.1|hypothetical protein HETIRDRAFT_407263 [Heterobasidion irregulare TC 32-1]/gi|575072109|gb|ETW87719.1| hypothetical protein HETIRDRAFT_407263 [Heterobasidion irregulare TC 32-1]	Heterobasidion irregulare TC 32-1	0	97.35%	604	604	2	GO:0019901;GO:0000079	IPR013922;IPR013763;noIPR;	Cyclin PHO80-like;Cyclin-like;
evm.scaffold1.1102	1858	10	5.38213	0	0	0	0	0	0	0	0	0	chitin synthase export chaperone	gi|695535067|ref|XP_009541588.1|hypothetical protein HETIRDRAFT_407264 [Heterobasidion irregulare TC 32-1]/gi|575072111|gb|ETW87721.1| hypothetical protein HETIRDRAFT_407264 [Heterobasidion irregulare TC 32-1]	Heterobasidion irregulare TC 32-1	0	100.00%	345	345	6	GO:0005789;GO:0006888;GO:0034221;GO:0016021;GO:0051082;GO:0006457	IPR022057;noIPR;	Chitin synthase III catalytic subunit;
evm.scaffold1.1103	1134	4	3.52734	2	1.76367	0	0	0	0	0	0	0	GPALPP motifs-containing 1	gi|695535070|ref|XP_009541589.1|hypothetical protein HETIRDRAFT_469948 [Heterobasidion irregulare TC 32-1]/gi|575072112|gb|ETW87722.1| hypothetical protein HETIRDRAFT_469948 [Heterobasidion irregulare TC 32-1]	Heterobasidion irregulare TC 32-1	0	97.02%	300	302			IPR022226;	Protein of unknown function DUF3752;
evm.scaffold1.1104	2021	9	4.45324	0	0	0	0	0	0	0	0	0	short-chain dehydrogenase reductase SDR	gi|575072114|gb|ETW87724.1| hypothetical protein HETIRDRAFT_378893 [Heterobasidion irregulare TC 32-1]/gi|695535077|ref|XP_009541591.1|hypothetical protein HETIRDRAFT_378893 [Heterobasidion irregulare TC 32-1]	Heterobasidion irregulare TC 32-1	0	99.31%	290	291	2	GO:0016491;GO:0055114	IPR002347;IPR002198;IPR013968;IPR016040;noIPR;IPR020904;	Glucose/ribitol dehydrogenase;Short-chain dehydrogenase/reductase SDR;Polyketide synthase, ketoreductase domain;NAD(P)-binding domain;Short-chain dehydrogenase/reductase, conserved site;
evm.scaffold1.1105	829	5	6.03136	0	0	1	1.20627	0	0	0	0	1	---NA---
evm.scaffold1.1106	1552	13	8.37629	2	1.28866	0	0	0	0	0	0	0	TRAPP complex subunit trs33	gi|695535084|ref|XP_009541593.1|hypothetical protein HETIRDRAFT_307952 [Heterobasidion irregulare TC 32-1]/gi|575072116|gb|ETW87726.1| hypothetical protein HETIRDRAFT_307952 [Heterobasidion irregulare TC 32-1]	Heterobasidion irregulare TC 32-1	4e-170	99.15%	236	236	7	GO:0005802;GO:0006888;GO:0005801;GO:0006461;GO:1990070;GO:1990071;GO:1990072	IPR007194;noIPR;IPR024096;	Transport protein particle (TRAPP) component;NO signalling/Golgi transport ligand-binding domain;
evm.scaffold1.1107	6058	16	2.64114	1	0.165071	0	0	0	0	0	0	0	E3 ubiquitin- ligase ubr1	gi|695535087|ref|XP_009541594.1|hypothetical protein HETIRDRAFT_305875 [Heterobasidion irregulare TC 32-1]/gi|575072117|gb|ETW87727.1| hypothetical protein HETIRDRAFT_305875 [Heterobasidion irregulare TC 32-1]	Heterobasidion irregulare TC 32-1	0	99.17%	1814	1814	2	GO:0008270;GO:0030163	IPR003126;IPR003769;IPR014719;noIPR;IPR011991;	Zinc finger, UBR-type;Adaptor protein ClpS, core;Ribosomal protein L7/L12, C-terminal/adaptor protein ClpS-like;Winged helix-turn-helix DNA-binding domain;
evm.scaffold1.1108	2562	130	50.7416	13	5.07416	3	1.17096	0	3	0	0	0	glutamyl-tRNA synthetase	gi|695535090|ref|XP_009541595.1|hypothetical protein HETIRDRAFT_308400 [Heterobasidion irregulare TC 32-1]/gi|575072118|gb|ETW87728.1| hypothetical protein HETIRDRAFT_308400 [Heterobasidion irregulare TC 32-1]	Heterobasidion irregulare TC 32-1	0	97.26%	401	402	6	GO:0005524;GO:0015994;GO:0009332;GO:0004818;GO:0000049;GO:0006424	IPR000924;noIPR;IPR014729;IPR020058;IPR004527;IPR020061;IPR020751;IPR001412;IPR008925;	Glutamyl/glutaminyl-tRNA synthetase;Rossmann-like alpha/beta/alpha sandwich fold;Glutamyl/glutaminyl-tRNA synthetase, class Ib, catalytic domain;Glutamate-tRNA ligase, bacterial/mitochondrial;Glutamyl/glutaminyl-tRNA synthetase, class Ib, alpha-bundle domain;Aminoacyl-tRNA synthetase, class I, anticodon-binding domain, subdomain 2;Aminoacyl-tRNA synthetase, class I, conserved site;Aminoacyl-tRNA …
evm.scaffold1.1109	1180	49	41.5254	8	6.77966	1	0.847458	0	0	0	0	1	cop9 complex subunit 7a	gi|695535093|ref|XP_009541596.1|hypothetical protein HETIRDRAFT_243068, partial [Heterobasidion irregulare TC 32-1]/gi|575072119|gb|ETW87729.1| hypothetical protein HETIRDRAFT_243068, partial [Heterobasidion irregulare TC 32-1]	Heterobasidion irregulare TC 32-1	1.2e-116	97.69%	173	173	1	GO:0005515	IPR000717;noIPR;	Proteasome component (PCI) domain;
evm.scaffold1.111	1078	26	24.1187	0	0	0	0	0	0	0	0	0	40S ribosomal S9	gi|575071019|gb|ETW86629.1| hypothetical protein HETIRDRAFT_456594 [Heterobasidion irregulare TC 32-1]/gi|695531489|ref|XP_009540632.1|hypothetical protein HETIRDRAFT_456594 [Heterobasidion irregulare TC 32-1]	Heterobasidion irregulare TC 32-1	1.9e-134	100.00%	193	193	5	GO:0003735;GO:0042254;GO:0015935;GO:0019843;GO:0006412	IPR002942;IPR001912;IPR005710;noIPR;IPR022801;IPR018079;	RNA-binding S4 domain;Ribosomal protein S4/S9, N-terminal;Ribosomal protein S4/S9, eukaryotic/archaeal;Ribosomal protein S4/S9;Ribosomal protein S4, conserved site;
evm.scaffold1.1110	7006	252	35.9692	50	7.13674	20	2.8547	0	17	3	1	0	PSP1-domain-containing	gi|575072122|gb|ETW87732.1| hypothetical protein HETIRDRAFT_448177 [Heterobasidion irregulare TC 32-1]/gi|695535104|ref|XP_009541599.1|hypothetical protein HETIRDRAFT_448177 [Heterobasidion irregulare TC 32-1]	Heterobasidion irregulare TC 32-1	0	84.14%	916	807			noIPR;IPR014848;IPR007557;	Proteasome component (PCI) domain;Reduced growth phenotype protein 1;PSP1, C-terminal;
evm.scaffold1.1111	500	27	54	3	6	0	0	0	0	0	0	0	anaphase-promoting complex subunit apc11	gi|695535110|ref|XP_009541601.1|hypothetical protein HETIRDRAFT_414046 [Heterobasidion irregulare TC 32-1]/gi|575072124|gb|ETW87734.1| hypothetical protein HETIRDRAFT_414046 [Heterobasidion irregulare TC 32-1]	Heterobasidion irregulare TC 32-1	7.1e-68	98.06%	103	103	5	GO:0004842;GO:0008270;GO:0005515;GO:0005680;GO:0016567	IPR024991;IPR013083;noIPR;IPR001841;	Anaphase-promoting complex subunit 11;Zinc finger, RING/FYVE/PHD-type;Zinc finger, RING-type;
evm.scaffold1.1112	1354	60	44.3131	22	16.2482	3	2.21566	0	2	0	0	1	Lsg locus 4	gi|695535114|ref|XP_009541602.1|hypothetical protein HETIRDRAFT_240238, partial [Heterobasidion irregulare TC 32-1]/gi|575072125|gb|ETW87735.1| hypothetical protein HETIRDRAFT_240238, partial [Heterobasidion irregulare TC 32-1]	Heterobasidion irregulare TC 32-1	0	90.45%	316	335
evm.scaffold1.1113	4405	153	34.7333	5	1.13507	0	0	0	0	0	0	0	OPT oligopeptide transporter	gi|695530418|ref|XP_009540366.1|oligopeptide transporter [Heterobasidion irregulare TC 32-1]/gi|575072126|gb|ETW87736.1| oligopeptide transporter [Heterobasidion irregulare TC 32-1]	Heterobasidion irregulare TC 32-1	0	98.78%	732	736	2	GO:0055085;GO:0016021	IPR004648;IPR004813;noIPR;	Tetrapeptide transporter, OPT1/isp4;Oligopeptide transporter, OPT superfamily;
evm.scaffold1.1114	1253	31	24.7406	7	5.58659	0	0	0	0	0	0	0	carbohydrate esterase family 8	gi|575072127|gb|ETW87737.1| carbohydrate esterase family 8 protein, partial [Heterobasidion irregulare TC 32-1]/gi|695530016|ref|XP_009540263.1|carbohydrate esterase family 8 protein, partial [Heterobasidion irregulare TC 32-1]	Heterobasidion irregulare TC 32-1	0	99.36%	312	312	8	GO:0045490;GO:0005618;GO:0045330;GO:0005576;GO:0005982;GO:0042545;GO:0005985;GO:0030599	IPR012334;IPR000070;noIPR;IPR018040;IPR011050;	Pectin lyase fold;Pectinesterase, catalytic;Pectinesterase, active site;Pectin lyase fold/virulence factor;
evm.scaffold1.1115	980	39	39.7959	16	16.3265	0	0	0	0	0	0	0	P-loop containing nucleoside triphosphate hydrolase	gi|695535118|ref|XP_009541603.1|hypothetical protein HETIRDRAFT_307855, partial [Heterobasidion irregulare TC 32-1]/gi|575072128|gb|ETW87738.1| hypothetical protein HETIRDRAFT_307855, partial [Heterobasidion irregulare TC 32-1]	Heterobasidion irregulare TC 32-1	1.9e-158	96.23%	239	239	4	GO:0008152;GO:0016740;GO:0044424;GO:0016787	IPR027417;noIPR;	P-loop containing nucleoside triphosphate hydrolase;
evm.scaffold1.1116	3556	119	33.4646	14	3.93701	0	0	0	0	0	0	0	hypothetical protein HETIRDRAFT_245012, partial	gi|575072129|gb|ETW87739.1| hypothetical protein HETIRDRAFT_245012, partial [Heterobasidion irregulare TC 32-1]/gi|695535121|ref|XP_009541604.1|hypothetical protein HETIRDRAFT_245012, partial [Heterobasidion irregulare TC 32-1]	Heterobasidion irregulare TC 32-1	0	98.25%	511	513
evm.scaffold1.1117	4120	100	24.2718	14	3.39806	0	0	0	0	0	0	0	Chromatin structure-remodeling complex subunit rsc1	gi|695535127|ref|XP_009541606.1|hypothetical protein HETIRDRAFT_469961 [Heterobasidion irregulare TC 32-1]/gi|575072131|gb|ETW87741.1| hypothetical protein HETIRDRAFT_469961 [Heterobasidion irregulare TC 32-1]	Heterobasidion irregulare TC 32-1	0	96.84%	792	792	4	GO:0005634;GO:0005515;GO:0003682;GO:0000785	IPR001487;IPR001025;noIPR;	Bromodomain;Bromo adjacent homology (BAH) domain;
evm.scaffold1.1118	1855	22	11.8598	3	1.61725	0	0	0	0	0	0	0	transcription regulator	gi|575072132|gb|ETW87742.1| putative transcription regulator [Heterobasidion irregulare TC 32-1]/gi|695535130|ref|XP_009541607.1|putative transcription regulator [Heterobasidion irregulare TC 32-1]	Heterobasidion irregulare TC 32-1	0	94.64%	369	373	2	GO:0003676;GO:0046872	IPR015880;IPR013087;noIPR;IPR007087;	Zinc finger, C2H2-like;Zinc finger C2H2-type/integrase DNA-binding domain;Zinc finger, C2H2;
evm.scaffold1.1119	543	20	36.8324	2	3.68324	4	7.36648	0	0	1	1	1	---NA---
evm.scaffold1.112	678	6	8.84956	0	0	0	0	0	0	0	0	0	60S ribosomal L21	gi|695531492|ref|XP_009540633.1|hypothetical protein HETIRDRAFT_468259 [Heterobasidion irregulare TC 32-1]/gi|575071020|gb|ETW86630.1| hypothetical protein HETIRDRAFT_468259 [Heterobasidion irregulare TC 32-1]	Heterobasidion irregulare TC 32-1	1.9e-113	100.00%	160	160	4	GO:0003735;GO:0042254;GO:0005840;GO:0006412	IPR001147;IPR018259;IPR008991;	Ribosomal protein L21e;Ribosomal protein L21e, conserved site;Translation protein SH3-like domain;
evm.scaffold1.1120	4628	178	38.4615	5	1.08038	0	0	0	0	0	0	0	OPT oligopeptide transporter	gi|575072133|gb|ETW87743.1| oligopeptide transporter [Heterobasidion irregulare TC 32-1]/gi|695530658|ref|XP_009540424.1|oligopeptide transporter [Heterobasidion irregulare TC 32-1]	Heterobasidion irregulare TC 32-1	0	94.39%	779	785	2	GO:0055085;GO:0016021	IPR004813;IPR004648;noIPR;	Oligopeptide transporter, OPT superfamily;Tetrapeptide transporter, OPT1/isp4;
evm.scaffold1.1121	3499	211	60.3029	40	11.4318	12	3.42955	0	9	0	0	2	Serine threonine- kinase 2 19	gi|575072134|gb|ETW87744.1| hypothetical protein HETIRDRAFT_306379 [Heterobasidion irregulare TC 32-1]/gi|695535134|ref|XP_009541608.1|hypothetical protein HETIRDRAFT_306379 [Heterobasidion irregulare TC 32-1]	Heterobasidion irregulare TC 32-1	1.1e-117	92.61%	238	203	3	GO:0005524;GO:0004672;GO:0006468	IPR002290;noIPR;IPR000719;IPR011009;	Serine/threonine/dual specificity protein kinase, catalytic domain;Protein kinase domain;Protein kinase-like domain;
evm.scaffold1.1122	872	56	64.2202	26	29.8165	3	3.44037	0	2	0	0	0	hypothetical protein HETIRDRAFT_448188	gi|575072135|gb|ETW87745.1| hypothetical protein HETIRDRAFT_448188 [Heterobasidion irregulare TC 32-1]/gi|695535137|ref|XP_009541609.1|hypothetical protein HETIRDRAFT_448188 [Heterobasidion irregulare TC 32-1]	Heterobasidion irregulare TC 32-1	1.9e-71	77.54%	884	236
evm.scaffold1.1123	5254	97	18.4621	11	2.09364	1	0.190331	0	1	0	0	0	hypothetical protein HETIRDRAFT_114733	gi|575072137|gb|ETW87747.1| hypothetical protein HETIRDRAFT_114733 [Heterobasidion irregulare TC 32-1]/gi|695535144|ref|XP_009541611.1|hypothetical protein HETIRDRAFT_114733 [Heterobasidion irregulare TC 32-1]	Heterobasidion irregulare TC 32-1	0	87.03%	1424	910
evm.scaffold1.1124	1632	101	61.8873	40	24.5098	1	0.612745	0	1	0	0	0	hypothetical protein PILCRDRAFT_821107	gi|751733459|gb|KIM81758.1|hypothetical protein PILCRDRAFT_821107 [Piloderma croceum F 1598]	Piloderma croceum F 1598	2.3e-21	47.47%	379	217
evm.scaffold1.1125	484	13	26.8595	1	2.06612	0	0	0	0	0	0	0	hypothetical protein HETIRDRAFT_306333	gi|575072138|gb|ETW87748.1| hypothetical protein HETIRDRAFT_306333 [Heterobasidion irregulare TC 32-1]/gi|695535147|ref|XP_009541612.1|hypothetical protein HETIRDRAFT_306333 [Heterobasidion irregulare TC 32-1]	Heterobasidion irregulare TC 32-1	1.1e-77	99.16%	119	119	3	GO:0016592;GO:0001104;GO:0006357	noIPR;IPR011425;	Sec1-like protein;Mediator complex, subunit Med9;
evm.scaffold1.1126	2664	88	33.033	10	3.75375	1	0.375375	0	1	0	0	0	acyl- N-acyltransferase	gi|646388125|gb|KDQ52996.1|hypothetical protein JAAARDRAFT_197783 [Jaapia argillacea MUCL 33604]	Jaapia argillacea MUCL 33604	0	67.70%	561	647	6	GO:0004402;GO:0042967;GO:0006355;GO:0016573;GO:0044427;GO:0000123	IPR002717;IPR025995;IPR016181;noIPR;IPR016197;	Histone acetyltransferase domain, MYST-type;RNA binding activity-knot of a chromodomain;Acyl-CoA N-acyltransferase;Chromo domain-like;
evm.scaffold1.1127	942	11	11.6773	0	0	2	2.12314	0	2	0	0	0	60S ribosomal L19	gi|695535158|ref|XP_009541615.1|hypothetical protein HETIRDRAFT_414063 [Heterobasidion irregulare TC 32-1]/gi|575072141|gb|ETW87751.1| hypothetical protein HETIRDRAFT_414063 [Heterobasidion irregulare TC 32-1]	Heterobasidion irregulare TC 32-1	6.5e-134	99.48%	194	194	4	GO:0003735;GO:0042254;GO:0005840;GO:0006412	noIPR;IPR000196;IPR015972;IPR015974;IPR023638;IPR027547;	Armadillo-type fold;Ribosomal protein L19/L19e domain;Ribosomal protein L19/L19e, domain 1;Ribosomal protein L19/L19e, domain 3;Ribosomal protein L19/L19e conserved site;Ribosomal protein L19/L19e;
evm.scaffold1.1128	4261	53	12.4384	2	0.469373	0	0	0	0	0	0	0	Pkinase-domain-containing	gi|575072242|gb|ETW87852.1| hypothetical protein HETIRDRAFT_431988 [Heterobasidion irregulare TC 32-1]/gi|695535491|ref|XP_009541709.1|hypothetical protein HETIRDRAFT_431988 [Heterobasidion irregulare TC 32-1]	Heterobasidion irregulare TC 32-1	0	99.12%	646	570	4	GO:0005524;GO:0009069;GO:0004674;GO:0006468	IPR002290;IPR000719;noIPR;IPR008271;IPR017441;IPR011009;	Serine/threonine/dual specificity protein kinase, catalytic domain;Protein kinase domain;Serine/threonine-protein kinase, active site;Protein kinase, ATP binding site;Protein kinase-like domain;
evm.scaffold1.1129	2682	41	15.2871	0	0	0	0	0	0	0	0	0	AAA-domain-containing	gi|575072142|gb|ETW87752.1| AAA+-type ATPase [Heterobasidion irregulare TC 32-1]/gi|695535163|ref|XP_009541616.1|AAA+-type ATPase [Heterobasidion irregulare TC 32-1]	Heterobasidion irregulare TC 32-1	0	98.18%	439	439	10	GO:0016887;GO:0005524;GO:0045053;GO:0042803;GO:0051260;GO:0070676;GO:0005783;GO:0010008;GO:0016125;GO:0032511	IPR003593;IPR007330;IPR003959;noIPR;IPR015415;IPR027417;IPR003960;	AAA+ ATPase domain;MIT;ATPase, AAA-type, core;Vps4 oligomerisation, C-terminal;P-loop containing nucleoside triphosphate hydrolase;ATPase, AAA-type, conserved site;
evm.scaffold1.113	1213	9	7.41962	0	0	0	0	0	0	0	0	0	hypothetical protein HETIRDRAFT_240818, partial	gi|695531496|ref|XP_009540634.1|hypothetical protein HETIRDRAFT_240818, partial [Heterobasidion irregulare TC 32-1]/gi|575071021|gb|ETW86631.1| hypothetical protein HETIRDRAFT_240818, partial [Heterobasidion irregulare TC 32-1]	Heterobasidion irregulare TC 32-1	0	98.24%	284	284			noIPR;	von Willebrand factor, type A;
evm.scaffold1.1130	646	12	18.5759	7	10.8359	0	0	0	0	0	0	0	hypothetical protein HETIRDRAFT_469980	gi|695535166|ref|XP_009541617.1|hypothetical protein HETIRDRAFT_469980 [Heterobasidion irregulare TC 32-1]/gi|575072143|gb|ETW87753.1| hypothetical protein HETIRDRAFT_469980 [Heterobasidion irregulare TC 32-1]	Heterobasidion irregulare TC 32-1	3.8e-119	97.09%	172	172
evm.scaffold1.1131	4478	35	7.81599	9	2.00983	0	0	0	0	0	0	0	TIP120-domain-containing	gi|575072144|gb|ETW87754.1| hypothetical protein HETIRDRAFT_469983 [Heterobasidion irregulare TC 32-1]/gi|695535169|ref|XP_009541618.1|hypothetical protein HETIRDRAFT_469983 [Heterobasidion irregulare TC 32-1]	Heterobasidion irregulare TC 32-1	0	98.85%	1219	1219	1	GO:0005488	noIPR;IPR013932;IPR011989;IPR021133;IPR016024;	Alpha/Beta hydrolase fold;TATA-binding protein interacting (TIP20);Armadillo-like helical;HEAT, type 2;Armadillo-type fold;
evm.scaffold1.1132	1909	17	8.90519	2	1.04767	0	0	0	0	0	0	0	hypothetical protein HETIRDRAFT_378930	gi|575072145|gb|ETW87755.1| hypothetical protein HETIRDRAFT_378930 [Heterobasidion irregulare TC 32-1]/gi|695535173|ref|XP_009541619.1|hypothetical protein HETIRDRAFT_378930 [Heterobasidion irregulare TC 32-1]	Heterobasidion irregulare TC 32-1	0	96.06%	457	457	3	GO:0005634;GO:0043486;GO:0006355	IPR013272;noIPR;IPR008895;	Vps72/YL1, C-terminal;Vps72/YL1 family;
evm.scaffold1.1133	623	2	3.21027	1	1.60514	0	0	0	0	0	0	0	hypothetical protein HETIRDRAFT_247725, partial	gi|575072146|gb|ETW87756.1| hypothetical protein HETIRDRAFT_247725, partial [Heterobasidion irregulare TC 32-1]/gi|695535177|ref|XP_009541620.1|hypothetical protein HETIRDRAFT_247725, partial [Heterobasidion irregulare TC 32-1]	Heterobasidion irregulare TC 32-1	2.6e-85	100.00%	126	126			IPR007741;IPR012336;noIPR;	Ribosomal protein/NADH dehydrogenase domain;Thioredoxin-like fold;
evm.scaffold1.1134	1100	14	12.7273	3	2.72727	0	0	0	0	0	0	0	hypothetical protein HETIRDRAFT_438103, partial	gi|575072147|gb|ETW87757.1| hypothetical protein HETIRDRAFT_438103, partial [Heterobasidion irregulare TC 32-1]/gi|695535181|ref|XP_009541621.1|hypothetical protein HETIRDRAFT_438103, partial [Heterobasidion irregulare TC 32-1]	Heterobasidion irregulare TC 32-1	1e-142	94.44%	252	252	1	GO:0016021	IPR028143;	GET complex subunit Get2/sif1;
evm.scaffold1.1135	3757	65	17.301	9	2.39553	0	0	0	0	0	0	0	vacuolar sorting-associated 35	gi|575072148|gb|ETW87758.1| hypothetical protein HETIRDRAFT_469988 [Heterobasidion irregulare TC 32-1]/gi|695535185|ref|XP_009541622.1|hypothetical protein HETIRDRAFT_469988 [Heterobasidion irregulare TC 32-1]	Heterobasidion irregulare TC 32-1	0	98.64%	954	957	5	GO:0030904;GO:0015031;GO:0005829;GO:0008565;GO:0042147	noIPR;IPR005378;	Thioredoxin-like fold;Vacuolar protein sorting-associated protein 35;
evm.scaffold1.1136	1124	10	8.8968	0	0	0	0	0	0	0	0	0	hypothetical protein HETIRDRAFT_443367	gi|575072149|gb|ETW87759.1| hypothetical protein HETIRDRAFT_443367 [Heterobasidion irregulare TC 32-1]/gi|695535188|ref|XP_009541623.1|hypothetical protein HETIRDRAFT_443367 [Heterobasidion irregulare TC 32-1]	Heterobasidion irregulare TC 32-1	0	97.88%	283	283	2	GO:0005634;GO:0015031	IPR025602;	BCP1 family;
evm.scaffold1.1137	6519	74	11.3514	13	1.99417	3	0.460193	0	3	0	0	0	hypothetical protein HETIRDRAFT_378942, partial	gi|575072151|gb|ETW87761.1| hypothetical protein HETIRDRAFT_378942, partial [Heterobasidion irregulare TC 32-1]/gi|695535196|ref|XP_009541625.1|hypothetical protein HETIRDRAFT_378942, partial [Heterobasidion irregulare TC 32-1]	Heterobasidion irregulare TC 32-1	0	97.61%	753	753	6	GO:0005524;GO:0007131;GO:0016021;GO:0000228;GO:0006298;GO:0030983	noIPR;IPR000432;IPR007696;IPR027417;IPR007860;IPR007861;IPR029041;IPR002872;	BCP1 family;DNA mismatch repair protein MutS, C-terminal;DNA mismatch repair protein MutS, core;P-loop containing nucleoside triphosphate hydrolase;DNA mismatch repair protein MutS, connector domain;DNA mismatch repair protein MutS, clamp;FAD-linked oxidoreductase-like;Proline dehydrogenase domain;
evm.scaffold1.1138	4547	43	9.45678	7	1.53948	0	0	0	0	0	0	0	Nuclear pore complex Nup160	gi|575072154|gb|ETW87764.1| hypothetical protein HETIRDRAFT_378948 [Heterobasidion irregulare TC 32-1]/gi|695535207|ref|XP_009541628.1|hypothetical protein HETIRDRAFT_378948 [Heterobasidion irregulare TC 32-1]	Heterobasidion irregulare TC 32-1	0	98.25%	1370	1370			noIPR;	Thioredoxin-like fold;
evm.scaffold1.1139	4105	41	9.98782	4	0.974421	0	0	0	0	0	0	0	ATP-dependent DNA helicase	gi|575072156|gb|ETW87766.1| hypothetical protein HETIRDRAFT_100074 [Heterobasidion irregulare TC 32-1]/gi|695535215|ref|XP_009541630.1|hypothetical protein HETIRDRAFT_100074 [Heterobasidion irregulare TC 32-1]	Heterobasidion irregulare TC 32-1	0	97.00%	868	868	14	GO:0000729;GO:0006261;GO:0022402;GO:0000723;GO:0000018;GO:0044446;GO:0006312;GO:0044702;GO:0003676;GO:0005657;GO:0005524;GO:0043140;GO:0032508;GO:0051726	noIPR;IPR001650;IPR018982;IPR014001;IPR002121;IPR011545;IPR032284;IPR004589;IPR027417;IPR011991;IPR017896;IPR010997;	Cyanovirin-N;Helicase, C-terminal;RQC domain;Helicase superfamily 1/2, ATP-binding domain;HRDC domain;DEAD/DEAH box helicase domain;ATP-dependent DNA helicase RecQ, zinc-binding domain;DNA helicase, ATP-dependent, RecQ type;P-loop containing nucleoside triphosphate hydrolase;Winged helix-turn-helix DNA-binding domain;4Fe-4S ferredoxin-type, iron-sulphur binding domain;HRDC-like;
evm.scaffold1.114	2829	45	15.9067	4	1.41393	0	0	0	0	0	0	0	hypothetical protein HETIRDRAFT_423766	gi|575071022|gb|ETW86632.1| hypothetical protein HETIRDRAFT_423766 [Heterobasidion irregulare TC 32-1]/gi|695531500|ref|XP_009540635.1|hypothetical protein HETIRDRAFT_423766 [Heterobasidion irregulare TC 32-1]	Heterobasidion irregulare TC 32-1	5.2e-64	92.06%	161	126
evm.scaffold1.1140	2354	17	7.22175	4	1.69924	0	0	0	0	0	0	0	ubiquitin binding	gi|575072161|gb|ETW87771.1| hypothetical protein HETIRDRAFT_470008 [Heterobasidion irregulare TC 32-1]/gi|695535232|ref|XP_009541635.1|hypothetical protein HETIRDRAFT_470008 [Heterobasidion irregulare TC 32-1]	Heterobasidion irregulare TC 32-1	0	95.98%	692	697	3	GO:0046872;GO:0006886;GO:0005622	IPR000306;IPR003903;IPR018205;IPR004152;IPR017073;IPR002014;IPR008942;IPR013083;noIPR;IPR017455;IPR011011;	FYVE zinc finger;Ubiquitin interacting motif;VHS subgroup;GAT domain;Ubiquitin binding protein, Hrs/VPS27;VHS domain;ENTH/VHS;Zinc finger, RING/FYVE/PHD-type;Zinc finger, FYVE-related;Zinc finger, FYVE/PHD-type;
evm.scaffold1.1141	6605	76	11.5064	9	1.3626	2	0.302801	0	2	0	0	0	beta and beta-prime subunits of DNA dependent RNA-polymerase	gi|575072162|gb|ETW87772.1| hypothetical protein HETIRDRAFT_424453 [Heterobasidion irregulare TC 32-1]/gi|695535235|ref|XP_009541636.1|hypothetical protein HETIRDRAFT_424453 [Heterobasidion irregulare TC 32-1]	Heterobasidion irregulare TC 32-1	0	97.44%	1732	1756	11	GO:0003677;GO:0006206;GO:0003899;GO:0001172;GO:0016021;GO:0005829;GO:0006366;GO:0006144;GO:0005730;GO:0019985;GO:0005665	noIPR;IPR006592;IPR007073;IPR007080;IPR007081;IPR007066;IPR000722;IPR007083;IPR007075;IPR000684;	P-loop containing nucleoside triphosphate hydrolase;RNA polymerase, N-terminal;RNA polymerase Rpb1, domain 7;RNA polymerase Rpb1, domain 1;RNA polymerase Rpb1, domain 5;RNA polymerase Rpb1, domain 3;RNA polymerase, alpha subunit;RNA polymerase Rpb1, domain 4;RNA polymerase Rpb1, domain 6;RNA polymerase II, heptapeptide repeat, eukaryotic;
evm.scaffold1.1142	2819	17	6.03051	3	1.06421	0	0	0	0	0	0	0	hypothetical protein STEHIDRAFT_151354	gi|597902590|ref|XP_007298594.1|hypothetical protein STEHIDRAFT_151354 [Stereum hirsutum FP-91666 SS1]/gi|389750930|gb|EIM92003.1| hypothetical protein STEHIDRAFT_151354 [Stereum hirsutum FP-91666 SS1]	Stereum hirsutum FP-91666 SS1	0	73.66%	953	953			noIPR;	Zinc finger, FYVE/PHD-type;
evm.scaffold1.1143	593	4	6.74536	0	0	0	0	0	0	0	0	0	---NA---
evm.scaffold1.1144	1994	20	10.0301	9	4.51354	0	0	0	0	0	0	0	FAD dependent oxidoreductase	gi|575072164|gb|ETW87774.1| hypothetical protein HETIRDRAFT_457195 [Heterobasidion irregulare TC 32-1]/gi|695535241|ref|XP_009541638.1|hypothetical protein HETIRDRAFT_457195 [Heterobasidion irregulare TC 32-1]	Heterobasidion irregulare TC 32-1	0	96.38%	552	552	2	GO:0016491;GO:0055114	IPR023753;IPR006076;noIPR;	FAD/NAD(P)-binding domain;FAD dependent oxidoreductase;
evm.scaffold1.1147	2331	31	13.299	2	0.858001	1	0.429	0	0	0	1	0	microfibrillar-associated Zn CCHC type	gi|695535420|ref|XP_009541688.1|hypothetical protein HETIRDRAFT_305267 [Heterobasidion irregulare TC 32-1]/gi|575072221|gb|ETW87831.1| hypothetical protein HETIRDRAFT_305267 [Heterobasidion irregulare TC 32-1]	Heterobasidion irregulare TC 32-1	0	94.29%	471	473	6	GO:0045292;GO:0016491;GO:0001527;GO:0016020;GO:0005684;GO:0055114	noIPR;IPR009730;	Phosphatidylethanolamine-binding protein PEBP;Micro-fibrillar-associated protein 1, C-terminal;
evm.scaffold1.1148	1558	21	13.4788	1	0.641849	0	0	0	0	0	0	0	PEBP	gi|695535416|ref|XP_009541687.1|hypothetical protein HETIRDRAFT_470036 [Heterobasidion irregulare TC 32-1]/gi|575072220|gb|ETW87830.1| hypothetical protein HETIRDRAFT_470036 [Heterobasidion irregulare TC 32-1]	Heterobasidion irregulare TC 32-1	0	92.61%	384	406			IPR008914;noIPR;	Phosphatidylethanolamine-binding protein PEBP;
evm.scaffold1.1149	2026	39	19.2498	9	4.44225	1	0.493583	0	1	0	0	0	Mitosis inhibitor nif1	gi|1012966634|gb|KYQ41382.1|Protein DSF2 [Hypsizygus marmoreus]	Hypsizygus marmoreus	3.4e-113	63.84%	578	401	1	GO:0005515	noIPR;IPR006597;IPR011990;	F-box domain;Sel1-like repeat;Tetratricopeptide-like helical domain;
evm.scaffold1.115	2902	70	24.1213	3	1.03377	2	0.68918	0	0	2	0	0	Glycosyl hydrolases family 43	gi|695572937|ref|XP_009551464.1|hypothetical protein HETIRDRAFT_328861, partial [Heterobasidion irregulare TC 32-1]/gi|575060955|gb|ETW76575.1| hypothetical protein HETIRDRAFT_328861, partial [Heterobasidion irregulare TC 32-1]	Heterobasidion irregulare TC 32-1	0	77.55%	462	490	2	GO:0005975;GO:0004553	IPR006710;IPR023296;noIPR;	Glycoside hydrolase, family 43;Glycosyl hydrolase, five-bladed beta-propellor domain;
evm.scaffold1.1150	1602	47	29.3383	21	13.1086	3	1.87266	0	2	0	0	1	hypothetical protein HETIRDRAFT_448242	gi|575072218|gb|ETW87828.1| hypothetical protein HETIRDRAFT_448242 [Heterobasidion irregulare TC 32-1]/gi|695535408|ref|XP_009541685.1|hypothetical protein HETIRDRAFT_448242 [Heterobasidion irregulare TC 32-1]	Heterobasidion irregulare TC 32-1	0	80.46%	618	568
evm.scaffold1.1151	977	64	65.5067	3	3.07062	1	1.02354	0	0	1	0	0	Chromatin-remodeling complex subunit ies6	gi|521721073|gb|EPQ51491.1| hypothetical protein GLOTRDRAFT_81070 [Gloeophyllum trabeum ATCC 11539]/gi|630361369|ref|XP_007869959.1|hypothetical protein GLOTRDRAFT_81070 [Gloeophyllum trabeum ATCC 11539]	Gloeophyllum trabeum ATCC 11539	5.2e-65	79.19%	163	173	5	GO:0051983;GO:0006338;GO:0005737;GO:0006355;GO:0031011	noIPR;IPR013272;IPR029525;	S-adenosyl-L-methionine-dependent methyltransferase;Vps72/YL1, C-terminal;INO80 complex, subunit Ies6;
evm.scaffold1.1152	1189	121	101.766	22	18.5029	1	0.841043	0	1	0	0	0	S-adenosyl-L-methionine-dependent methyltransferase	gi|695535402|ref|XP_009541683.1|hypothetical protein HETIRDRAFT_424471 [Heterobasidion irregulare TC 32-1]/gi|575072215|gb|ETW87825.1| hypothetical protein HETIRDRAFT_424471 [Heterobasidion irregulare TC 32-1]	Heterobasidion irregulare TC 32-1	0	89.47%	340	342			noIPR;IPR029063;	Zinc finger, FYVE/PHD-type;S-adenosyl-L-methionine-dependent methyltransferase;
evm.scaffold1.1153	3711	78	21.0186	18	4.85044	0	0	0	0	0	0	0	hypothetical protein HETIRDRAFT_448239	gi|575072214|gb|ETW87824.1| hypothetical protein HETIRDRAFT_448239 [Heterobasidion irregulare TC 32-1]/gi|695535398|ref|XP_009541682.1|hypothetical protein HETIRDRAFT_448239 [Heterobasidion irregulare TC 32-1]	Heterobasidion irregulare TC 32-1	0	91.89%	830	851	2	GO:0008270;GO:0005515	IPR001965;IPR019787;IPR013083;IPR019786;IPR011011;	Zinc finger, PHD-type;Zinc finger, PHD-finger;Zinc finger, RING/FYVE/PHD-type;Zinc finger, PHD-type, conserved site;Zinc finger, FYVE/PHD-type;
evm.scaffold1.1154	1607	40	24.8911	7	4.35594	0	0	0	0	0	0	0	S-adenosyl-L-methionine-dependent methyltransferase	gi|575072213|gb|ETW87823.1| hypothetical protein HETIRDRAFT_306746, partial [Heterobasidion irregulare TC 32-1]/gi|695535394|ref|XP_009541681.1|hypothetical protein HETIRDRAFT_306746, partial [Heterobasidion irregulare TC 32-1]	Heterobasidion irregulare TC 32-1	0	83.06%	329	372	4	GO:0090304;GO:0008168;GO:0044424;GO:0043414	IPR001525;IPR029063;noIPR;IPR031303;	C-5 cytosine methyltransferase;S-adenosyl-L-methionine-dependent methyltransferase;DNA methylase, C-5 cytosine-specific, conserved site;
evm.scaffold1.1155	1429	5	3.49895	0	0	0	0	0	0	0	0	0	eukaryotic translation initiation factor 5	gi|695535389|ref|XP_009541680.1|hypothetical protein HETIRDRAFT_448237 [Heterobasidion irregulare TC 32-1]/gi|575072212|gb|ETW87822.1| hypothetical protein HETIRDRAFT_448237 [Heterobasidion irregulare TC 32-1]	Heterobasidion irregulare TC 32-1	0	99.50%	401	401	11	GO:0043614;GO:0003743;GO:0005092;GO:0001732;GO:0045947;GO:0022627;GO:0005096;GO:0042256;GO:0033290;GO:0031369;GO:0043547	noIPR;IPR003307;IPR002735;IPR016189;IPR016021;IPR016190;IPR016024;	F-box domain;W2 domain;Translation initiation factor IF2/IF5;Translation initiation factor IF2/IF5, N-terminal;MIF4G-like domain;Translation initiation factor IF2/IF5, zinc-binding;Armadillo-type fold;
evm.scaffold1.1156	2093	59	28.1892	2	0.955566	0	0	0	0	0	0	0	thiolase	gi|695535386|ref|XP_009541679.1|hypothetical protein HETIRDRAFT_470027 [Heterobasidion irregulare TC 32-1]/gi|575072211|gb|ETW87821.1| hypothetical protein HETIRDRAFT_470027 [Heterobasidion irregulare TC 32-1]	Heterobasidion irregulare TC 32-1	0	100.00%	460	460	2	GO:0016747;GO:0008152	IPR020616;IPR016039;IPR020617;noIPR;IPR020615;	Thiolase, N-terminal;Thiolase-like;Thiolase, C-terminal;Thiolase, acyl-enzyme intermediate active site;
evm.scaffold1.1157	7003	101	14.4224	29	4.14108	0	0	0	0	0	0	0	hypothetical protein HETIRDRAFT_470024	gi|575072209|gb|ETW87819.1| hypothetical protein HETIRDRAFT_470024 [Heterobasidion irregulare TC 32-1]/gi|695535379|ref|XP_009541677.1|hypothetical protein HETIRDRAFT_470024 [Heterobasidion irregulare TC 32-1]	Heterobasidion irregulare TC 32-1	0	94.82%	1913	1950			noIPR;	F-box domain;
evm.scaffold1.1158	990	27	27.2727	5	5.05051	2	2.0202	0	1	0	0	0	Na(+) H(+) antiporter	gi|575064779|gb|ETW80394.1| Na(+)/H(+) antiporter [Heterobasidion irregulare TC 32-1]/gi|695556476|ref|XP_009547151.1|Na(+)/H(+) antiporter [Heterobasidion irregulare TC 32-1]	Heterobasidion irregulare TC 32-1	1e-110	85.22%	476	230	7	GO:0015385;GO:0016021;GO:1902600;GO:0035725;GO:0030004;GO:0005886;GO:0006885	IPR006153;noIPR;IPR004712;	Cation/H+ exchanger;Na+/H+ antiporter, fungi;
evm.scaffold1.1159	653	20	30.6279	2	3.06279	0	0	0	0	0	0	0	---NA---
evm.scaffold1.116	1162	72	61.9621	11	9.46644	4	3.44234	0	1	1	2	0	hypothetical protein HETIRDRAFT_306735	gi|575071024|gb|ETW86634.1| hypothetical protein HETIRDRAFT_306735 [Heterobasidion irregulare TC 32-1]/gi|695531508|ref|XP_009540637.1|hypothetical protein HETIRDRAFT_306735 [Heterobasidion irregulare TC 32-1]	Heterobasidion irregulare TC 32-1	5.8e-09	81.08%	93	37
evm.scaffold1.1160	1145	35	30.5677	7	6.11354	8	6.9869	0	7	1	0	0	---NA---
evm.scaffold1.1161	503	33	65.6064	7	13.9165	4	7.95229	0	3	1	0	0	---NA---
evm.scaffold1.1162	1385	30	21.6606	3	2.16606	4	2.88809	0	4	0	0	0	Zinc finger FYVE domain-containing 16	gi|695535354|ref|XP_009541670.1|hypothetical protein HETIRDRAFT_448227 [Heterobasidion irregulare TC 32-1]/gi|575072202|gb|ETW87812.1| hypothetical protein HETIRDRAFT_448227 [Heterobasidion irregulare TC 32-1]	Heterobasidion irregulare TC 32-1	5e-164	95.27%	346	296	1	GO:0046872	noIPR;IPR000306;IPR013083;IPR017455;IPR011011;	Amino acid permease, conserved site;FYVE zinc finger;Zinc finger, RING/FYVE/PHD-type;Zinc finger, FYVE-related;Zinc finger, FYVE/PHD-type;
evm.scaffold1.1163	2841	85	29.919	7	2.46392	3	1.05597	0	2	0	0	1	---NA---
evm.scaffold1.1164	1327	51	38.4326	4	3.01432	4	3.01432	0	1	0	1	1	---NA---
evm.scaffold1.1165	909	49	53.9054	6	6.60066	0	0	0	0	0	0	0	hypothetical protein HETIRDRAFT_241805, partial	gi|695567939|ref|XP_009550274.1|hypothetical protein HETIRDRAFT_241805, partial [Heterobasidion irregulare TC 32-1]/gi|575062675|gb|ETW78293.1| hypothetical protein HETIRDRAFT_241805, partial [Heterobasidion irregulare TC 32-1]	Heterobasidion irregulare TC 32-1	3.5e-143	97.73%	220	220	1	GO:0005515	IPR001810;noIPR;	F-box domain;
evm.scaffold1.1166	1302	87	66.8203	43	33.0261	10	7.68049	0	10	0	0	0	SET domain-containing	gi|695567943|ref|XP_009550275.1|hypothetical protein HETIRDRAFT_242993, partial [Heterobasidion irregulare TC 32-1]/gi|575062676|gb|ETW78294.1| hypothetical protein HETIRDRAFT_242993, partial [Heterobasidion irregulare TC 32-1]	Heterobasidion irregulare TC 32-1	2.3e-115	92.11%	190	190	1	GO:0005515	IPR001214;noIPR;	SET domain;
evm.scaffold1.1168	1647	122	74.0741	10	6.07165	9	5.46448	0	9	0	0	0	P-loop containing nucleoside triphosphate hydrolase	gi|695567954|ref|XP_009550278.1|hypothetical protein HETIRDRAFT_326386 [Heterobasidion irregulare TC 32-1]/gi|575062679|gb|ETW78297.1| hypothetical protein HETIRDRAFT_326386 [Heterobasidion irregulare TC 32-1]	Heterobasidion irregulare TC 32-1	1.5e-167	80.79%	358	354			IPR027417;IPR019591;noIPR;	P-loop containing nucleoside triphosphate hydrolase;Mrp/NBP35 ATP-binding protein;
evm.scaffold1.1169	1122	92	81.9964	4	3.56506	1	0.891266	0	0	0	1	0	glycosyltransferase family 2	gi|575062680|gb|ETW78298.1| glycosyltransferase family 2 protein [Heterobasidion irregulare TC 32-1]/gi|695566045|ref|XP_009549687.1|glycosyltransferase family 2 protein [Heterobasidion irregulare TC 32-1]	Heterobasidion irregulare TC 32-1	0	99.22%	256	256	1	GO:0016757	IPR001173;IPR029044;noIPR;	Glycosyltransferase 2-like;Nucleotide-diphospho-sugar transferases;
evm.scaffold1.117	1223	9	7.35895	1	0.817661	0	0	0	0	0	0	0	hypothetical protein HETIRDRAFT_442873	gi|695531513|ref|XP_009540638.1|hypothetical protein HETIRDRAFT_442873 [Heterobasidion irregulare TC 32-1]/gi|575071025|gb|ETW86635.1| hypothetical protein HETIRDRAFT_442873 [Heterobasidion irregulare TC 32-1]	Heterobasidion irregulare TC 32-1	4.8e-71	99.08%	109	109			noIPR;	P-loop containing nucleoside triphosphate hydrolase;
evm.scaffold1.1170	267	4	14.9813	2	7.49064	0	0	0	0	0	0	0	N-alpha-acetyltransferase 38- auxiliary subunit	gi|575062681|gb|ETW78299.1| hypothetical protein HETIRDRAFT_244356, partial [Heterobasidion irregulare TC 32-1]/gi|695567958|ref|XP_009550279.1|hypothetical protein HETIRDRAFT_244356, partial [Heterobasidion irregulare TC 32-1]	Heterobasidion irregulare TC 32-1	9.1e-40	94.52%	77	73			IPR001163;noIPR;IPR010920;	LSM domain, eukaryotic/archaea-type;LSM domain;
evm.scaffold1.1171	5154	272	52.7745	16	3.10438	5	0.97012	0	5	0	0	0	Pre-mRNA-splicing factor ATP-dependent RNA helicase PRP16	gi|575062682|gb|ETW78300.1| hypothetical protein HETIRDRAFT_479463 [Heterobasidion irregulare TC 32-1]/gi|695567961|ref|XP_009550280.1|hypothetical protein HETIRDRAFT_479463 [Heterobasidion irregulare TC 32-1]	Heterobasidion irregulare TC 32-1	0	96.28%	1253	1289	3	GO:0003676;GO:0005524;GO:0008026	noIPR;IPR001650;IPR014001;IPR007502;IPR011709;IPR011545;IPR027417;IPR002464;	Histidine phosphatase superfamily;Helicase, C-terminal;Helicase superfamily 1/2, ATP-binding domain;Helicase-associated domain;Domain of unknown function DUF1605;DEAD/DEAH box helicase domain;P-loop containing nucleoside triphosphate hydrolase;DNA/RNA helicase, ATP-dependent, DEAH-box type, conserved site;
evm.scaffold1.1172	1313	134	102.056	49	37.3191	13	9.90099	0	9	0	0	5	SET domain-containing	gi|575062683|gb|ETW78301.1| hypothetical protein HETIRDRAFT_454290 [Heterobasidion irregulare TC 32-1]/gi|695567965|ref|XP_009550281.1|hypothetical protein HETIRDRAFT_454290 [Heterobasidion irregulare TC 32-1]	Heterobasidion irregulare TC 32-1	2e-159	68.88%	443	421	1	GO:0005515	noIPR;IPR001214;	Arf GTPase activating protein;SET domain;
evm.scaffold1.1173	2707	225	83.1178	9	3.32471	3	1.10824	0	2	0	1	0	H+ Ca2+ exchanger Vxc1	gi|575062684|gb|ETW78302.1| H+/Ca2+ exchanger Vxc1-like protein [Heterobasidion irregulare TC 32-1]/gi|695566048|ref|XP_009549688.1|H+/Ca2+ exchanger Vxc1-like protein [Heterobasidion irregulare TC 32-1]	Heterobasidion irregulare TC 32-1	0	98.41%	505	502	4	GO:0016021;GO:0070588;GO:0015369;GO:0006885	IPR004837;noIPR;	Sodium/calcium exchanger membrane region;
evm.scaffold1.1174	1516	104	68.6016	26	17.1504	4	2.63852	0	4	0	0	0	ap-domain-containing	gi|597902574|ref|XP_007298586.1|ArfGap-domain-containing protein [Stereum hirsutum FP-91666 SS1]/gi|389750917|gb|EIM91990.1| ArfGap-domain-containing protein [Stereum hirsutum FP-91666 SS1]	Stereum hirsutum FP-91666 SS1	4.3e-149	69.30%	423	443	1	GO:0005096	IPR001164;noIPR;	Arf GTPase activating protein;
evm.scaffold1.1175	4502	299	66.4149	16	3.55398	3	0.666371	0	2	1	0	0	Metalloprotease M1	gi|695567973|ref|XP_009550283.1|Metalloprotease M1 [Heterobasidion irregulare TC 32-1]/gi|575062686|gb|ETW78304.1| Metalloprotease M1 [Heterobasidion irregulare TC 32-1]	Heterobasidion irregulare TC 32-1	0	97.34%	638	638	11	GO:0005634;GO:0008270;GO:0019370;GO:0030163;GO:0006508;GO:0006805;GO:0005829;GO:0004177;GO:0009636;GO:0004301;GO:0008237	IPR014782;noIPR;IPR015211;IPR001930;IPR016024;	Peptidase M1, membrane alanine aminopeptidase, N-terminal;Peptidase M1, leukotriene A4 hydrolase, aminopeptidase C-terminal;Peptidase M1, alanine aminopeptidase/leukotriene A4 hydrolase;Armadillo-type fold;
evm.scaffold1.1176	1628	48	29.484	12	7.37101	0	0	0	0	0	0	0	hypothetical protein HETIRDRAFT_441597	gi|575062687|gb|ETW78305.1| hypothetical protein HETIRDRAFT_441597 [Heterobasidion irregulare TC 32-1]/gi|695567977|ref|XP_009550284.1|hypothetical protein HETIRDRAFT_441597 [Heterobasidion irregulare TC 32-1]	Heterobasidion irregulare TC 32-1	0	96.97%	473	462
evm.scaffold1.1177	670	17	25.3731	0	0	0	0	0	0	0	0	0	DNA-directed RNA polymerase I kDa polypeptide	gi|695567980|ref|XP_009550285.1|hypothetical protein HETIRDRAFT_157860 [Heterobasidion irregulare TC 32-1]/gi|575062688|gb|ETW78306.1| hypothetical protein HETIRDRAFT_157860 [Heterobasidion irregulare TC 32-1]	Heterobasidion irregulare TC 32-1	1.1e-82	99.15%	121	118	7	GO:0003677;GO:0005736;GO:0008270;GO:0001054;GO:0042790;GO:0005829;GO:0006363	IPR001222;IPR006591;IPR012164;noIPR;	Zinc finger, TFIIS-type;RNA polymerase archaeal subunit P/eukaryotic subunit RPABC4;DNA-directed RNA polymerase, subunit C11/M/9;
evm.scaffold1.1178	370	NA	NA	NA	NA	NA	NA	NA	NA	NA	NA	NA	hypothetical protein HETIRDRAFT_454296	gi|575062689|gb|ETW78307.1| hypothetical protein HETIRDRAFT_454296 [Heterobasidion irregulare TC 32-1]/gi|695567983|ref|XP_009550286.1|hypothetical protein HETIRDRAFT_454296 [Heterobasidion irregulare TC 32-1]	Heterobasidion irregulare TC 32-1	1.3e-50	93.48%	92	92	1	GO:0016021
evm.scaffold1.1179	1234	7	5.67261	0	0	0	0	0	0	0	0	0	hypothetical protein HETIRDRAFT_411365	gi|695567986|ref|XP_009550287.1|hypothetical protein HETIRDRAFT_411365 [Heterobasidion irregulare TC 32-1]/gi|575062690|gb|ETW78308.1| hypothetical protein HETIRDRAFT_411365 [Heterobasidion irregulare TC 32-1]	Heterobasidion irregulare TC 32-1	2.6e-134	99.47%	189	189	8	GO:0016192;GO:0032153;GO:0016021;GO:0032541;GO:0051292;GO:0071786;GO:0048309;GO:0034613	IPR004345;	TB2/DP1/HVA22-related protein;
evm.scaffold1.118	949	5	5.2687	2	2.10748	0	0	0	0	0	0	0	homeodomain transcription factor	gi|575071026|gb|ETW86636.1| hypothetical protein HETIRDRAFT_431289 [Heterobasidion irregulare TC 32-1]/gi|695531517|ref|XP_009540639.1|hypothetical protein HETIRDRAFT_431289 [Heterobasidion irregulare TC 32-1]	Heterobasidion irregulare TC 32-1	0	96.90%	290	290	3	GO:0005634;GO:0006355;GO:0043565	IPR001356;IPR009057;noIPR;IPR017970;	Homeobox domain;Homeodomain-like;Homeobox, conserved site;
evm.scaffold1.1180	2116	31	14.6503	0	0	0	0	0	0	0	0	0	MFS general substrate transporter	gi|695567990|ref|XP_009550288.1|hypothetical protein HETIRDRAFT_454298 [Heterobasidion irregulare TC 32-1]/gi|575062691|gb|ETW78309.1| hypothetical protein HETIRDRAFT_454298 [Heterobasidion irregulare TC 32-1]	Heterobasidion irregulare TC 32-1	0	95.02%	481	482	3	GO:0055085;GO:0005737;GO:0016021	noIPR;IPR010291;IPR020846;	Zinc finger, DHHC-type, palmitoyltransferase;Ion channel regulatory protein, UNC-93;Major facilitator superfamily domain;
evm.scaffold1.1187	1373	7	5.09832	0	0	0	0	0	0	0	0	0	hypothetical protein HETIRDRAFT_306512	gi|575071267|gb|ETW86877.1| hypothetical protein HETIRDRAFT_306512 [Heterobasidion irregulare TC 32-1]/gi|695532331|ref|XP_009540847.1|hypothetical protein HETIRDRAFT_306512 [Heterobasidion irregulare TC 32-1]	Heterobasidion irregulare TC 32-1	0	99.72%	360	360	7	GO:0097038;GO:0030176;GO:0006882;GO:0000921;GO:0032541;GO:0048309;GO:0036228	IPR013635;noIPR;	Protein Ice2;
evm.scaffold1.1189	1906	2	1.04932	1	0.524659	0	0	0	0	0	0	0	hypothetical protein HETIRDRAFT_308388	gi|575071284|gb|ETW86894.1| hypothetical protein HETIRDRAFT_308388 [Heterobasidion irregulare TC 32-1]/gi|695532390|ref|XP_009540862.1|hypothetical protein HETIRDRAFT_308388 [Heterobasidion irregulare TC 32-1]	Heterobasidion irregulare TC 32-1	0	97.62%	505	505	4	GO:0003677;GO:0016614;GO:0005737;GO:0044699	IPR001357;IPR009057;IPR015010;	BRCT domain;Homeodomain-like;Rap1 Myb domain;
evm.scaffold1.119	1272	14	11.0063	3	2.35849	0	0	0	0	0	0	0	s-adenosylmethionine-dependent methyltransferase	gi|695531520|ref|XP_009540640.1|hypothetical protein HETIRDRAFT_442874 [Heterobasidion irregulare TC 32-1]/gi|575071027|gb|ETW86637.1| hypothetical protein HETIRDRAFT_442874 [Heterobasidion irregulare TC 32-1]	Heterobasidion irregulare TC 32-1	0	93.66%	425	426			IPR019410;IPR029063;noIPR;	Lysine methyltransferase;S-adenosyl-L-methionine-dependent methyltransferase;
evm.scaffold1.1190	1070	3	2.80374	0	0	0	0	0	0	0	0	0	ribonuclease III	gi|575071304|gb|ETW86914.1| ribonuclease III [Heterobasidion irregulare TC 32-1]/gi|695532457|ref|XP_009540880.1|ribonuclease III [Heterobasidion irregulare TC 32-1]	Heterobasidion irregulare TC 32-1	9e-162	92.91%	271	282	5	GO:0090502;GO:0003723;GO:0004525;GO:0051252;GO:0006396	IPR000999;IPR014720;noIPR;	Ribonuclease III domain;Double-stranded RNA-binding domain;
evm.scaffold1.1191	2137	86	40.2433	0	0	0	0	0	0	0	0	0	T-complex 1	gi|575071319|gb|ETW86929.1| hypothetical protein HETIRDRAFT_153687 [Heterobasidion irregulare TC 32-1]/gi|695532505|ref|XP_009540892.1|hypothetical protein HETIRDRAFT_153687 [Heterobasidion irregulare TC 32-1]	Heterobasidion irregulare TC 32-1	0	99.63%	547	547	5	GO:0005634;GO:0005832;GO:0005524;GO:0051082;GO:0006457	IPR017998;IPR027413;IPR012719;IPR002423;IPR027410;IPR027409;noIPR;IPR002194;	Chaperone tailless complex polypeptide 1 (TCP-1);GroEL-like equatorial domain;T-complex protein 1, gamma subunit;Chaperonin Cpn60/TCP-1 family;TCP-1-like chaperonin intermediate domain;GroEL-like apical domain;Chaperonin TCP-1, conserved site;
evm.scaffold1.1192	832	7	8.41346	1	1.20192	0	0	0	0	0	0	0	hypothetical protein HETIRDRAFT_406787	gi|575071345|gb|ETW86955.1| hypothetical protein HETIRDRAFT_406787 [Heterobasidion irregulare TC 32-1]/gi|695532575|ref|XP_009540915.1|hypothetical protein HETIRDRAFT_406787 [Heterobasidion irregulare TC 32-1]	Heterobasidion irregulare TC 32-1	4.1e-155	98.19%	239	221	1	GO:0005515	noIPR;IPR001202;	Ribonuclease III domain;WW domain;
evm.scaffold1.1193	2223	10	4.49843	4	1.79937	1	0.449843	0	0	0	0	1	S-adenosyl-L-methionine-dependent methyltransferase	gi|695530529|ref|XP_009540392.1|hypothetical protein HETIRDRAFT_59014, partial [Heterobasidion irregulare TC 32-1]/gi|575071394|gb|ETW87004.1| hypothetical protein HETIRDRAFT_59014, partial [Heterobasidion irregulare TC 32-1]	Heterobasidion irregulare TC 32-1	0	90.82%	329	316	2	GO:0008152;GO:0008168	IPR013216;IPR029063;noIPR;	Methyltransferase type 11;S-adenosyl-L-methionine-dependent methyltransferase;
evm.scaffold1.1194	1743	18	10.327	7	4.01606	0	0	0	0	0	0	0	DHS-like NAD FAD-binding domain-containing	gi|575071450|gb|ETW87060.1| hypothetical protein HETIRDRAFT_308239 [Heterobasidion irregulare TC 32-1]/gi|695532923|ref|XP_009541006.1|hypothetical protein HETIRDRAFT_308239 [Heterobasidion irregulare TC 32-1]	Heterobasidion irregulare TC 32-1	0	94.47%	518	524	7	GO:0000781;GO:0000118;GO:0017136;GO:0016575;GO:0006348;GO:0070403;GO:0046459	noIPR;IPR003000;IPR026591;IPR029035;IPR026590;	GroEL-like apical domain;Sirtuin family;Sirtuin family, catalytic core small domain;DHS-like NAD/FAD-binding domain;Sirtuin family, catalytic core domain;
evm.scaffold1.1195	3329	7	2.10273	0	0	0	0	0	0	0	0	0	aspartic peptidase A1	gi|575071519|gb|ETW87129.1| aspartic peptidase [Heterobasidion irregulare TC 32-1]/gi|695533170|ref|XP_009541068.1|aspartic peptidase [Heterobasidion irregulare TC 32-1]	Heterobasidion irregulare TC 32-1	0	98.55%	413	413	2	GO:0004190;GO:0006508	IPR001461;IPR021109;IPR001969;	Aspartic peptidase;Aspartic peptidase domain;Aspartic peptidase, active site;
evm.scaffold1.1196	1591	3	1.88561	1	0.628536	0	0	0	0	0	0	0	hypothetical protein HETIRDRAFT_153897	gi|695533957|ref|XP_009541266.1|hypothetical protein HETIRDRAFT_153897 [Heterobasidion irregulare TC 32-1]/gi|575071745|gb|ETW87355.1| hypothetical protein HETIRDRAFT_153897 [Heterobasidion irregulare TC 32-1]	Heterobasidion irregulare TC 32-1	0	95.93%	489	492	2	GO:0046578;GO:0044424	noIPR;	GroEL-like apical domain;
evm.scaffold1.1197	1139	1	0.877963	1	0.877963	0	0	0	0	0	0	0	NAD-P-binding	gi|695533962|ref|XP_009541267.1|hypothetical protein HETIRDRAFT_437876 [Heterobasidion irregulare TC 32-1]/gi|575071746|gb|ETW87356.1| hypothetical protein HETIRDRAFT_437876 [Heterobasidion irregulare TC 32-1]	Heterobasidion irregulare TC 32-1	0	93.47%	291	291	2	GO:0016491;GO:0008152	IPR002347;IPR016040;IPR002198;noIPR;	Glucose/ribitol dehydrogenase;NAD(P)-binding domain;Short-chain dehydrogenase/reductase SDR;
evm.scaffold1.1198	822	NA	NA	NA	NA	NA	NA	NA	NA	NA	NA	NA	hypothetical protein HETIRDRAFT_31582	gi|695530153|ref|XP_009540298.1|hypothetical protein HETIRDRAFT_31582 [Heterobasidion irregulare TC 32-1]/gi|575072011|gb|ETW87621.1| hypothetical protein HETIRDRAFT_31582 [Heterobasidion irregulare TC 32-1]	Heterobasidion irregulare TC 32-1	1.1e-156	99.54%	218	218			IPR006797;noIPR;	PRELI/MSF1 domain;
evm.scaffold1.1199	1666	33	19.8079	16	9.60384	3	1.80072	0	3	0	0	0	hypothetical protein HETIRDRAFT_424467	gi|575072210|gb|ETW87820.1| hypothetical protein HETIRDRAFT_424467 [Heterobasidion irregulare TC 32-1]/gi|695535383|ref|XP_009541678.1|hypothetical protein HETIRDRAFT_424467 [Heterobasidion irregulare TC 32-1]	Heterobasidion irregulare TC 32-1	0	82.68%	449	433
evm.scaffold1.12	2057	7	3.40301	2	0.97229	0	0	0	0	0	0	0	hypothetical protein HETIRDRAFT_98950	gi|695530757|ref|XP_009540450.1|hypothetical protein HETIRDRAFT_98950 [Heterobasidion irregulare TC 32-1]/gi|575070815|gb|ETW86425.1| hypothetical protein HETIRDRAFT_98950 [Heterobasidion irregulare TC 32-1]	Heterobasidion irregulare TC 32-1	0	84.57%	475	473			noIPR;	NAD(P)-binding domain;
evm.scaffold1.120	2132	76	35.6473	2	0.938086	1	0.469043	0	0	0	1	0	carbohydrate esterase family 4	gi|695531523|ref|XP_009540641.1|carbohydrate esterase family 4 protein [Heterobasidion irregulare TC 32-1]/gi|575071028|gb|ETW86638.1| carbohydrate esterase family 4 protein [Heterobasidion irregulare TC 32-1]	Heterobasidion irregulare TC 32-1	0	99.42%	513	513	7	GO:0003676;GO:0016810;GO:0090502;GO:0004523;GO:0005975;GO:0051252;GO:0016021	IPR002509;noIPR;IPR011330;	NodB homology domain;Glycoside hydrolase/deacetylase, beta/alpha-barrel;
evm.scaffold1.121	3454	243	70.3532	26	7.5275	4	1.15808	0	3	0	0	1	hypothetical protein AZE42_12918	gi|1103350843|gb|OJA15473.1|hypothetical protein AZE42_12918 [Rhizopogon vesiculosus]	Rhizopogon vesiculosus	0	94.99%	394	379	1	GO:0016020	noIPR;IPR009003;	Winged helix-turn-helix DNA-binding domain;Peptidase S1, PA clan;
evm.scaffold1.122	5815	426	73.2588	44	7.56664	16	2.7515	0	15	0	0	0	hypothetical protein HETIRDRAFT_447337	gi|695531533|ref|XP_009540644.1|hypothetical protein HETIRDRAFT_447337 [Heterobasidion irregulare TC 32-1]/gi|575071031|gb|ETW86641.1| hypothetical protein HETIRDRAFT_447337 [Heterobasidion irregulare TC 32-1]	Heterobasidion irregulare TC 32-1	2.2e-75	78.46%	785	260
evm.scaffold1.123	2717	173	63.6732	7	2.57637	0	0	0	0	0	0	0	hypothetical protein HETIRDRAFT_308436, partial	gi|695531539|ref|XP_009540646.1|hypothetical protein HETIRDRAFT_308436, partial [Heterobasidion irregulare TC 32-1]/gi|575071033|gb|ETW86643.1| hypothetical protein HETIRDRAFT_308436, partial [Heterobasidion irregulare TC 32-1]	Heterobasidion irregulare TC 32-1	1.6e-69	95.31%	126	128			noIPR;	TRAF-like;
evm.scaffold1.124	1055	56	53.0806	4	3.79147	1	0.947867	0	0	0	0	0	hypothetical protein HETIRDRAFT_413038	gi|575071034|gb|ETW86644.1| hypothetical protein HETIRDRAFT_413038 [Heterobasidion irregulare TC 32-1]/gi|695531542|ref|XP_009540647.1|hypothetical protein HETIRDRAFT_413038 [Heterobasidion irregulare TC 32-1]	Heterobasidion irregulare TC 32-1	2.3e-88	70.37%	219	216
evm.scaffold1.125	448	45	100.446	14	31.25	12	26.7857	0	9	1	1	1	---NA---
evm.scaffold1.126	2486	36	14.4811	10	4.02253	1	0.402253	0	1	0	0	0	Exonuclease V	gi|695531546|ref|XP_009540648.1|hypothetical protein HETIRDRAFT_431294 [Heterobasidion irregulare TC 32-1]/gi|575071035|gb|ETW86645.1| hypothetical protein HETIRDRAFT_431294 [Heterobasidion irregulare TC 32-1]	Heterobasidion irregulare TC 32-1	0	92.42%	685	686	3	GO:0090305;GO:0006308;GO:0045145	IPR019190;noIPR;	Exonuclease V;
evm.scaffold1.127	1057	19	17.9754	0	0	0	0	0	0	0	0	0	copper transporter	gi|695531550|ref|XP_009540649.1|copper transporter [Heterobasidion irregulare TC 32-1]/gi|575071036|gb|ETW86646.1| copper transporter [Heterobasidion irregulare TC 32-1]	Heterobasidion irregulare TC 32-1	0	99.60%	249	249	7	GO:0003676;GO:0090502;GO:0004523;GO:0051252;GO:0016021;GO:0005375;GO:0035434	IPR007274;	Ctr copper transporter;
evm.scaffold1.128	758	69	91.029	13	17.1504	3	3.95778	0	3	0	0	0	hypothetical protein HETIRDRAFT_447341	gi|695531554|ref|XP_009540650.1|hypothetical protein HETIRDRAFT_447341 [Heterobasidion irregulare TC 32-1]/gi|575071037|gb|ETW86647.1| hypothetical protein HETIRDRAFT_447341 [Heterobasidion irregulare TC 32-1]	Heterobasidion irregulare TC 32-1	9.5e-127	92.23%	193	193
evm.scaffold1.129	1527	92	60.2489	10	6.54879	10	6.54879	0	5	1	3	2	hypothetical protein HETIRDRAFT_447341	gi|695531554|ref|XP_009540650.1|hypothetical protein HETIRDRAFT_447341 [Heterobasidion irregulare TC 32-1]/gi|575071037|gb|ETW86647.1| hypothetical protein HETIRDRAFT_447341 [Heterobasidion irregulare TC 32-1]	Heterobasidion irregulare TC 32-1	7.2e-22	55.56%	193	135
evm.scaffold1.13	3897	85	21.8116	15	3.84911	0	0	0	0	0	0	0	Aldo keto reductase	gi|575070816|gb|ETW86426.1| hypothetical protein HETIRDRAFT_468090 [Heterobasidion irregulare TC 32-1]/gi|695530760|ref|XP_009540451.1|hypothetical protein HETIRDRAFT_468090 [Heterobasidion irregulare TC 32-1]	Heterobasidion irregulare TC 32-1	0	98.31%	311	296	6	GO:0004842;GO:0016491;GO:0046872;GO:0016021;GO:0055114;GO:0016567	noIPR;IPR020471;IPR023210;IPR002867;IPR001395;IPR018170;	Cytochrome c oxidase, subunit Va/VI;Aldo/keto reductase;NADP-dependent oxidoreductase domain;IBR domain;Aldo/keto reductase/potassium channel subunit beta;Aldo/keto reductase, conserved site;
evm.scaffold1.130	716	29	40.5028	5	6.98324	2	2.7933	0	2	0	0	0	hypothetical protein HETIRDRAFT_437497	gi|575071038|gb|ETW86648.1| hypothetical protein HETIRDRAFT_437497 [Heterobasidion irregulare TC 32-1]/gi|695531558|ref|XP_009540651.1|hypothetical protein HETIRDRAFT_437497 [Heterobasidion irregulare TC 32-1]	Heterobasidion irregulare TC 32-1	1.1e-126	99.44%	178	178
evm.scaffold1.131	4239	114	26.8931	27	6.36943	0	0	0	0	0	0	0	Serine threonine- kinase partial	gi|575071039|gb|ETW86649.1| hypothetical protein HETIRDRAFT_442879 [Heterobasidion irregulare TC 32-1]/gi|695531561|ref|XP_009540652.1|hypothetical protein HETIRDRAFT_442879 [Heterobasidion irregulare TC 32-1]	Heterobasidion irregulare TC 32-1	0	94.99%	1416	1297	3	GO:0005524;GO:0004672;GO:0006468	IPR002290;IPR000719;noIPR;IPR011009;	Serine/threonine/dual specificity protein kinase, catalytic domain;Protein kinase domain;Protein kinase-like domain;
evm.scaffold1.132	3450	107	31.0145	7	2.02899	3	0.869565	0	2	1	0	0	inositol phosphophingolipids phospholipase C	gi|575071041|gb|ETW86651.1| hypothetical protein HETIRDRAFT_468277 [Heterobasidion irregulare TC 32-1]/gi|695531569|ref|XP_009540654.1|hypothetical protein HETIRDRAFT_468277 [Heterobasidion irregulare TC 32-1]	Heterobasidion irregulare TC 32-1	0	97.82%	459	459	6	GO:0004616;GO:0051287;GO:0006098;GO:0016021;GO:0055114;GO:0019521	IPR006115;IPR029154;IPR016040;IPR005135;IPR013328;noIPR;IPR008927;	6-phosphogluconate dehydrogenase, NADP-binding;3-hydroxyisobutyrate dehydrogenase, NAD-binding domain;NAD(P)-binding domain;Endonuclease/exonuclease/phosphatase;6-phosphogluconate dehydrogenase, domain 2;6-phosphogluconate dehydrogenase C-terminal domain-like;
evm.scaffold1.133	2546	24	9.42655	4	1.57109	0	0	0	0	0	0	0	ARM repeat-containing	gi|575071042|gb|ETW86652.1| hypothetical protein HETIRDRAFT_468278 [Heterobasidion irregulare TC 32-1]/gi|695531573|ref|XP_009540655.1|hypothetical protein HETIRDRAFT_468278 [Heterobasidion irregulare TC 32-1]	Heterobasidion irregulare TC 32-1	0	96.54%	676	664	5	GO:0005634;GO:0005515;GO:0006606;GO:0042273;GO:0005829	noIPR;IPR011989;IPR000225;IPR016024;	NTF2-like domain;Armadillo-like helical;Armadillo;Armadillo-type fold;
evm.scaffold1.134	410	2	4.87805	1	2.43902	0	0	0	0	0	0	0	---NA---
evm.scaffold1.135	2031	13	6.40079	4	1.96947	0	0	0	0	0	0	0	Paired amphipathic helix pst1	gi|695531577|ref|XP_009540656.1|hypothetical protein HETIRDRAFT_145121 [Heterobasidion irregulare TC 32-1]/gi|575071043|gb|ETW86653.1| hypothetical protein HETIRDRAFT_145121 [Heterobasidion irregulare TC 32-1]	Heterobasidion irregulare TC 32-1	9.7e-151	89.34%	345	347
evm.scaffold1.136	5119	25	4.88377	7	1.36745	0	0	0	0	0	0	0	histone deacetylase SIN3 component	gi|695531580|ref|XP_009540657.1|hypothetical protein HETIRDRAFT_306075 [Heterobasidion irregulare TC 32-1]/gi|575071044|gb|ETW86654.1| hypothetical protein HETIRDRAFT_306075 [Heterobasidion irregulare TC 32-1]	Heterobasidion irregulare TC 32-1	0	93.45%	1295	1328	1	GO:0006355	IPR013194;IPR003822;IPR031693;noIPR;	Histone deacetylase interacting domain;Paired amphipathic helix;Sin3, C-terminal;
evm.scaffold1.137	1687	2	1.18554	0	0	0	0	0	0	0	0	0	hypothetical protein HETIRDRAFT_447347	gi|575071045|gb|ETW86655.1| hypothetical protein HETIRDRAFT_447347 [Heterobasidion irregulare TC 32-1]/gi|695531584|ref|XP_009540658.1|hypothetical protein HETIRDRAFT_447347 [Heterobasidion irregulare TC 32-1]	Heterobasidion irregulare TC 32-1	2.5e-60	76.09%	283	138	1	GO:0016020
evm.scaffold1.138	1965	4	2.03562	1	0.508906	0	0	0	0	0	0	0	SH3-domain-containing membrane	gi|575071046|gb|ETW86656.1| SH3-domain-containing membrane protein [Heterobasidion irregulare TC 32-1]/gi|695530453|ref|XP_009540374.1|SH3-domain-containing membrane protein [Heterobasidion irregulare TC 32-1]	Heterobasidion irregulare TC 32-1	0	99.10%	335	335	7	GO:0009628;GO:0005933;GO:0030427;GO:0005515;GO:0007165;GO:0016021;GO:0033554	IPR001452;noIPR;	SH3 domain;
evm.scaffold1.139	2226	27	12.1294	7	3.14465	0	0	0	0	0	0	0	ring finger domain	gi|695531588|ref|XP_009540659.1|hypothetical protein HETIRDRAFT_431303 [Heterobasidion irregulare TC 32-1]/gi|575071047|gb|ETW86657.1| hypothetical protein HETIRDRAFT_431303 [Heterobasidion irregulare TC 32-1]	Heterobasidion irregulare TC 32-1	0	98.29%	645	645	2	GO:0008270;GO:0005515	noIPR;IPR001841;IPR013083;IPR018957;IPR017907;	Nucleic acid-binding, OB-fold;Zinc finger, RING-type;Zinc finger, RING/FYVE/PHD-type;Zinc finger, C3HC4 RING-type;Zinc finger, RING-type, conserved site;
evm.scaffold1.14	760	1	1.31579	0	0	0	0	0	0	0	0	0	hypothetical protein HETIRDRAFT_121197	gi|575070818|gb|ETW86428.1| hypothetical protein HETIRDRAFT_121197 [Heterobasidion irregulare TC 32-1]/gi|695530764|ref|XP_009540452.1|hypothetical protein HETIRDRAFT_121197 [Heterobasidion irregulare TC 32-1]	Heterobasidion irregulare TC 32-1	3.8e-112	98.82%	169	169	1	GO:0016021	IPR008253;	Marvel domain;
evm.scaffold1.140	3585	35	9.7629	4	1.11576	0	0	0	0	0	0	0	hypothetical protein HETIRDRAFT_456611	gi|695531592|ref|XP_009540660.1|hypothetical protein HETIRDRAFT_456611 [Heterobasidion irregulare TC 32-1]/gi|575071048|gb|ETW86658.1| hypothetical protein HETIRDRAFT_456611 [Heterobasidion irregulare TC 32-1]	Heterobasidion irregulare TC 32-1	0	96.59%	577	528			IPR018712;noIPR;	Domain of unknown function DUF2235;
evm.scaffold1.141	3367	12	3.564	2	0.594001	0	0	0	0	0	0	0	transcriptional regulatory	gi|695531596|ref|XP_009540661.1|hypothetical protein HETIRDRAFT_308468 [Heterobasidion irregulare TC 32-1]/gi|575071049|gb|ETW86659.1| hypothetical protein HETIRDRAFT_308468 [Heterobasidion irregulare TC 32-1]	Heterobasidion irregulare TC 32-1	0	99.09%	766	767	5	GO:0005634;GO:0003677;GO:0008270;GO:0006355;GO:0000981	IPR007219;IPR001138;noIPR;IPR017896;	Transcription factor domain, fungi;Zn(2)-C6 fungal-type DNA-binding domain;4Fe-4S ferredoxin-type, iron-sulphur binding domain;
evm.scaffold1.142	1809	3	1.65837	0	0	0	0	0	0	0	0	0	Choline ethanolaminephosphotransferase	gi|695531599|ref|XP_009540662.1|phosphatidylinositol synthase 1 (CDP-alcohol phosphatidyltransferase1) [Heterobasidion irregulare TC 32-1]/gi|575071050|gb|ETW86660.1| phosphatidylinositol synthase 1 (CDP-alcohol phosphatidyltransferase1) [Heterobasidion irregulare TC 32-1]	Heterobasidion irregulare TC 32-1	0	99.05%	421	421	3	GO:0016021;GO:0016780;GO:0008654	IPR000462;IPR014472;noIPR;	CDP-alcohol phosphatidyltransferase;Choline/ethanolamine phosphotransferase;
evm.scaffold1.143	740	NA	NA	NA	NA	NA	NA	NA	NA	NA	NA	NA	elegans confirmed by transcript evidence	gi|575071051|gb|ETW86661.1| hypothetical protein HETIRDRAFT_447353 [Heterobasidion irregulare TC 32-1]/gi|695531603|ref|XP_009540663.1|hypothetical protein HETIRDRAFT_447353 [Heterobasidion irregulare TC 32-1]	Heterobasidion irregulare TC 32-1	5.3e-133	97.92%	363	192	1	GO:0044699
evm.scaffold1.144	3977	35	8.8006	6	1.50867	2	0.502892	0	2	0	0	0	hypothetical protein HETIRDRAFT_306035	gi|695531607|ref|XP_009540664.1|hypothetical protein HETIRDRAFT_306035 [Heterobasidion irregulare TC 32-1]/gi|575071052|gb|ETW86662.1| hypothetical protein HETIRDRAFT_306035 [Heterobasidion irregulare TC 32-1]	Heterobasidion irregulare TC 32-1	0	92.20%	613	615
evm.scaffold1.145	672	11	16.369	2	2.97619	0	0	0	0	0	0	0	Cytochrome c oxidase subunit mitochondrial	gi|575071053|gb|ETW86663.1| hypothetical protein HETIRDRAFT_121282 [Heterobasidion irregulare TC 32-1]/gi|695531611|ref|XP_009540665.1|hypothetical protein HETIRDRAFT_121282 [Heterobasidion irregulare TC 32-1]	Heterobasidion irregulare TC 32-1	6.7e-70	100.00%	133	107	4	GO:0004129;GO:0006123;GO:1902600;GO:0005751	IPR003204;	Cytochrome c oxidase, subunit Va/VI;
evm.scaffold1.146	1924	67	34.8233	18	9.35551	1	0.519751	0	0	0	0	1	uroporphyrin-III C-methyltransferase	gi|695530457|ref|XP_009540375.1|hypothetical protein HETIRDRAFT_58642 [Heterobasidion irregulare TC 32-1]/gi|575071054|gb|ETW86664.1| hypothetical protein HETIRDRAFT_58642 [Heterobasidion irregulare TC 32-1]	Heterobasidion irregulare TC 32-1	0	95.06%	549	567	8	GO:0009086;GO:0015994;GO:0019354;GO:0055114;GO:0043115;GO:0000103;GO:0004851;GO:0032259	IPR006367;IPR016040;IPR014776;IPR000878;IPR028162;IPR006366;IPR028281;IPR014777;IPR012066;noIPR;	Sirohaem synthase, N-terminal;NAD(P)-binding domain;Tetrapyrrole methylase, subdomain 2;Tetrapyrrole methylase;Siroheme biosynthesis protein Met8, C-terminal;Uroporphyrin-III C-methyltransferase;Siroheme synthase, central domain;Tetrapyrrole methylase, subdomain 1;Uroporphyrin-III C-methyltransferase, yeast;
evm.scaffold1.147	752	21	27.9255	7	9.30851	0	0	0	0	0	0	0	signal recognition SRP9 SRP14 subunit	gi|695531614|ref|XP_009540666.1|hypothetical protein HETIRDRAFT_413059 [Heterobasidion irregulare TC 32-1]/gi|575071055|gb|ETW86665.1| hypothetical protein HETIRDRAFT_413059 [Heterobasidion irregulare TC 32-1]	Heterobasidion irregulare TC 32-1	2.6e-105	96.30%	162	162	4	GO:0030942;GO:0006614;GO:0008312;GO:0005786	noIPR;IPR003210;IPR009018;	Uncharacterised conserved protein UCP038021, RWD;Signal recognition particle, SRP14 subunit;Signal recognition particle, SRP9/SRP14 subunit;
evm.scaffold1.148	3543	48	13.5478	8	2.25797	0	0	0	0	0	0	0	DUF726-domain-containing	gi|575071056|gb|ETW86666.1| hypothetical protein HETIRDRAFT_306262, partial [Heterobasidion irregulare TC 32-1]/gi|695531618|ref|XP_009540667.1|hypothetical protein HETIRDRAFT_306262, partial [Heterobasidion irregulare TC 32-1]	Heterobasidion irregulare TC 32-1	0	98.22%	781	786	3	GO:0048500;GO:0016021;GO:0005488	noIPR;IPR029058;IPR007941;	V-ATPase proteolipid subunit C-like domain;Alpha/Beta hydrolase fold;Protein of unknown function DUF726;
evm.scaffold1.149	441	20	45.3515	6	13.6054	4	9.07029	0	3	0	0	0	hypothetical protein HETIRDRAFT_456613	gi|695531622|ref|XP_009540668.1|hypothetical protein HETIRDRAFT_456613 [Heterobasidion irregulare TC 32-1]/gi|575071057|gb|ETW86667.1| hypothetical protein HETIRDRAFT_456613 [Heterobasidion irregulare TC 32-1]	Heterobasidion irregulare TC 32-1	1.4e-66	96.06%	240	127
evm.scaffold1.15	1771	7	3.95257	0	0	0	0	0	0	0	0	0	rhamnogalacturonase	gi|575070819|gb|ETW86429.1| glycoside hydrolase family 28 protein [Heterobasidion irregulare TC 32-1]/gi|695530356|ref|XP_009540350.1|glycoside hydrolase family 28 protein [Heterobasidion irregulare TC 32-1]	Heterobasidion irregulare TC 32-1	0	96.51%	447	430	6	GO:0016829;GO:0004650;GO:0005576;GO:0005982;GO:0030248;GO:0005985	IPR000743;IPR012334;noIPR;IPR011050;	Glycoside hydrolase, family 28;Pectin lyase fold;Pectin lyase fold/virulence factor;
evm.scaffold1.150	1385	25	18.0505	9	6.49819	2	1.44404	0	1	0	0	0	RWD domain-containing 2B	gi|695531631|ref|XP_009540670.1|hypothetical protein HETIRDRAFT_468297 [Heterobasidion irregulare TC 32-1]/gi|575071059|gb|ETW86669.1| hypothetical protein HETIRDRAFT_468297 [Heterobasidion irregulare TC 32-1]	Heterobasidion irregulare TC 32-1	0	86.22%	303	341			IPR010541;IPR017359;	Domain of unknown function DUF1115;Uncharacterised conserved protein UCP038021, RWD;
evm.scaffold1.151	4300	59	13.7209	0	0	0	0	0	0	0	0	0	RNA-binding domain-containing	gi|752335247|gb|KIN94444.1|hypothetical protein M404DRAFT_1008347 [Pisolithus tinctorius Marx 270]	Pisolithus tinctorius Marx 270	2e-91	76.19%	230	231	2	GO:0000166;GO:0003676	IPR000504;IPR012677;noIPR;	RNA recognition motif domain;Nucleotide-binding alpha-beta plait domain;
evm.scaffold1.152	5934	56	9.43714	6	1.01112	0	0	0	0	0	0	0	Structural maintenance of chromosomes 4	gi|695530461|ref|XP_009540376.1|hypothetical protein HETIRDRAFT_58645 [Heterobasidion irregulare TC 32-1]/gi|575071061|gb|ETW86671.1| hypothetical protein HETIRDRAFT_58645 [Heterobasidion irregulare TC 32-1]	Heterobasidion irregulare TC 32-1	0	98.11%	1429	1377	5	GO:0005634;GO:0005524;GO:0005515;GO:0051276;GO:0005694	noIPR;IPR010935;IPR027417;IPR003395;	Protein kinase-like domain;SMCs flexible hinge;P-loop containing nucleoside triphosphate hydrolase;RecF/RecN/SMC, N-terminal;
evm.scaffold1.153	1613	46	28.5183	11	6.81959	7	4.33974	0	7	0	0	0	kinase	gi|575071062|gb|ETW86672.1| hypothetical protein HETIRDRAFT_308454, partial [Heterobasidion irregulare TC 32-1]/gi|695531639|ref|XP_009540672.1|hypothetical protein HETIRDRAFT_308454, partial [Heterobasidion irregulare TC 32-1]	Heterobasidion irregulare TC 32-1	0	93.44%	445	442	3	GO:0005524;GO:0004672;GO:0006468	IPR002290;IPR000719;noIPR;IPR008271;IPR011009;	Serine/threonine/dual specificity protein kinase, catalytic domain;Protein kinase domain;Serine/threonine-protein kinase, active site;Protein kinase-like domain;
evm.scaffold1.154	893	58	64.9496	7	7.83875	0	0	0	0	0	0	0	ankyrin	gi|695531643|ref|XP_009540673.1|hypothetical protein HETIRDRAFT_308219, partial [Heterobasidion irregulare TC 32-1]/gi|575071063|gb|ETW86673.1| hypothetical protein HETIRDRAFT_308219, partial [Heterobasidion irregulare TC 32-1]	Heterobasidion irregulare TC 32-1	3e-77	93.63%	160	157	5	GO:0005634;GO:0004190;GO:0005515;GO:0006508;GO:0005829	noIPR;IPR002110;IPR020683;	Oxoglutarate/iron-dependent dioxygenase;Ankyrin repeat;Ankyrin repeat-containing domain;
evm.scaffold1.155	2186	61	27.9048	9	4.11711	2	0.914913	0	2	0	0	0	histidyl-tRNA synthetase	gi|695531647|ref|XP_009540674.1|hypothetical protein HETIRDRAFT_468302 [Heterobasidion irregulare TC 32-1]/gi|575071064|gb|ETW86674.1| hypothetical protein HETIRDRAFT_468302 [Heterobasidion irregulare TC 32-1]	Heterobasidion irregulare TC 32-1	0	98.28%	582	583	5	GO:0006418;GO:0004812;GO:0005739;GO:0005829;GO:0032543	noIPR;IPR004154;IPR004516;IPR006195;	Ribosomal protein L6, alpha-beta domain;Anticodon-binding;Histidine-tRNA ligase/ATP phosphoribosyltransferase regulatory subunit;Aminoacyl-tRNA synthetase, class II;
evm.scaffold1.156	2662	61	22.9151	5	1.87829	0	0	0	0	0	0	0	glycosyltransferase family 22	gi|575071065|gb|ETW86675.1| glycosyltransferase family 22 protein [Heterobasidion irregulare TC 32-1]/gi|695530062|ref|XP_009540275.1|glycosyltransferase family 22 protein [Heterobasidion irregulare TC 32-1]	Heterobasidion irregulare TC 32-1	0	98.39%	685	685	7	GO:0070085;GO:0000030;GO:0044763;GO:1901137;GO:0044238;GO:0044237;GO:0000136	IPR005599;noIPR;	GPI mannosyltransferase;
evm.scaffold1.157	1473	29	19.6877	14	9.50441	1	0.678887	0	0	0	0	0	hypothetical protein STEHIDRAFT_165068	gi|389751795|gb|EIM92868.1| hypothetical protein STEHIDRAFT_165068 [Stereum hirsutum FP-91666 SS1]/gi|597903670|ref|XP_007299134.1|hypothetical protein STEHIDRAFT_165068 [Stereum hirsutum FP-91666 SS1]	Stereum hirsutum FP-91666 SS1	1.7e-121	65.11%	394	407	5	GO:0005667;GO:0003700;GO:0006355;GO:0043565;GO:0045449	noIPR;IPR001766;IPR011991;	SMCs flexible hinge;Fork head domain;Winged helix-turn-helix DNA-binding domain;
evm.scaffold1.158	3379	122	36.1054	26	7.69458	6	1.77567	0	6	0	0	0	WD40 repeat	gi|575071067|gb|ETW86677.1| hypothetical protein HETIRDRAFT_447368 [Heterobasidion irregulare TC 32-1]/gi|695531654|ref|XP_009540676.1|hypothetical protein HETIRDRAFT_447368 [Heterobasidion irregulare TC 32-1]	Heterobasidion irregulare TC 32-1	0	94.77%	976	975	6	GO:0032040;GO:0000462;GO:0005515;GO:0000479;GO:0005730;GO:0030686	IPR020472;IPR001680;IPR013934;IPR015943;noIPR;IPR019775;IPR017986;	G-protein beta WD-40 repeat;WD40 repeat;Small-subunit processome, Utp13;WD40/YVTN repeat-like-containing domain;WD40 repeat, conserved site;WD40-repeat-containing domain;
evm.scaffold1.159	1472	14	9.51087	4	2.71739	0	0	0	0	0	0	0	Aminodeoxychorismate lyase	gi|575071068|gb|ETW86678.1| hypothetical protein HETIRDRAFT_241567, partial [Heterobasidion irregulare TC 32-1]/gi|695531658|ref|XP_009540677.1|hypothetical protein HETIRDRAFT_241567, partial [Heterobasidion irregulare TC 32-1]	Heterobasidion irregulare TC 32-1	1.3e-152	94.27%	260	262	2	GO:0003824;GO:0008152	IPR001544;noIPR;	Aminotransferase class IV;
evm.scaffold1.16	680	37	54.4118	4	5.88235	0	0	0	0	0	0	0	hypothetical protein HETIRDRAFT_447205	gi|575070821|gb|ETW86431.1| hypothetical protein HETIRDRAFT_447205 [Heterobasidion irregulare TC 32-1]/gi|695530772|ref|XP_009540454.1|hypothetical protein HETIRDRAFT_447205 [Heterobasidion irregulare TC 32-1]	Heterobasidion irregulare TC 32-1	7.7e-89	93.67%	158	158
evm.scaffold1.160	5483	60	10.9429	16	2.91811	0	0	0	0	0	0	0	hypothetical protein HETIRDRAFT_456619	gi|695531663|ref|XP_009540678.1|hypothetical protein HETIRDRAFT_456619 [Heterobasidion irregulare TC 32-1]/gi|575071069|gb|ETW86679.1| hypothetical protein HETIRDRAFT_456619 [Heterobasidion irregulare TC 32-1]	Heterobasidion irregulare TC 32-1	0	90.73%	1591	1337	1	GO:0008270	IPR000433;IPR032350;noIPR;	Zinc finger, ZZ-type;Next to BRCA1, central domain;
evm.scaffold1.161	1755	2	1.1396	1	0.569801	0	0	0	0	0	0	0	hypothetical protein HETIRDRAFT_314475	gi|695545594|ref|XP_009544357.1|hypothetical protein HETIRDRAFT_314475 [Heterobasidion irregulare TC 32-1]/gi|575069108|gb|ETW84720.1| hypothetical protein HETIRDRAFT_314475 [Heterobasidion irregulare TC 32-1]	Heterobasidion irregulare TC 32-1	5.5e-115	57.68%	536	482	1	GO:0005515	IPR032675;IPR001810;	Leucine-rich repeat domain, L domain-like;F-box domain;
evm.scaffold1.162	2433	6	2.46609	2	0.82203	0	0	0	0	0	0	0	candidate lipase esterase from carbohydrate esterase family CE10	gi|695530466|ref|XP_009540377.1|Esterase/lipase/thioesterase [Heterobasidion irregulare TC 32-1]/gi|575071070|gb|ETW86680.1| Esterase/lipase/thioesterase [Heterobasidion irregulare TC 32-1]	Heterobasidion irregulare TC 32-1	0	95.98%	645	646	2	GO:0008152;GO:0016787	IPR013094;IPR029058;noIPR;IPR002168;	Alpha/beta hydrolase fold-3;Alpha/Beta hydrolase fold;Lipase, GDXG, active site;
evm.scaffold1.163	1966	7	3.56053	1	0.508647	1	0.508647	0	1	0	0	0	peptidase methionine aminopeptidase	gi|575071071|gb|ETW86681.1| Metallo peptidase 24A [Heterobasidion irregulare TC 32-1]/gi|695531667|ref|XP_009540679.1|Metallo peptidase 24A [Heterobasidion irregulare TC 32-1]	Heterobasidion irregulare TC 32-1	0	97.88%	424	424	5	GO:0070084;GO:0046872;GO:0006508;GO:0005829;GO:0070006	IPR001714;IPR011991;IPR000994;IPR002468;noIPR;	Peptidase M24, methionine aminopeptidase;Winged helix-turn-helix DNA-binding domain;Peptidase M24, structural domain;Peptidase M24A, methionine aminopeptidase, subfamily 2;
evm.scaffold1.167	5558	67	12.0547	16	2.87873	0	0	0	0	0	0	0	P-loop containing nucleoside triphosphate hydrolase	gi|695531698|ref|XP_009540687.1|hypothetical protein HETIRDRAFT_447377 [Heterobasidion irregulare TC 32-1]/gi|575071079|gb|ETW86689.1| hypothetical protein HETIRDRAFT_447377 [Heterobasidion irregulare TC 32-1]	Heterobasidion irregulare TC 32-1	0	92.30%	1188	1234	3	GO:0003676;GO:0005524;GO:0004386	IPR007502;IPR014001;IPR001650;IPR027417;IPR011545;IPR011709;noIPR;	Helicase-associated domain;Helicase superfamily 1/2, ATP-binding domain;Helicase, C-terminal;P-loop containing nucleoside triphosphate hydrolase;DEAD/DEAH box helicase domain;Domain of unknown function DUF1605;
evm.scaffold1.168	3850	8	2.07792	1	0.25974	0	0	0	0	0	0	0	P-loop containing nucleoside triphosphate hydrolase	gi|575071080|gb|ETW86690.1| hypothetical protein HETIRDRAFT_413081 [Heterobasidion irregulare TC 32-1]/gi|695531702|ref|XP_009540688.1|hypothetical protein HETIRDRAFT_413081 [Heterobasidion irregulare TC 32-1]	Heterobasidion irregulare TC 32-1	0	99.66%	1163	1163	3	GO:0003676;GO:0005524;GO:0008026	IPR022967;IPR007502;IPR014001;IPR001650;IPR003029;IPR027417;IPR011709;IPR012340;noIPR;IPR002464;	RNA-binding domain, S1;Helicase-associated domain;Helicase superfamily 1/2, ATP-binding domain;Helicase, C-terminal;S1 domain;P-loop containing nucleoside triphosphate hydrolase;Domain of unknown function DUF1605;Nucleic acid-binding, OB-fold;DNA/RNA helicase, ATP-dependent, DEAH-box type, conserved site;
evm.scaffold1.169	957	8	8.35946	2	2.08986	0	0	0	0	0	0	0	NTF2	gi|695531706|ref|XP_009540689.1|hypothetical protein HETIRDRAFT_456624 [Heterobasidion irregulare TC 32-1]/gi|575071081|gb|ETW86691.1| hypothetical protein HETIRDRAFT_456624 [Heterobasidion irregulare TC 32-1]	Heterobasidion irregulare TC 32-1	4.9e-110	98.71%	155	155	2	GO:0006810;GO:0005622	IPR032710;IPR002075;noIPR;IPR018222;	NTF2-like domain;Nuclear transport factor 2;Nuclear transport factor 2, eukaryote;
evm.scaffold1.17	4130	171	41.4044	2	0.484262	0	0	0	0	0	0	0	proteasome subunit alpha type 5	gi|695530430|ref|XP_009540369.1|threonine protease T1 [Heterobasidion irregulare TC 32-1]/gi|575070822|gb|ETW86432.1| threonine protease T1 [Heterobasidion irregulare TC 32-1]	Heterobasidion irregulare TC 32-1	5.7e-175	98.76%	241	241	6	GO:0005634;GO:0043161;GO:0019773;GO:0004298;GO:0034515;GO:0010499	IPR000426;IPR029055;IPR001353;noIPR;IPR023332;	Proteasome alpha-subunit, N-terminal domain;Nucleophile aminohydrolases, N-terminal;Proteasome, subunit alpha/beta;Proteasome A-type subunit;
evm.scaffold1.170	2178	4	1.83655	2	0.918274	0	0	0	0	0	0	0	carbohydrate-binding module family 21	gi|575071083|gb|ETW86693.1| carbohydrate-binding module family 21 protein [Heterobasidion irregulare TC 32-1]/gi|695531713|ref|XP_009540691.1|carbohydrate-binding module family 21 protein [Heterobasidion irregulare TC 32-1]	Heterobasidion irregulare TC 32-1	0	96.31%	764	705	1	GO:0005515	IPR005036;noIPR;	CBM21 (carbohydrate binding type-21) domain;
evm.scaffold1.171	645	2	3.10078	0	0	0	0	0	0	0	0	0	---NA---
evm.scaffold1.172	565	2	3.53982	0	0	0	0	0	0	0	0	0	hypothetical protein HETIRDRAFT_166214	gi|695531728|ref|XP_009540695.1|hypothetical protein HETIRDRAFT_166214 [Heterobasidion irregulare TC 32-1]/gi|575071087|gb|ETW86697.1| hypothetical protein HETIRDRAFT_166214 [Heterobasidion irregulare TC 32-1]	Heterobasidion irregulare TC 32-1	3.8e-32	100.00%	58	58
evm.scaffold1.173	2176	7	3.21691	0	0	0	0	0	0	0	0	0	bacterial bifunctional deaminase-reductase	gi|695531737|ref|XP_009540697.1|hypothetical protein HETIRDRAFT_447382 [Heterobasidion irregulare TC 32-1]/gi|575071089|gb|ETW86699.1| hypothetical protein HETIRDRAFT_447382 [Heterobasidion irregulare TC 32-1]	Heterobasidion irregulare TC 32-1	0	96.45%	301	310	3	GO:0008703;GO:0009231;GO:0055114	noIPR;IPR002734;IPR024072;	Domain of unknown function DUF1729;Bacterial bifunctional deaminase-reductase, C-terminal;Dihydrofolate reductase-like domain;
evm.scaffold1.174	806	10	12.4069	0	0	0	0	0	0	0	0	0	histone H4	gi|961953075|gb|KTB30080.1| hypothetical protein WG66_17372 [Moniliophthora roreri]/gi|554915181|gb|ESK96270.1| histone h4 [Moniliophthora roreri MCA 2997]/gi|630189478|ref|XP_007848054.1| histone h4 [Moniliophthora roreri MCA 2997]/gi|1103340814|gb|OJA08590.1| hypothetical protein AZE42_04563 [Rhizopogon vesiculosus]/gi|1024088371|gb|KZV80160.1| histone-fold-containing protein [Exidia glandulosa…	Stereum hirsutum FP-91666 SS1/Agaricus bisporus/Agaricus bisporus var. burnettii JB137-S8/Jaapia argillacea MUCL 33604/Sphaerobolus stellatus SS14/Hypsizygus marmoreus/Laccaria amethystina LaAM-08-1/Botryobasidium botryosum FD-172 SS1/Paxillus rubicundulus Ve08.2h10/Gelatoporia subvermispora B/Sistotremastrum niveocremeum HHB9708/Coprinopsis cinerea okayama7#130/Sistotremastrum suecicum HHB10207 …	7.8e-65	100.00%	103	103	6	GO:0005634;GO:0003677;GO:0046982;GO:0006352;GO:0000786;GO:0006334	IPR001951;noIPR;IPR009072;IPR019809;	Histone H4;Histone-fold;Histone H4, conserved site;
evm.scaffold1.175	1992	43	21.5863	13	6.5261	1	0.502008	0	0	0	0	0	hypothetical protein HETIRDRAFT_456627	gi|575071091|gb|ETW86701.1| hypothetical protein HETIRDRAFT_456627 [Heterobasidion irregulare TC 32-1]/gi|695531746|ref|XP_009540699.1|hypothetical protein HETIRDRAFT_456627 [Heterobasidion irregulare TC 32-1]	Heterobasidion irregulare TC 32-1	0	85.74%	578	554	2	GO:0016810;GO:0006807	noIPR;IPR006680;IPR011059;IPR032466;	F-box domain;Amidohydrolase-related;Metal-dependent hydrolase, composite domain;Metal-dependent hydrolase;
evm.scaffold1.176	2367	1	0.422476	0	0	0	0	0	0	0	0	0	hypothetical protein HETIRDRAFT_377271	gi|575071092|gb|ETW86702.1| hypothetical protein HETIRDRAFT_377271 [Heterobasidion irregulare TC 32-1]/gi|695531749|ref|XP_009540700.1|hypothetical protein HETIRDRAFT_377271 [Heterobasidion irregulare TC 32-1]	Heterobasidion irregulare TC 32-1	0	97.72%	659	659			noIPR;	P-loop containing nucleoside triphosphate hydrolase;
evm.scaffold1.177	1177	2	1.69924	0	0	0	0	0	0	0	0	0	---NA---
evm.scaffold1.178	644	NA	NA	NA	NA	NA	NA	NA	NA	NA	NA	NA	hypothetical protein HETIRDRAFT_437525	gi|575071095|gb|ETW86705.1| hypothetical protein HETIRDRAFT_437525 [Heterobasidion irregulare TC 32-1]/gi|695531762|ref|XP_009540703.1|hypothetical protein HETIRDRAFT_437525 [Heterobasidion irregulare TC 32-1]	Heterobasidion irregulare TC 32-1	1e-55	92.41%	157	158
evm.scaffold1.179	764	4	5.2356	2	2.6178	0	0	0	0	0	0	0	pyridoxamine 5 -phosphate oxidase- fmn-binding	gi|575071096|gb|ETW86706.1| hypothetical protein HETIRDRAFT_308008 [Heterobasidion irregulare TC 32-1]/gi|695531766|ref|XP_009540704.1|hypothetical protein HETIRDRAFT_308008 [Heterobasidion irregulare TC 32-1]	Heterobasidion irregulare TC 32-1	3.6e-168	98.71%	232	232	3	GO:0010181;GO:0016491;GO:0055114	IPR024624;IPR012349;noIPR;	Pyridoxamine 5'-phosphate oxidase, Alr4036 family, FMN-binding domain;FMN-binding split barrel;
evm.scaffold1.18	543	24	44.1989	10	18.4162	9	16.5746	0	9	0	0	0	g- alpha subunit	gi|695530776|ref|XP_009540455.1|hypothetical protein HETIRDRAFT_377042 [Heterobasidion irregulare TC 32-1]/gi|575070823|gb|ETW86433.1| hypothetical protein HETIRDRAFT_377042 [Heterobasidion irregulare TC 32-1]	Heterobasidion irregulare TC 32-1	5.1e-50	90.48%	497	105	5	GO:0005525;GO:0007186;GO:0003924;GO:0031683;GO:0004871	IPR027417;IPR001019;	P-loop containing nucleoside triphosphate hydrolase;Guanine nucleotide binding protein (G-protein), alpha subunit;
evm.scaffold1.180	2638	5	1.89538	1	0.379075	0	0	0	0	0	0	0	ARM repeat-containing	gi|575071097|gb|ETW86707.1| hypothetical protein HETIRDRAFT_40725 [Heterobasidion irregulare TC 32-1]/gi|695530221|ref|XP_009540315.1|hypothetical protein HETIRDRAFT_40725 [Heterobasidion irregulare TC 32-1]	Heterobasidion irregulare TC 32-1	0	95.25%	649	652	1	GO:0003723	IPR001313;IPR011989;noIPR;IPR016024;	Pumilio RNA-binding repeat;Armadillo-like helical;Armadillo-type fold;
evm.scaffold1.181	2054	2	0.97371	1	0.486855	0	0	0	0	0	0	0	serine carboxypeptidase	gi|695530065|ref|XP_009540276.1|serine protease, partial [Heterobasidion irregulare TC 32-1]/gi|575071098|gb|ETW86708.1| serine protease, partial [Heterobasidion irregulare TC 32-1]	Heterobasidion irregulare TC 32-1	0	99.07%	538	538	2	GO:0006508;GO:0004185	IPR001563;noIPR;IPR029058;IPR018202;	Peptidase S10, serine carboxypeptidase;Alpha/Beta hydrolase fold;Peptidase S10, serine carboxypeptidase, active site;
evm.scaffold1.182	1749	3	1.71527	2	1.14351	0	0	0	0	0	0	0	monocarboxylate transporter	gi|695530471|ref|XP_009540378.1|MFS monocarboxylate transporter [Heterobasidion irregulare TC 32-1]/gi|575071099|gb|ETW86709.1| MFS monocarboxylate transporter [Heterobasidion irregulare TC 32-1]	Heterobasidion irregulare TC 32-1	0	97.15%	465	386	2	GO:0055085;GO:0016021	noIPR;IPR011701;IPR020846;	Histone-fold;Major facilitator superfamily;Major facilitator superfamily domain;
evm.scaffold1.183	1198	NA	NA	NA	NA	NA	NA	NA	NA	NA	NA	NA	hypothetical protein HETIRDRAFT_431328	gi|695531770|ref|XP_009540705.1|hypothetical protein HETIRDRAFT_431328 [Heterobasidion irregulare TC 32-1]/gi|575071100|gb|ETW86710.1| hypothetical protein HETIRDRAFT_431328 [Heterobasidion irregulare TC 32-1]	Heterobasidion irregulare TC 32-1	2.2e-143	93.89%	227	229			noIPR;	Major facilitator superfamily domain;
evm.scaffold1.184	2932	1	0.341064	0	0	0	0	0	0	0	0	0	snf 1	gi|575071101|gb|ETW86711.1| hypothetical protein HETIRDRAFT_306858 [Heterobasidion irregulare TC 32-1]/gi|695531774|ref|XP_009540706.1|hypothetical protein HETIRDRAFT_306858 [Heterobasidion irregulare TC 32-1]	Heterobasidion irregulare TC 32-1	0	99.84%	641	641	4	GO:0005524;GO:0009069;GO:0004674;GO:0006468	IPR002290;noIPR;IPR032270;IPR000719;IPR013896;IPR008271;IPR028375;IPR011009;	Serine/threonine/dual specificity protein kinase, catalytic domain;AMPK, C-terminal adenylate sensor domain;Protein kinase domain;Ubiquitin-associated domain (UBA);Serine/threonine-protein kinase, active site;KA1 domain/Ssp2, C-terminal;Protein kinase-like domain;
evm.scaffold1.185	819	1	1.221	0	0	0	0	0	0	0	0	0	histone H3	gi|1103349253|gb|OJA14439.1| hypothetical protein AZE42_08179 [Rhizopogon vesiculosus]/gi|750997214|gb|KIK39497.1| hypothetical protein CY34DRAFT_808233 [Suillus luteus UH-Slu-Lm8-n1]/gi|336377909|gb|EGO19069.1| hypothetical protein SERLADRAFT_403293 [Serpula lacrymans var. lacrymans S7.9]/gi|597939899|ref|XP_007324293.1|hypothetical protein SERLADRAFT_403293 [Serpula lacrymans var. lacrymans S7.…	Rhizopogon vesiculosus/Rhizopogon vinicolor AM-OR11-026/Serpula lacrymans var. lacrymans S7.9/Serpula lacrymans var. lacrymans S7.3/Coniophora puteana RWD-64-598 SS2/Heterobasidion irregulare TC 32-1/Suillus luteus UH-Slu-Lm8-n1	1.4e-92	100.00%	138	138	4	GO:0005634;GO:0003677;GO:0046982;GO:0000786	IPR000164;IPR009072;IPR007125;	Histone H3/CENP-A;Histone-fold;Histone H2A/H2B/H3;
evm.scaffold1.186	2399	4	1.66736	2	0.833681	0	0	0	0	0	0	0	glycoside hydrolase family 28	gi|827765512|gb|KLO20092.1|pectin lyase-like protein [Schizopora paradoxa]	Schizopora paradoxa	0	83.41%	422	416	5	GO:0016829;GO:0004650;GO:0016740;GO:0005982;GO:0005985	IPR012334;IPR000743;noIPR;IPR011050;	Pectin lyase fold;Glycoside hydrolase, family 28;Pectin lyase fold/virulence factor;
evm.scaffold1.187	1802	7	3.88457	2	1.10988	0	0	0	0	0	0	0	proline-rich family	gi|695531785|ref|XP_009540709.1|hypothetical protein HETIRDRAFT_468345 [Heterobasidion irregulare TC 32-1]/gi|575071104|gb|ETW86714.1| hypothetical protein HETIRDRAFT_468345 [Heterobasidion irregulare TC 32-1]	Heterobasidion irregulare TC 32-1	0	95.05%	485	485	5	GO:0034507;GO:0005684;GO:0006396;GO:0005730;GO:1990141	noIPR;IPR019007;	Protein kinase-like domain;WW domain binding protein 11;
evm.scaffold1.188	670	3	4.47761	1	1.49254	0	0	0	0	0	0	0	Bis(5 -nucleosyl)-tetraphosphatase [asymmetrical]	gi|618809143|ref|XP_007307267.1|HIT-like protein [Stereum hirsutum FP-91666 SS1]/gi|389742272|gb|EIM83459.1| HIT-like protein [Stereum hirsutum FP-91666 SS1]	Stereum hirsutum FP-91666 SS1	4.7e-83	79.21%	178	178	6	GO:0004081;GO:0006206;GO:0005829;GO:0017111;GO:0006154;GO:0006144	IPR011146;IPR001310;noIPR;IPR019808;	HIT-like domain;Histidine triad (HIT) protein;Histidine triad, conserved site;
evm.scaffold1.189	1455	11	7.56014	5	3.43643	0	0	0	0	0	0	0	hypothetical protein HETIRDRAFT_447398	gi|575071108|gb|ETW86718.1| hypothetical protein HETIRDRAFT_447398 [Heterobasidion irregulare TC 32-1]/gi|695531800|ref|XP_009540713.1|hypothetical protein HETIRDRAFT_447398 [Heterobasidion irregulare TC 32-1]	Heterobasidion irregulare TC 32-1	0	90.40%	540	323	1	GO:0016021
evm.scaffold1.19	2760	152	55.0725	12	4.34783	9	3.26087	0	8	0	1	0	g- alpha subunit	gi|695530776|ref|XP_009540455.1|hypothetical protein HETIRDRAFT_377042 [Heterobasidion irregulare TC 32-1]/gi|575070823|gb|ETW86433.1| hypothetical protein HETIRDRAFT_377042 [Heterobasidion irregulare TC 32-1]	Heterobasidion irregulare TC 32-1	0	95.24%	497	378	5	GO:0005525;GO:0007186;GO:0003924;GO:0031683;GO:0004871	IPR001019;IPR027417;IPR011025;noIPR;	Guanine nucleotide binding protein (G-protein), alpha subunit;P-loop containing nucleoside triphosphate hydrolase;G protein alpha subunit, helical insertion;
evm.scaffold1.190	1882	35	18.5972	9	4.78215	0	0	0	0	0	0	0	hypothetical protein HETIRDRAFT_307628	gi|575071109|gb|ETW86719.1| hypothetical protein HETIRDRAFT_307628 [Heterobasidion irregulare TC 32-1]/gi|695531803|ref|XP_009540714.1|hypothetical protein HETIRDRAFT_307628 [Heterobasidion irregulare TC 32-1]	Heterobasidion irregulare TC 32-1	0	93.63%	518	518			IPR032675;noIPR;	Leucine-rich repeat domain, L domain-like;
evm.scaffold1.191	2276	44	19.3322	0	0	0	0	0	0	0	0	0	GPI mannosyltransferase 3	gi|695531807|ref|XP_009540715.1|hypothetical protein HETIRDRAFT_468348 [Heterobasidion irregulare TC 32-1]/gi|575071110|gb|ETW86720.1| hypothetical protein HETIRDRAFT_468348 [Heterobasidion irregulare TC 32-1]	Heterobasidion irregulare TC 32-1	0	97.49%	398	398			IPR032675;noIPR;	Leucine-rich repeat domain, L domain-like;
evm.scaffold1.192	3526	75	21.2706	4	1.13443	0	0	0	0	0	0	0	Metallo-dependent phosphatase	gi|695531810|ref|XP_009540716.1|hypothetical protein HETIRDRAFT_153583 [Heterobasidion irregulare TC 32-1]/gi|575071111|gb|ETW86721.1| hypothetical protein HETIRDRAFT_153583 [Heterobasidion irregulare TC 32-1]	Heterobasidion irregulare TC 32-1	0	99.12%	682	682	4	GO:0004767;GO:0006685;GO:0016798;GO:0006687	IPR029052;IPR004843;IPR011160;noIPR;	Metallo-dependent phosphatase-like;Calcineurin-like phosphoesterase domain, apaH type;Sphingomyelin phosphodiesterase;
evm.scaffold1.193	656	26	39.6341	4	6.09756	2	3.04878	0	2	0	0	0	---NA---
evm.scaffold1.194	5146	80	15.5461	13	2.52623	0	0	0	0	0	0	0	hypothetical protein HETIRDRAFT_235157, partial	gi|575071112|gb|ETW86722.1| hypothetical protein HETIRDRAFT_235157, partial [Heterobasidion irregulare TC 32-1]/gi|695531814|ref|XP_009540717.1|hypothetical protein HETIRDRAFT_235157, partial [Heterobasidion irregulare TC 32-1]	Heterobasidion irregulare TC 32-1	0	97.43%	1209	1208	1	GO:0016021	noIPR;IPR003864;	Leucine-rich repeat domain, L domain-like;Calcium-dependent channel, 7TM region, putative phosphate;
evm.scaffold1.195	585	19	32.4786	5	8.54701	4	6.83761	0	3	0	1	0	hypothetical protein STEHIDRAFT_117619	gi|597903372|ref|XP_007298985.1|hypothetical protein STEHIDRAFT_117619 [Stereum hirsutum FP-91666 SS1]/gi|389751563|gb|EIM92636.1| hypothetical protein STEHIDRAFT_117619 [Stereum hirsutum FP-91666 SS1]	Stereum hirsutum FP-91666 SS1	2.8e-11	71.70%	70	53
evm.scaffold1.196	2529	20	7.90826	1	0.395413	0	0	0	0	0	0	0	Sec1	gi|575071113|gb|ETW86723.1| hypothetical protein HETIRDRAFT_468355 [Heterobasidion irregulare TC 32-1]/gi|695531817|ref|XP_009540718.1|hypothetical protein HETIRDRAFT_468355 [Heterobasidion irregulare TC 32-1]	Heterobasidion irregulare TC 32-1	0	97.97%	691	691	1	GO:0006904	noIPR;IPR001619;IPR027482;	Leucine-rich repeat domain, L domain-like;Sec1-like protein;Sec1-like, domain 2;
evm.scaffold1.197	1367	NA	NA	NA	NA	NA	NA	NA	NA	NA	NA	NA	Bax inhibitor family	gi|695531820|ref|XP_009540719.1|hypothetical protein HETIRDRAFT_377301 [Heterobasidion irregulare TC 32-1]/gi|575071114|gb|ETW86724.1| hypothetical protein HETIRDRAFT_377301 [Heterobasidion irregulare TC 32-1]	Heterobasidion irregulare TC 32-1	0	96.45%	337	338	1	GO:0016021	IPR006214;noIPR;	Bax inhibitor 1-related;
evm.scaffold1.198	2543	8	3.14589	2	0.786473	0	0	0	0	0	0	0	WD40 repeat	gi|695531824|ref|XP_009540720.1|hypothetical protein HETIRDRAFT_306016 [Heterobasidion irregulare TC 32-1]/gi|575071115|gb|ETW86725.1| hypothetical protein HETIRDRAFT_306016 [Heterobasidion irregulare TC 32-1]	Heterobasidion irregulare TC 32-1	0	97.77%	584	584	1	GO:0005515	IPR020472;IPR001680;IPR006594;IPR015943;noIPR;IPR019775;IPR017986;	G-protein beta WD-40 repeat;WD40 repeat;LIS1 homology motif;WD40/YVTN repeat-like-containing domain;WD40 repeat, conserved site;WD40-repeat-containing domain;
evm.scaffold1.199	2570	49	19.0661	10	3.89105	0	0	0	0	0	0	0	WD40 repeat	gi|695531828|ref|XP_009540721.1|hypothetical protein HETIRDRAFT_468363 [Heterobasidion irregulare TC 32-1]/gi|575071116|gb|ETW86726.1| hypothetical protein HETIRDRAFT_468363 [Heterobasidion irregulare TC 32-1]	Heterobasidion irregulare TC 32-1	0	97.98%	496	495	1	GO:0005515	IPR020472;IPR001680;IPR015943;noIPR;IPR017986;	G-protein beta WD-40 repeat;WD40 repeat;WD40/YVTN repeat-like-containing domain;WD40-repeat-containing domain;
evm.scaffold1.2	623	16	25.6822	2	3.21027	0	0	0	0	0	0	0	hypothetical protein HETIRDRAFT_406533	gi|575070802|gb|ETW86412.1| hypothetical protein HETIRDRAFT_406533 [Heterobasidion irregulare TC 32-1]/gi|695530712|ref|XP_009540437.1|hypothetical protein HETIRDRAFT_406533 [Heterobasidion irregulare TC 32-1]	Heterobasidion irregulare TC 32-1	6.2e-46	65.19%	186	135
evm.scaffold1.20	888	30	33.7838	12	13.5135	0	0	0	0	0	0	0	hypothetical protein HETIRDRAFT_423666	gi|695530780|ref|XP_009540456.1|hypothetical protein HETIRDRAFT_423666 [Heterobasidion irregulare TC 32-1]/gi|575070824|gb|ETW86434.1| hypothetical protein HETIRDRAFT_423666 [Heterobasidion irregulare TC 32-1]	Heterobasidion irregulare TC 32-1	9.5e-90	75.73%	307	206
evm.scaffold1.200	977	40	40.9417	11	11.259	0	0	0	0	0	0	0	WD40 repeat	gi|575071117|gb|ETW86727.1| hypothetical protein HETIRDRAFT_377307 [Heterobasidion irregulare TC 32-1]/gi|695531832|ref|XP_009540722.1|hypothetical protein HETIRDRAFT_377307 [Heterobasidion irregulare TC 32-1]	Heterobasidion irregulare TC 32-1	1.8e-178	98.12%	266	266			noIPR;IPR000772;	Ubiquitin-related domain;Ricin B, lectin domain;
evm.scaffold1.201	2070	92	44.4444	2	0.966184	0	0	0	0	0	0	0	Arginase deacetylase	gi|695531837|ref|XP_009540723.1|hypothetical protein HETIRDRAFT_307854 [Heterobasidion irregulare TC 32-1]/gi|575071118|gb|ETW86728.1| hypothetical protein HETIRDRAFT_307854 [Heterobasidion irregulare TC 32-1]	Heterobasidion irregulare TC 32-1	0	99.75%	400	400	3	GO:0016813;GO:0046872;GO:0006807	IPR006035;IPR023696;noIPR;IPR020855;	Ureohydrolase;Ureohydrolase domain;Ureohydrolase, manganese-binding site;
evm.scaffold1.202	1866	45	24.1158	11	5.89496	2	1.07181	0	2	0	0	0	pali-domain-containing	gi|575071119|gb|ETW86729.1| hypothetical protein HETIRDRAFT_447408 [Heterobasidion irregulare TC 32-1]/gi|695531841|ref|XP_009540724.1|hypothetical protein HETIRDRAFT_447408 [Heterobasidion irregulare TC 32-1]	Heterobasidion irregulare TC 32-1	0	98.28%	583	583	2	GO:0016021;GO:0005886	IPR009571;noIPR;	Membrane protein SUR7/Rim9-like, fungi;
evm.scaffold1.203	816	3	3.67647	1	1.22549	0	0	0	0	0	0	0	hypothetical protein HETIRDRAFT_406649	gi|695531844|ref|XP_009540725.1|hypothetical protein HETIRDRAFT_406649 [Heterobasidion irregulare TC 32-1]/gi|575071120|gb|ETW86730.1| hypothetical protein HETIRDRAFT_406649 [Heterobasidion irregulare TC 32-1]	Heterobasidion irregulare TC 32-1	9.6e-107	95.12%	176	164	2	GO:0042967;GO:0008080	IPR000182;IPR016181;noIPR;	GNAT domain;Acyl-CoA N-acyltransferase;
evm.scaffold1.204	3424	27	7.88551	0	0	0	0	0	0	0	0	0	eukaryotic translation elongation factor 2	gi|575071121|gb|ETW86731.1| hypothetical protein HETIRDRAFT_377315 [Heterobasidion irregulare TC 32-1]/gi|695531848|ref|XP_009540726.1|hypothetical protein HETIRDRAFT_377315 [Heterobasidion irregulare TC 32-1]	Heterobasidion irregulare TC 32-1	0	98.93%	842	842	5	GO:0005525;GO:0006448;GO:0003746;GO:0003924;GO:0005840	IPR000795;IPR000640;IPR005517;noIPR;IPR027417;IPR009022;IPR004161;IPR005225;IPR014721;IPR031157;IPR020568;IPR009000;	Transcription factor, GTP-binding domain;Translation elongation factor EFG, V domain;Translation elongation factor EFG/EF2, domain IV;P-loop containing nucleoside triphosphate hydrolase;Elongation factor G, III-V domain;Translation elongation factor EFTu/EF1A, domain 2;Small GTP-binding protein domain;Ribosomal protein S5 domain 2-type fold, subgroup;Tr-type G domain, conserved site;Ribosomal pro…
evm.scaffold1.205	3944	185	46.9067	23	5.83164	18	4.56389	0	18	0	0	0	RNA polymerase II subunit A C-terminal domain phosphatase	gi|575071123|gb|ETW86733.1| hypothetical protein HETIRDRAFT_431342 [Heterobasidion irregulare TC 32-1]/gi|695531854|ref|XP_009540728.1|hypothetical protein HETIRDRAFT_431342 [Heterobasidion irregulare TC 32-1]	Heterobasidion irregulare TC 32-1	0	86.03%	1033	1045	4	GO:0005634;GO:0004721;GO:0050794;GO:0006470	noIPR;IPR001357;IPR004274;IPR011947;IPR023214;	Na+/H+ antiporter, fungi;BRCT domain;FCP1 homology domain;FCP1-like phosphatase, phosphatase domain;HAD-like domain;
evm.scaffold1.206	1556	76	48.8432	6	3.85604	0	0	0	0	0	0	0	plant basic secretory	gi|575071124|gb|ETW86734.1| hypothetical protein HETIRDRAFT_58706 [Heterobasidion irregulare TC 32-1]/gi|695530475|ref|XP_009540379.1|hypothetical protein HETIRDRAFT_58706 [Heterobasidion irregulare TC 32-1]	Heterobasidion irregulare TC 32-1	3.1e-132	93.91%	237	230			IPR007541;noIPR;	Uncharacterised protein family, basic secretory protein;
evm.scaffold1.207	887	22	24.8027	5	5.63698	3	3.38219	0	3	0	0	0	hypothetical protein HETIRDRAFT_431343	gi|575071125|gb|ETW86735.1| hypothetical protein HETIRDRAFT_431343 [Heterobasidion irregulare TC 32-1]/gi|695531858|ref|XP_009540729.1|hypothetical protein HETIRDRAFT_431343 [Heterobasidion irregulare TC 32-1]	Heterobasidion irregulare TC 32-1	3.2e-104	72.37%	305	304	1	GO:0046983	IPR011598;noIPR;	Myc-type, basic helix-loop-helix (bHLH) domain;
evm.scaffold1.208	940	30	31.9149	4	4.25532	0	0	0	0	0	0	0	hypothetical protein HETIRDRAFT_241879, partial	gi|575071126|gb|ETW86736.1| hypothetical protein HETIRDRAFT_241879, partial [Heterobasidion irregulare TC 32-1]/gi|695531862|ref|XP_009540730.1|hypothetical protein HETIRDRAFT_241879, partial [Heterobasidion irregulare TC 32-1]	Heterobasidion irregulare TC 32-1	7.8e-110	100.00%	152	152	4	GO:0005634;GO:0008270;GO:0000981;GO:0006357	noIPR;IPR001138;	F-box domain;Zn(2)-C6 fungal-type DNA-binding domain;
evm.scaffold1.209	2346	126	53.7084	21	8.95141	3	1.27877	0	3	0	0	0	natural resistance-associated macrophage	gi|575071129|gb|ETW86739.1| Mn2+ and Fe2+ transporter of the NRAMP family [Heterobasidion irregulare TC 32-1]/gi|695530479|ref|XP_009540380.1|Mn2+ and Fe2+ transporter of the NRAMP family [Heterobasidion irregulare TC 32-1]	Heterobasidion irregulare TC 32-1	0	93.63%	587	597	3	GO:0016021;GO:0006810;GO:0005215	IPR001046;noIPR;	NRAMP family;
evm.scaffold1.21	2653	41	15.4542	10	3.76932	0	0	0	0	0	0	0	Exocyst complex component EXO84	gi|575070825|gb|ETW86435.1| hypothetical protein HETIRDRAFT_442829 [Heterobasidion irregulare TC 32-1]/gi|695530783|ref|XP_009540457.1|hypothetical protein HETIRDRAFT_442829 [Heterobasidion irregulare TC 32-1]	Heterobasidion irregulare TC 32-1	0	98.65%	737	739	5	GO:0005933;GO:0030427;GO:0034622;GO:0044444;GO:0006887	noIPR;IPR032403;IPR011993;IPR016159;	Concanavalin A-like lectin/glucanase domain;Exocyst component Exo84, C-terminal;PH domain-like;Cullin repeat-like-containing domain;
evm.scaffold1.210	3762	121	32.1637	26	6.91122	4	1.06326	0	4	0	0	0	Utp14-domain-containing	gi|695531873|ref|XP_009540733.1|hypothetical protein HETIRDRAFT_307276 [Heterobasidion irregulare TC 32-1]/gi|575071130|gb|ETW86740.1| hypothetical protein HETIRDRAFT_307276 [Heterobasidion irregulare TC 32-1]	Heterobasidion irregulare TC 32-1	0	92.51%	1023	1042	2	GO:0032040;GO:0006364	noIPR;IPR006709;	Aldolase-type TIM barrel;Small-subunit processome, Utp14;
evm.scaffold1.211	792	3	3.78788	0	0	0	0	0	0	0	0	0	Ubiquitin-60S ribosomal L40	gi|695531877|ref|XP_009540734.1|hypothetical protein HETIRDRAFT_377330 [Heterobasidion irregulare TC 32-1]/gi|639561539|gb|KDN39276.1| Ubiquitin-60S ribosomal protein L40, partial [Rhizoctonia solani AG-8 WAC10335]/gi|575071131|gb|ETW86741.1| hypothetical protein HETIRDRAFT_377330 [Heterobasidion irregulare TC 32-1]	Rhizoctonia solani AG-8 WAC10335/Heterobasidion irregulare TC 32-1	1.2e-88	100.00%	128	128	5	GO:0005515;GO:0003735;GO:0042254;GO:0005840;GO:0006412	IPR019956;IPR000626;IPR001975;noIPR;IPR019954;IPR029071;	Ubiquitin;Ubiquitin domain;Ribosomal protein L40e;Ubiquitin conserved site;Ubiquitin-related domain;
evm.scaffold1.212	1994	14	7.02106	3	1.50451	0	0	0	0	0	0	0	hypothetical protein HETIRDRAFT_442912	gi|695531881|ref|XP_009540735.1|hypothetical protein HETIRDRAFT_442912 [Heterobasidion irregulare TC 32-1]/gi|575071132|gb|ETW86742.1| hypothetical protein HETIRDRAFT_442912 [Heterobasidion irregulare TC 32-1]	Heterobasidion irregulare TC 32-1	0	96.97%	495	495	1	GO:0003676	noIPR;IPR012337;	HAD-like domain;Ribonuclease H-like domain;
evm.scaffold1.213	1751	9	5.13992	0	0	0	0	0	0	0	0	0	Aldo keto reductase	gi|575071133|gb|ETW86743.1| voltage-gated potassum channel beta 1 [Heterobasidion irregulare TC 32-1]/gi|695530483|ref|XP_009540381.1|voltage-gated potassum channel beta 1 [Heterobasidion irregulare TC 32-1]	Heterobasidion irregulare TC 32-1	0	99.17%	362	362			IPR005399;IPR023210;IPR001395;noIPR;	Potassium channel, voltage-dependent, beta subunit, KCNAB-related;NADP-dependent oxidoreductase domain;Aldo/keto reductase/potassium channel subunit beta;
evm.scaffold1.214	772	2	2.59067	0	0	0	0	0	0	0	0	0	FAS1 domain-containing	gi|575071134|gb|ETW86744.1| hypothetical protein HETIRDRAFT_40718 [Heterobasidion irregulare TC 32-1]/gi|695530217|ref|XP_009540314.1|hypothetical protein HETIRDRAFT_40718 [Heterobasidion irregulare TC 32-1]	Heterobasidion irregulare TC 32-1	2.4e-109	94.01%	167	167			IPR000782;noIPR;	FAS1 domain;
evm.scaffold1.215	2075	7	3.37349	2	0.963855	1	0.481928	0	1	0	0	0	hypothetical protein HETIRDRAFT_307437	gi|695531885|ref|XP_009540736.1|hypothetical protein HETIRDRAFT_307437 [Heterobasidion irregulare TC 32-1]/gi|575071135|gb|ETW86745.1| hypothetical protein HETIRDRAFT_307437 [Heterobasidion irregulare TC 32-1]	Heterobasidion irregulare TC 32-1	0	96.57%	582	583	3	GO:0015630;GO:0050794;GO:0044430	noIPR;IPR027329;	DNA glycosylase;TPX2, C-terminal;
evm.scaffold1.216	293	1	3.41297	0	0	1	3.41297	0	0	0	0	0	---NA---
evm.scaffold1.217	3264	8	2.45098	1	0.306373	0	0	0	0	0	0	0	enoyl- hydratase carnithine racemase	gi|695531889|ref|XP_009540737.1|hypothetical protein HETIRDRAFT_413123 [Heterobasidion irregulare TC 32-1]/gi|575071137|gb|ETW86747.1| hypothetical protein HETIRDRAFT_413123 [Heterobasidion irregulare TC 32-1]	Heterobasidion irregulare TC 32-1	0	99.30%	285	285	2	GO:0003824;GO:0008152	IPR001753;IPR029045;noIPR;IPR018376;	Crotonase superfamily;ClpP/crotonase-like domain;Enoyl-CoA hydratase/isomerase, conserved site;
evm.scaffold1.218	1143	5	4.37445	1	0.874891	0	0	0	0	0	0	0	metalloprotease ATP23	gi|695530026|ref|XP_009540266.1|Metallo peptidase M76, partial [Heterobasidion irregulare TC 32-1]/gi|575071138|gb|ETW86748.1| Metallo peptidase M76, partial [Heterobasidion irregulare TC 32-1]	Heterobasidion irregulare TC 32-1	4.3e-118	98.18%	214	165	2	GO:0006508;GO:0004222	IPR019165;noIPR;	Peptidase M76, ATP23;
evm.scaffold1.219	1258	5	3.97456	2	1.58983	0	0	0	0	0	0	0	hypothetical protein HETIRDRAFT_437545	gi|575071139|gb|ETW86749.1| hypothetical protein HETIRDRAFT_437545 [Heterobasidion irregulare TC 32-1]/gi|695531893|ref|XP_009540738.1|hypothetical protein HETIRDRAFT_437545 [Heterobasidion irregulare TC 32-1]	Heterobasidion irregulare TC 32-1	1.3e-67	94.85%	210	194	1	GO:0016021	IPR018466;noIPR;	Ser-Thr-rich glycosyl-phosphatidyl-inositol-anchored membrane family;
evm.scaffold1.22	1873	20	10.6781	4	2.13561	0	0	0	0	0	0	0	FMN-linked oxidoreductase	gi|575070826|gb|ETW86436.1| hypothetical protein HETIRDRAFT_468104 [Heterobasidion irregulare TC 32-1]/gi|695530788|ref|XP_009540458.1|hypothetical protein HETIRDRAFT_468104 [Heterobasidion irregulare TC 32-1]	Heterobasidion irregulare TC 32-1	0	95.63%	458	458	4	GO:0017150;GO:0002943;GO:0050660;GO:0055114	IPR013785;IPR001269;noIPR;IPR018517;	Aldolase-type TIM barrel;tRNA-dihydrouridine synthase;tRNA-dihydrouridine synthase, conserved site;
evm.scaffold1.220	1806	6	3.32226	0	0	0	0	0	0	0	0	0	mannose 6-phosphate receptor domain-containing	gi|575071140|gb|ETW86750.1| hypothetical protein HETIRDRAFT_99194 [Heterobasidion irregulare TC 32-1]/gi|695531898|ref|XP_009540739.1|hypothetical protein HETIRDRAFT_99194 [Heterobasidion irregulare TC 32-1]	Heterobasidion irregulare TC 32-1	6.1e-109	93.60%	246	172	4	GO:0005737;GO:0016021;GO:0006810;GO:0005215	IPR028927;IPR009011;noIPR;	Mannose-6-phosphate receptor;Mannose-6-phosphate receptor binding domain;
evm.scaffold1.221	2075	13	6.26506	1	0.481928	1	0.481928	0	1	0	0	0	NADH-ubiquinone oxidoreductase	gi|695531901|ref|XP_009540740.1|hypothetical protein HETIRDRAFT_456657 [Heterobasidion irregulare TC 32-1]/gi|575071141|gb|ETW86751.1| hypothetical protein HETIRDRAFT_456657 [Heterobasidion irregulare TC 32-1]	Heterobasidion irregulare TC 32-1	0	98.05%	460	462	4	GO:0048038;GO:0051287;GO:0055114;GO:0016651	IPR022885;IPR001135;IPR029014;noIPR;IPR014029;	NAD(P)H-quinone oxidoreductase subunit D/H;NADH-quinone oxidoreductase, subunit D;NiFe hydrogenase-like;NADH:ubiquinone oxidoreductase, 49kDa subunit, conserved site;
evm.scaffold1.222	1155	10	8.65801	6	5.19481	0	0	0	0	0	0	0	NGG1p interacting factor 3	gi|695531906|ref|XP_009540741.1|hypothetical protein HETIRDRAFT_413128 [Heterobasidion irregulare TC 32-1]/gi|575071142|gb|ETW86752.1| hypothetical protein HETIRDRAFT_413128 [Heterobasidion irregulare TC 32-1]	Heterobasidion irregulare TC 32-1	1.2e-176	93.61%	263	266			IPR002678;noIPR;	GTP cyclohydrolase 1 type 2/Nif3;
evm.scaffold1.223	516	2	3.87597	1	1.93798	0	0	0	0	0	0	0	glutaredoxin	gi|695531909|ref|XP_009540742.1|glutaredoxin [Heterobasidion irregulare TC 32-1]/gi|575071143|gb|ETW86753.1| glutaredoxin [Heterobasidion irregulare TC 32-1]	Heterobasidion irregulare TC 32-1	4.7e-67	99.00%	100	100	6	GO:0005623;GO:0006118;GO:0015035;GO:0009055;GO:0045454;GO:0055114	IPR014025;IPR002109;IPR011899;IPR012336;noIPR;IPR011767;	Glutaredoxin subgroup;Glutaredoxin;Glutaredoxin, eukaryotic/virial;Thioredoxin-like fold;Glutaredoxin active site;
evm.scaffold1.224	411	5	12.1655	1	2.43309	0	0	0	0	0	0	0	hypothetical protein HETIRDRAFT_406665	gi|695531912|ref|XP_009540743.1|hypothetical protein HETIRDRAFT_406665 [Heterobasidion irregulare TC 32-1]/gi|575071144|gb|ETW86754.1| hypothetical protein HETIRDRAFT_406665 [Heterobasidion irregulare TC 32-1]	Heterobasidion irregulare TC 32-1	1.6e-53	80.99%	121	121
evm.scaffold1.225	1998	18	9.00901	4	2.002	3	1.5015	0	3	0	0	0	---NA---									noIPR;	Cation efflux protein;
evm.scaffold1.226	876	6	6.84932	1	1.14155	0	0	0	0	0	0	0	---NA---
evm.scaffold1.227	2039	4	1.96175	0	0	0	0	0	0	0	0	0	CDF-like metal transporter	gi|695531916|ref|XP_009540744.1|inorganic ion transporter [Heterobasidion irregulare TC 32-1]/gi|575071145|gb|ETW86755.1| inorganic ion transporter [Heterobasidion irregulare TC 32-1]	Heterobasidion irregulare TC 32-1	0	89.49%	348	352	3	GO:0098655;GO:0016021;GO:0008324	IPR027469;IPR027470;IPR002524;noIPR;	Cation efflux protein transmembrane domain;Cation efflux protein, cytoplasmic domain;Cation efflux protein;
evm.scaffold1.228	3096	11	3.55297	3	0.968992	0	0	0	0	0	0	0	Baculoviral IAP repeat-containing 6	gi|575071146|gb|ETW86756.1| hypothetical protein HETIRDRAFT_468407 [Heterobasidion irregulare TC 32-1]/gi|695531920|ref|XP_009540745.1|hypothetical protein HETIRDRAFT_468407 [Heterobasidion irregulare TC 32-1]	Heterobasidion irregulare TC 32-1	0	92.18%	769	665			noIPR;IPR000608;IPR016135;	GTP cyclohydrolase 1 type 2/Nif3;Ubiquitin-conjugating enzyme E2;Ubiquitin-conjugating enzyme/RWD-like;
evm.scaffold1.229	992	6	6.04839	5	5.04032	0	0	0	0	0	0	0	hypothetical protein HETIRDRAFT_423832	gi|575071147|gb|ETW86757.1| hypothetical protein HETIRDRAFT_423832 [Heterobasidion irregulare TC 32-1]/gi|695531924|ref|XP_009540746.1|hypothetical protein HETIRDRAFT_423832 [Heterobasidion irregulare TC 32-1]	Heterobasidion irregulare TC 32-1	7.5e-135	93.06%	216	216	1	GO:0016021
evm.scaffold1.23	2664	24	9.00901	3	1.12613	0	0	0	0	0	0	0	FAD NAD-binding domain-containing	gi|575070827|gb|ETW86437.1| hypothetical protein HETIRDRAFT_377052 [Heterobasidion irregulare TC 32-1]/gi|695530792|ref|XP_009540459.1|hypothetical protein HETIRDRAFT_377052 [Heterobasidion irregulare TC 32-1]	Heterobasidion irregulare TC 32-1	0	95.67%	578	578	4	GO:0000166;GO:0050662;GO:0055114;GO:0004497	noIPR;IPR023753;	Concanavalin A-like lectin/glucanase domain;FAD/NAD(P)-binding domain;
evm.scaffold1.230	2811	4	1.42298	0	0	0	0	0	0	0	0	0	Pkinase-domain-containing	gi|597903088|ref|XP_007298843.1|Pkinase-domain-containing protein [Stereum hirsutum FP-91666 SS1]/gi|389751335|gb|EIM92408.1| Pkinase-domain-containing protein [Stereum hirsutum FP-91666 SS1]	Stereum hirsutum FP-91666 SS1	0	85.14%	693	525	3	GO:0005524;GO:0004672;GO:0006468	noIPR;IPR002290;IPR000719;IPR017441;IPR011009;	Ubiquitin-conjugating enzyme/RWD-like;Serine/threonine/dual specificity protein kinase, catalytic domain;Protein kinase domain;Protein kinase, ATP binding site;Protein kinase-like domain;
evm.scaffold1.231	3351	14	4.17786	8	2.38735	0	0	0	0	0	0	0	AP-3 complex subunit delta-1	gi|575071150|gb|ETW86760.1| hypothetical protein HETIRDRAFT_166278 [Heterobasidion irregulare TC 32-1]/gi|695531937|ref|XP_009540749.1|hypothetical protein HETIRDRAFT_166278 [Heterobasidion irregulare TC 32-1]	Heterobasidion irregulare TC 32-1	0	97.21%	924	896	6	GO:0030117;GO:0016192;GO:0008565;GO:0005794;GO:0005488;GO:0006886	noIPR;IPR011989;IPR002553;IPR017105;IPR016024;	tRNA-dihydrouridine synthase, conserved site;Armadillo-like helical;Clathrin/coatomer adaptor, adaptin-like, N-terminal;Adaptor protein complex AP-3, delta subunit;Armadillo-type fold;
evm.scaffold1.232	3979	8	2.01056	4	1.00528	0	0	0	0	0	0	0	hypothetical protein HETIRDRAFT_307288	gi|575071151|gb|ETW86761.1| hypothetical protein HETIRDRAFT_307288 [Heterobasidion irregulare TC 32-1]/gi|695531942|ref|XP_009540750.1|hypothetical protein HETIRDRAFT_307288 [Heterobasidion irregulare TC 32-1]	Heterobasidion irregulare TC 32-1	0	91.34%	1111	1108
evm.scaffold1.233	1922	5	2.60146	0	0	1	0.520291	0	0	0	0	1	MFS general substrate transporter	gi|695531947|ref|XP_009540751.1|major facilitator superfamily [Heterobasidion irregulare TC 32-1]/gi|575071152|gb|ETW86762.1| major facilitator superfamily [Heterobasidion irregulare TC 32-1]	Heterobasidion irregulare TC 32-1	0	97.58%	496	496	2	GO:0055085;GO:0016021	noIPR;IPR011701;IPR020846;	Dolichol-phosphate mannosyltransferase subunit 3;Major facilitator superfamily;Major facilitator superfamily domain;
evm.scaffold1.234	5818	23	3.95325	2	0.343761	2	0.343761	0	2	1	0	0	ABC transporter	gi|695531951|ref|XP_009540752.1|ABC transporter [Heterobasidion irregulare TC 32-1]/gi|575071153|gb|ETW86763.1| ABC transporter [Heterobasidion irregulare TC 32-1]	Heterobasidion irregulare TC 32-1	0	91.85%	1375	1473	4	GO:0005524;GO:0042626;GO:0055085;GO:0016021	noIPR;IPR003593;IPR027417;IPR013525;IPR003439;IPR010929;IPR017871;	Aspartic peptidase domain;AAA+ ATPase domain;P-loop containing nucleoside triphosphate hydrolase;ABC-2 type transporter;ABC transporter-like;CDR ABC transporter;ABC transporter, conserved site;
evm.scaffold1.235	4763	9	1.88957	1	0.209952	0	0	0	0	0	0	0	coatomer beta subunit	gi|575071154|gb|ETW86764.1| hypothetical protein HETIRDRAFT_121348 [Heterobasidion irregulare TC 32-1]/gi|695531956|ref|XP_009540753.1|hypothetical protein HETIRDRAFT_121348 [Heterobasidion irregulare TC 32-1]	Heterobasidion irregulare TC 32-1	0	99.16%	955	947	6	GO:0016192;GO:0005198;GO:0000139;GO:0005488;GO:0006886;GO:0030126	noIPR;IPR011710;IPR016460;IPR011989;IPR002553;IPR029446;IPR016024;	Triosephosphate isomerase;Coatomer beta subunit, C-terminal;Coatomer beta subunit (COPB1);Armadillo-like helical;Clathrin/coatomer adaptor, adaptin-like, N-terminal;Coatomer beta subunit, appendage platform domain;Armadillo-type fold;
evm.scaffold1.236	806	3	3.72208	0	0	0	0	0	0	0	0	0	hypothetical protein HETIRDRAFT_242480, partial	gi|575071155|gb|ETW86765.1| hypothetical protein HETIRDRAFT_242480, partial [Heterobasidion irregulare TC 32-1]/gi|695531960|ref|XP_009540754.1|hypothetical protein HETIRDRAFT_242480, partial [Heterobasidion irregulare TC 32-1]	Heterobasidion irregulare TC 32-1	4.4e-115	94.09%	186	186	1	GO:0031124	IPR026896;IPR025742;	Transcription termination and cleavage factor, C-terminal domain;Cleavage stimulation factor subunit 2, hinge domain;
evm.scaffold1.237	422	5	11.8483	0	0	0	0	0	0	0	0	0	dolichol-phosphate mannosyltransferase subunit 3	gi|695531964|ref|XP_009540755.1|hypothetical protein HETIRDRAFT_307241 [Heterobasidion irregulare TC 32-1]/gi|575071156|gb|ETW86766.1| hypothetical protein HETIRDRAFT_307241 [Heterobasidion irregulare TC 32-1]	Heterobasidion irregulare TC 32-1	3.1e-60	98.95%	95	95	2	GO:0016757;GO:0016021	IPR013174;noIPR;	Dolichol-phosphate mannosyltransferase subunit 3;
evm.scaffold1.238	2345	7	2.98507	1	0.426439	0	0	0	0	0	0	0	hypothetical protein HETIRDRAFT_58737	gi|575071157|gb|ETW86767.1| hypothetical protein HETIRDRAFT_58737 [Heterobasidion irregulare TC 32-1]/gi|695530487|ref|XP_009540382.1|hypothetical protein HETIRDRAFT_58737 [Heterobasidion irregulare TC 32-1]	Heterobasidion irregulare TC 32-1	0	98.06%	361	361
evm.scaffold1.239	5273	15	2.84468	3	0.568936	0	0	0	0	0	0	0	agc kinase	gi|695531968|ref|XP_009540756.1|hypothetical protein HETIRDRAFT_241958, partial [Heterobasidion irregulare TC 32-1]/gi|575071158|gb|ETW86768.1| hypothetical protein HETIRDRAFT_241958, partial [Heterobasidion irregulare TC 32-1]	Heterobasidion irregulare TC 32-1	3.7e-106	96.95%	164	164	3	GO:0005524;GO:0004672;GO:0006468	IPR002290;noIPR;IPR000719;IPR008271;IPR017441;IPR011009;	Serine/threonine/dual specificity protein kinase, catalytic domain;Protein kinase domain;Serine/threonine-protein kinase, active site;Protein kinase, ATP binding site;Protein kinase-like domain;
evm.scaffold1.24	374	3	8.02139	1	2.6738	0	0	0	0	0	0	0	---NA---
evm.scaffold1.240	1152	2	1.73611	2	1.73611	0	0	0	0	0	0	0	phosphatases II	gi|695531977|ref|XP_009540758.1|hypothetical protein HETIRDRAFT_468419 [Heterobasidion irregulare TC 32-1]/gi|575071160|gb|ETW86770.1| hypothetical protein HETIRDRAFT_468419 [Heterobasidion irregulare TC 32-1]	Heterobasidion irregulare TC 32-1	0	95.57%	384	384	3	GO:0006570;GO:0004725;GO:0035335	IPR000242;IPR003595;IPR029021;noIPR;IPR016130;IPR000387;	PTP type protein phosphatase;Protein-tyrosine phosphatase, catalytic;Protein-tyrosine phosphatase-like;Protein-tyrosine phosphatase, active site;Tyrosine specific protein phosphatases domain;
evm.scaffold1.241	2815	9	3.19716	6	2.13144	0	0	0	0	0	0	0	precursor to secretory Ssp120	gi|575071163|gb|ETW86773.1| hypothetical protein HETIRDRAFT_437555 [Heterobasidion irregulare TC 32-1]/gi|695531987|ref|XP_009540760.1|hypothetical protein HETIRDRAFT_437555 [Heterobasidion irregulare TC 32-1]	Heterobasidion irregulare TC 32-1	0	97.72%	263	263	6	GO:0005524;GO:0005509;GO:0005783;GO:0005794;GO:0004672;GO:0006468	IPR002290;noIPR;IPR011992;IPR000719;IPR018247;IPR008271;IPR002048;IPR011009;	Serine/threonine/dual specificity protein kinase, catalytic domain;EF-hand domain pair;Protein kinase domain;EF-Hand 1, calcium-binding site;Serine/threonine-protein kinase, active site;EF-hand domain;Protein kinase-like domain;
evm.scaffold1.242	6886	6	0.871333	1	0.145222	0	0	0	0	0	0	0	hypothetical protein HETIRDRAFT_30556	gi|575071164|gb|ETW86774.1| hypothetical protein HETIRDRAFT_30556 [Heterobasidion irregulare TC 32-1]/gi|695530069|ref|XP_009540277.1|hypothetical protein HETIRDRAFT_30556 [Heterobasidion irregulare TC 32-1]	Heterobasidion irregulare TC 32-1	0	91.33%	1636	1708	1	GO:0005488	IPR007249;noIPR;IPR016024;	Dopey, N-terminal;Armadillo-type fold;
evm.scaffold1.243	1508	5	3.31565	2	1.32626	0	0	0	0	0	0	0	hypothetical protein HETIRDRAFT_447441	gi|695531991|ref|XP_009540761.1|hypothetical protein HETIRDRAFT_447441 [Heterobasidion irregulare TC 32-1]/gi|575071165|gb|ETW86775.1| hypothetical protein HETIRDRAFT_447441 [Heterobasidion irregulare TC 32-1]	Heterobasidion irregulare TC 32-1	0	95.06%	466	466
evm.scaffold1.244	807	NA	NA	NA	NA	NA	NA	NA	NA	NA	NA	NA	hypothetical protein HETIRDRAFT_58748	gi|695530491|ref|XP_009540383.1|hypothetical protein HETIRDRAFT_58748 [Heterobasidion irregulare TC 32-1]/gi|575071166|gb|ETW86776.1| hypothetical protein HETIRDRAFT_58748 [Heterobasidion irregulare TC 32-1]	Heterobasidion irregulare TC 32-1	1.8e-139	98.97%	194	194
evm.scaffold1.245	531	NA	NA	NA	NA	NA	NA	NA	NA	NA	NA	NA	hypothetical protein HETIRDRAFT_308267	gi|695531995|ref|XP_009540762.1|hypothetical protein HETIRDRAFT_308267 [Heterobasidion irregulare TC 32-1]/gi|575071167|gb|ETW86777.1| hypothetical protein HETIRDRAFT_308267 [Heterobasidion irregulare TC 32-1]	Heterobasidion irregulare TC 32-1	5e-107	95.54%	157	157	2	GO:0016846;GO:0008152	IPR006913;noIPR;IPR011057;	Glutathione-dependent formaldehyde-activating enzyme/centromere protein V;Mss4-like;
evm.scaffold1.246	574	2	3.48432	0	0	0	0	0	0	0	0	0	hypothetical protein HETIRDRAFT_306580, partial	gi|575071168|gb|ETW86778.1| hypothetical protein HETIRDRAFT_306580, partial [Heterobasidion irregulare TC 32-1]/gi|695531999|ref|XP_009540763.1|hypothetical protein HETIRDRAFT_306580, partial [Heterobasidion irregulare TC 32-1]	Heterobasidion irregulare TC 32-1	2.9e-51	96.34%	82	82	3	GO:0000276;GO:0015078;GO:0015986	IPR008386;noIPR;	ATPase, F0 complex, subunit E, mitochondrial;
evm.scaffold1.247	1923	3	1.56006	0	0	0	0	0	0	0	0	0	WD40 repeat	gi|575071169|gb|ETW86779.1| hypothetical protein HETIRDRAFT_468433 [Heterobasidion irregulare TC 32-1]/gi|695532003|ref|XP_009540764.1|hypothetical protein HETIRDRAFT_468433 [Heterobasidion irregulare TC 32-1]	Heterobasidion irregulare TC 32-1	0	98.74%	478	478	3	GO:0005634;GO:0005515;GO:0016740	noIPR;IPR020472;IPR001680;IPR015943;IPR022052;IPR017986;	NADP-dependent oxidoreductase domain;G-protein beta WD-40 repeat;WD40 repeat;WD40/YVTN repeat-like-containing domain;Histone-binding protein RBBP4, N-terminal;WD40-repeat-containing domain;
evm.scaffold1.248	1049	4	3.81316	1	0.953289	0	0	0	0	0	0	0	25S rRNA (uridine-N(3))-methyltransferase	gi|695532011|ref|XP_009540766.1|hypothetical protein HETIRDRAFT_413150 [Heterobasidion irregulare TC 32-1]/gi|575071171|gb|ETW86781.1| hypothetical protein HETIRDRAFT_413150 [Heterobasidion irregulare TC 32-1]	Heterobasidion irregulare TC 32-1	0	99.04%	313	313	2	GO:0005634;GO:0008757	IPR019446;noIPR;	Domain of unknown function DUF2431;
evm.scaffold1.249	1762	6	3.40522	1	0.567537	0	0	0	0	0	0	0	Aldo keto reductase	gi|575071172|gb|ETW86782.1| voltage-gated potassium channel beta 2 [Heterobasidion irregulare TC 32-1]/gi|695532015|ref|XP_009540767.1|voltage-gated potassium channel beta 2 [Heterobasidion irregulare TC 32-1]	Heterobasidion irregulare TC 32-1	0	99.16%	359	359			IPR005399;IPR023210;IPR001395;noIPR;	Potassium channel, voltage-dependent, beta subunit, KCNAB-related;NADP-dependent oxidoreductase domain;Aldo/keto reductase/potassium channel subunit beta;
evm.scaffold1.25	1710	8	4.67836	2	1.16959	0	0	0	0	0	0	0	HCP	gi|575070828|gb|ETW86438.1| hypothetical protein HETIRDRAFT_153498 [Heterobasidion irregulare TC 32-1]/gi|695530796|ref|XP_009540460.1|hypothetical protein HETIRDRAFT_153498 [Heterobasidion irregulare TC 32-1]	Heterobasidion irregulare TC 32-1	0	92.01%	476	513	1	GO:0005515	noIPR;IPR006597;IPR011990;	Cation/H+ exchanger;Sel1-like repeat;Tetratricopeptide-like helical domain;
evm.scaffold1.250	876	4	4.56621	2	2.28311	0	0	0	0	0	0	0	50S ribosomal L10	gi|695532019|ref|XP_009540768.1|hypothetical protein HETIRDRAFT_241185, partial [Heterobasidion irregulare TC 32-1]/gi|575071173|gb|ETW86783.1| hypothetical protein HETIRDRAFT_241185, partial [Heterobasidion irregulare TC 32-1]	Heterobasidion irregulare TC 32-1	2.1e-180	97.72%	263	263			noIPR;	NAD(P)-binding domain;
evm.scaffold1.251	582	NA	NA	NA	NA	NA	NA	NA	NA	NA	NA	NA	Prefoldin	gi|695530389|ref|XP_009540359.1|hypothetical protein HETIRDRAFT_42348 [Heterobasidion irregulare TC 32-1]/gi|575071174|gb|ETW86784.1| hypothetical protein HETIRDRAFT_42348 [Heterobasidion irregulare TC 32-1]	Heterobasidion irregulare TC 32-1	4.3e-83	100.00%	122	122	5	GO:0005634;GO:0016272;GO:0005829;GO:0051082;GO:0006457	noIPR;IPR009053;IPR002777;	Tetratricopeptide-like helical domain;Prefoldin;Prefoldin beta-like;
evm.scaffold1.252	2309	6	2.59853	4	1.73235	0	0	0	0	0	0	0	Small glutamine-rich tetratricopeptide repeat-containing beta	gi|695532023|ref|XP_009540769.1|hypothetical protein HETIRDRAFT_99220 [Heterobasidion irregulare TC 32-1]/gi|575071175|gb|ETW86785.1| hypothetical protein HETIRDRAFT_99220 [Heterobasidion irregulare TC 32-1]	Heterobasidion irregulare TC 32-1	0	94.62%	539	539	1	GO:0005515	IPR019734;IPR011990;noIPR;IPR013026;	Tetratricopeptide repeat;Tetratricopeptide-like helical domain;Tetratricopeptide repeat-containing domain;
evm.scaffold1.253	5755	6	1.04257	2	0.347524	0	0	0	0	0	0	0	ABC transporter	gi|575071176|gb|ETW86786.1| ABC transporter [Heterobasidion irregulare TC 32-1]/gi|695532026|ref|XP_009540770.1|ABC transporter [Heterobasidion irregulare TC 32-1]	Heterobasidion irregulare TC 32-1	0	95.38%	1414	1471	4	GO:0005524;GO:0042626;GO:0055085;GO:0016021	noIPR;IPR003593;IPR003439;IPR013525;IPR027417;IPR010929;IPR017871;	P-loop containing nucleoside triphosphate hydrolase;AAA+ ATPase domain;ABC transporter-like;ABC-2 type transporter;CDR ABC transporter;ABC transporter, conserved site;
evm.scaffold1.254	1753	4	2.2818	0	0	0	0	0	0	0	0	0	hypothetical protein HETIRDRAFT_166302	gi|575071177|gb|ETW86787.1| hypothetical protein HETIRDRAFT_166302 [Heterobasidion irregulare TC 32-1]/gi|695532030|ref|XP_009540771.1|hypothetical protein HETIRDRAFT_166302 [Heterobasidion irregulare TC 32-1]	Heterobasidion irregulare TC 32-1	1.3e-139	97.13%	243	209			IPR016040;noIPR;	NAD(P)-binding domain;
evm.scaffold1.255	1546	1	0.646831	0	0	0	0	0	0	0	0	0	quinone oxidoreductase	gi|695532034|ref|XP_009540772.1|quinone oxidoreductase 1 [Heterobasidion irregulare TC 32-1]/gi|575071178|gb|ETW86788.1| quinone oxidoreductase 1 [Heterobasidion irregulare TC 32-1]	Heterobasidion irregulare TC 32-1	0	99.12%	342	342	9	GO:0017091;GO:0005634;GO:0008270;GO:0006118;GO:0032440;GO:0005829;GO:0034599;GO:0055114;GO:0003960	IPR020843;IPR011032;IPR013149;IPR016040;IPR002085;noIPR;	Polyketide synthase, enoylreductase domain;GroES-like;Alcohol dehydrogenase, C-terminal;NAD(P)-binding domain;Alcohol dehydrogenase superfamily, zinc-type;
evm.scaffold1.256	2124	7	3.29567	3	1.41243	0	0	0	0	0	0	0	TBC	gi|695535462|ref|XP_009541700.1|hypothetical protein HETIRDRAFT_431365 [Heterobasidion irregulare TC 32-1]/gi|575072233|gb|ETW87843.1| hypothetical protein HETIRDRAFT_431365 [Heterobasidion irregulare TC 32-1]	Heterobasidion irregulare TC 32-1	0	97.86%	708	654	2	GO:0005634;GO:0005829	noIPR;IPR000195;	Translation protein, beta-barrel domain;Rab-GTPase-TBC domain;
evm.scaffold1.257	555	6	10.8108	0	0	0	0	0	0	0	0	0	---NA---
evm.scaffold1.258	1385	3	2.16606	0	0	0	0	0	0	0	0	0	hypothetical protein HETIRDRAFT_468443	gi|695532043|ref|XP_009540774.1|hypothetical protein HETIRDRAFT_468443 [Heterobasidion irregulare TC 32-1]/gi|575071180|gb|ETW86790.1| hypothetical protein HETIRDRAFT_468443 [Heterobasidion irregulare TC 32-1]	Heterobasidion irregulare TC 32-1	0	97.84%	418	416	4	GO:0016568;GO:0005634;GO:0008270;GO:0005515	IPR001965;IPR024610;IPR013083;IPR028651;noIPR;IPR019786;IPR019787;IPR011011;	Zinc finger, PHD-type;Inhibitor of growth protein, N-terminal histone-binding;Zinc finger, RING/FYVE/PHD-type;ING family;Zinc finger, PHD-type, conserved site;Zinc finger, PHD-finger;Zinc finger, FYVE/PHD-type;
evm.scaffold1.259	2436	14	5.74713	4	1.64204	0	0	0	0	0	0	0	pre-mrna polyadenylation factor fip1	gi|695532047|ref|XP_009540775.1|hypothetical protein HETIRDRAFT_456671 [Heterobasidion irregulare TC 32-1]/gi|575071181|gb|ETW86791.1| hypothetical protein HETIRDRAFT_456671 [Heterobasidion irregulare TC 32-1]	Heterobasidion irregulare TC 32-1	0	98.68%	456	456			IPR007854;noIPR;	Pre-mRNA polyadenylation factor Fip1;
evm.scaffold1.26	2750	51	18.5455	7	2.54545	3	1.09091	0	3	0	0	0	FAD NAD-binding domain-containing	gi|695530434|ref|XP_009540370.1|hypothetical protein HETIRDRAFT_58532 [Heterobasidion irregulare TC 32-1]/gi|575070830|gb|ETW86440.1| hypothetical protein HETIRDRAFT_58532 [Heterobasidion irregulare TC 32-1]	Heterobasidion irregulare TC 32-1	0	91.46%	578	609	4	GO:0000166;GO:0050662;GO:0055114;GO:0004497	noIPR;IPR023753;	Suppressor of IKBKE 1;FAD/NAD(P)-binding domain;
evm.scaffold1.260	3994	8	2.003	2	0.500751	0	0	0	0	0	0	0	P-loop containing nucleoside triphosphate hydrolase	gi|695532052|ref|XP_009540776.1|hypothetical protein HETIRDRAFT_442932 [Heterobasidion irregulare TC 32-1]/gi|575071182|gb|ETW86792.1| hypothetical protein HETIRDRAFT_442932 [Heterobasidion irregulare TC 32-1]	Heterobasidion irregulare TC 32-1	0	99.59%	1517	972	7	GO:0005525;GO:0003924;GO:0005509;GO:0016021;GO:0005783;GO:0051082;GO:0006457	IPR000795;IPR000640;IPR005517;IPR027417;noIPR;IPR031950;IPR004161;IPR014721;IPR005225;IPR009022;IPR020568;IPR009000;	Transcription factor, GTP-binding domain;Translation elongation factor EFG, V domain;Translation elongation factor EFG/EF2, domain IV;P-loop containing nucleoside triphosphate hydrolase;116 kDa U5 small nuclear ribonucleoprotein component, N-terminal;Translation elongation factor EFTu/EF1A, domain 2;Ribosomal protein S5 domain 2-type fold, subgroup;Small GTP-binding protein domain;Elongation fact…
evm.scaffold1.261	2046	10	4.88759	1	0.488759	0	0	0	0	0	0	0	Calreticulin-domain-containing	gi|695532052|ref|XP_009540776.1|hypothetical protein HETIRDRAFT_442932 [Heterobasidion irregulare TC 32-1]/gi|575071182|gb|ETW86792.1| hypothetical protein HETIRDRAFT_442932 [Heterobasidion irregulare TC 32-1]	Heterobasidion irregulare TC 32-1	0	99.44%	1517	539	7	GO:0005525;GO:0003924;GO:0005509;GO:0016021;GO:0005783;GO:0051082;GO:0006457	noIPR;IPR001580;IPR013320;IPR009033;IPR018124;	Zinc finger, FYVE/PHD-type;Calreticulin/calnexin;Concanavalin A-like lectin/glucanase domain;Calreticulin/calnexin, P domain;Calreticulin/calnexin, conserved site;
evm.scaffold1.262	1598	36	22.5282	3	1.87735	0	0	0	0	0	0	0	terpenoid synthase	gi|575071183|gb|ETW86793.1| hypothetical protein HETIRDRAFT_308186 [Heterobasidion irregulare TC 32-1]/gi|695532055|ref|XP_009540777.1|hypothetical protein HETIRDRAFT_308186 [Heterobasidion irregulare TC 32-1]	Heterobasidion irregulare TC 32-1	0	97.73%	483	484	2	GO:0008299;GO:0016740	IPR000092;IPR008949;IPR017446;noIPR;	Polyprenyl synthetase;Isoprenoid synthase domain;Polyprenyl synthetase-related;
evm.scaffold1.263	605	10	16.5289	1	1.65289	0	0	0	0	0	0	0	hypothetical protein HETIRDRAFT_305576	gi|695532060|ref|XP_009540778.1|hypothetical protein HETIRDRAFT_305576 [Heterobasidion irregulare TC 32-1]/gi|575071184|gb|ETW86794.1| hypothetical protein HETIRDRAFT_305576 [Heterobasidion irregulare TC 32-1]	Heterobasidion irregulare TC 32-1	1.3e-74	82.56%	147	172			noIPR;	S-adenosyl-L-methionine-dependent methyltransferase;
evm.scaffold1.264	2750	41	14.9091	10	3.63636	0	0	0	0	0	0	0	MEI2-like 2	gi|575071185|gb|ETW86795.1| hypothetical protein HETIRDRAFT_456674 [Heterobasidion irregulare TC 32-1]/gi|695532063|ref|XP_009540779.1|hypothetical protein HETIRDRAFT_456674 [Heterobasidion irregulare TC 32-1]	Heterobasidion irregulare TC 32-1	0	95.03%	618	543	5	GO:0000166;GO:0003676;GO:0005618;GO:0005199;GO:0042546	noIPR;IPR000504;IPR012677;	Protein of unknown function DUF3129;RNA recognition motif domain;Nucleotide-binding alpha-beta plait domain;
evm.scaffold1.265	1036	16	15.444	0	0	0	0	0	0	0	0	0	GTP-binding RAB5	gi|575071186|gb|ETW86796.1| hypothetical protein HETIRDRAFT_153619 [Heterobasidion irregulare TC 32-1]/gi|695532067|ref|XP_009540780.1|hypothetical protein HETIRDRAFT_153619 [Heterobasidion irregulare TC 32-1]	Heterobasidion irregulare TC 32-1	2.3e-152	99.52%	210	210	13	GO:0007264;GO:0036010;GO:0005770;GO:0006897;GO:0006623;GO:0006895;GO:0005525;GO:0006913;GO:0003924;GO:0016020;GO:0005829;GO:0036258;GO:0032511	noIPR;IPR003578;IPR003579;IPR002041;IPR020849;IPR005225;IPR027417;IPR001806;	von Willebrand factor, type A;Small GTPase superfamily, Rho type;Small GTPase superfamily, Rab type;Ran GTPase;Small GTPase superfamily, Ras type;Small GTP-binding protein domain;P-loop containing nucleoside triphosphate hydrolase;Small GTPase superfamily;
evm.scaffold1.266	2628	4	1.52207	1	0.380518	0	0	0	0	0	0	0	ras GEF	gi|695532071|ref|XP_009540781.1|hypothetical protein HETIRDRAFT_468455 [Heterobasidion irregulare TC 32-1]/gi|575071187|gb|ETW86797.1| hypothetical protein HETIRDRAFT_468455 [Heterobasidion irregulare TC 32-1]	Heterobasidion irregulare TC 32-1	0	98.12%	796	796	5	GO:0005515;GO:0007264;GO:0005085;GO:0005622;GO:0043547	IPR001452;IPR001895;IPR000651;noIPR;IPR023578;	SH3 domain;Ras guanine-nucleotide exchange factors catalytic domain;Ras-like guanine nucleotide exchange factor, N-terminal;Ras guanine nucleotide exchange factor domain;
evm.scaffold1.267	1266	12	9.47867	1	0.789889	0	0	0	0	0	0	0	DUF292-domain-containing	gi|575071188|gb|ETW86798.1| hypothetical protein HETIRDRAFT_99234 [Heterobasidion irregulare TC 32-1]/gi|695532074|ref|XP_009540782.1|hypothetical protein HETIRDRAFT_99234 [Heterobasidion irregulare TC 32-1]	Heterobasidion irregulare TC 32-1	2.6e-164	97.04%	268	270	5	GO:0043231;GO:0015031;GO:0012505;GO:0044444;GO:0008233	IPR005061;noIPR;	Domain of unknown function DUF292, eukaryotic;
evm.scaffold1.268	1427	5	3.50385	0	0	0	0	0	0	0	0	0	S-adenosyl-L-methionine-dependent methyltransferase	gi|695532079|ref|XP_009540783.1|hypothetical protein HETIRDRAFT_153621 [Heterobasidion irregulare TC 32-1]/gi|575071189|gb|ETW86799.1| hypothetical protein HETIRDRAFT_153621 [Heterobasidion irregulare TC 32-1]	Heterobasidion irregulare TC 32-1	0	96.32%	322	272			noIPR;IPR029063;	Isoprenoid synthase domain;S-adenosyl-L-methionine-dependent methyltransferase;
evm.scaffold1.269	5047	7	1.38696	2	0.396275	0	0	0	0	0	0	0	antiviral helicase	gi|695532084|ref|XP_009540784.1|hypothetical protein HETIRDRAFT_153622 [Heterobasidion irregulare TC 32-1]/gi|575071190|gb|ETW86800.1| hypothetical protein HETIRDRAFT_153622 [Heterobasidion irregulare TC 32-1]	Heterobasidion irregulare TC 32-1	0	94.52%	1212	1242	7	GO:0070481;GO:0005524;GO:0003723;GO:0003724;GO:0055087;GO:0070478;GO:0005829	IPR001650;IPR014001;IPR012961;IPR025696;IPR011545;IPR027417;IPR016438;	Helicase, C-terminal;Helicase superfamily 1/2, ATP-binding domain;ATP-dependent RNA helicase Ski2, C-terminal;rRNA-processing arch domain;DEAD/DEAH box helicase domain;P-loop containing nucleoside triphosphate hydrolase;ATP-dependent RNA helicase Ski2;
evm.scaffold1.27	2479	123	49.6168	13	5.24405	0	0	0	0	0	0	0	FAD NAD-binding domain-containing	gi|695530434|ref|XP_009540370.1|hypothetical protein HETIRDRAFT_58532 [Heterobasidion irregulare TC 32-1]/gi|575070830|gb|ETW86440.1| hypothetical protein HETIRDRAFT_58532 [Heterobasidion irregulare TC 32-1]	Heterobasidion irregulare TC 32-1	0	84.33%	578	587	4	GO:0000166;GO:0050662;GO:0055114;GO:0004497	noIPR;IPR023753;	YjeF N-terminal domain;FAD/NAD(P)-binding domain;
evm.scaffold1.270	2635	22	8.34915	3	1.13852	0	0	0	0	0	0	0	cytoplasmic exosomal RNA helicase	gi|695532088|ref|XP_009540785.1|hypothetical protein HETIRDRAFT_305861 [Heterobasidion irregulare TC 32-1]/gi|575071191|gb|ETW86801.1| hypothetical protein HETIRDRAFT_305861 [Heterobasidion irregulare TC 32-1]	Heterobasidion irregulare TC 32-1	0	94.99%	539	539
evm.scaffold1.271	9932	583	58.6992	60	6.04108	20	2.01369	0	18	1	1	0	hypothetical protein HETIRDRAFT_377405, partial	gi|575071194|gb|ETW86804.1| hypothetical protein HETIRDRAFT_377405, partial [Heterobasidion irregulare TC 32-1]/gi|695532101|ref|XP_009540788.1|hypothetical protein HETIRDRAFT_377405, partial [Heterobasidion irregulare TC 32-1]	Heterobasidion irregulare TC 32-1	1e-145	73.36%	481	503			noIPR;	S-adenosyl-L-methionine-dependent methyltransferase;
evm.scaffold1.272	445	57	128.09	19	42.6966	1	2.24719	0	0	1	0	0	---NA---
evm.scaffold1.274	1682	36	21.4031	4	2.37812	0	0	0	0	0	0	0	hypothetical protein HETIRDRAFT_306225, partial	gi|695532112|ref|XP_009540791.1|hypothetical protein HETIRDRAFT_306225, partial [Heterobasidion irregulare TC 32-1]/gi|575071197|gb|ETW86807.1| hypothetical protein HETIRDRAFT_306225, partial [Heterobasidion irregulare TC 32-1]	Heterobasidion irregulare TC 32-1	4.1e-143	76.85%	239	298			noIPR;IPR008555;	Protein of unknown function DUF4246;Suppressor of IKBKE 1;
evm.scaffold1.275	938	12	12.7932	3	3.19829	0	0	0	0	0	0	0	hypothetical protein HETIRDRAFT_431378	gi|695532116|ref|XP_009540792.1|hypothetical protein HETIRDRAFT_431378 [Heterobasidion irregulare TC 32-1]/gi|575071198|gb|ETW86808.1| hypothetical protein HETIRDRAFT_431378 [Heterobasidion irregulare TC 32-1]	Heterobasidion irregulare TC 32-1	0	98.56%	278	278	4	GO:0000166;GO:0000340;GO:0030880;GO:0003729	IPR019416;IPR012677;noIPR;	Nuclear cap-binding protein subunit 3;Nucleotide-binding alpha-beta plait domain;
evm.scaffold1.276	2491	23	9.23324	1	0.401445	0	0	0	0	0	0	0	hypothetical protein HETIRDRAFT_406692	gi|695532120|ref|XP_009540793.1|hypothetical protein HETIRDRAFT_406692 [Heterobasidion irregulare TC 32-1]/gi|575071199|gb|ETW86809.1| hypothetical protein HETIRDRAFT_406692 [Heterobasidion irregulare TC 32-1]	Heterobasidion irregulare TC 32-1	1.6e-145	85.96%	281	285
evm.scaffold1.277	2239	128	57.1684	35	15.632	16	7.14605	0	14	1	0	0	hypothetical protein HETIRDRAFT_447470	gi|695532124|ref|XP_009540794.1|hypothetical protein HETIRDRAFT_447470 [Heterobasidion irregulare TC 32-1]/gi|575071200|gb|ETW86810.1| hypothetical protein HETIRDRAFT_447470 [Heterobasidion irregulare TC 32-1]	Heterobasidion irregulare TC 32-1	1.9e-125	64.64%	516	461
evm.scaffold1.278	3483	44	12.6328	9	2.58398	2	0.574218	0	2	0	0	0	PH domain-containing	gi|695532127|ref|XP_009540795.1|hypothetical protein HETIRDRAFT_431380 [Heterobasidion irregulare TC 32-1]/gi|575071201|gb|ETW86811.1| hypothetical protein HETIRDRAFT_431380 [Heterobasidion irregulare TC 32-1]	Heterobasidion irregulare TC 32-1	0	91.23%	1101	1140	1	GO:0016021	noIPR;IPR011993;	FAD/NAD(P)-binding domain;PH domain-like;
evm.scaffold1.279	875	8	9.14286	0	0	0	0	0	0	0	0	0	trimeric	gi|575071202|gb|ETW86812.1| hypothetical protein HETIRDRAFT_306800 [Heterobasidion irregulare TC 32-1]/gi|695532131|ref|XP_009540796.1|hypothetical protein HETIRDRAFT_306800 [Heterobasidion irregulare TC 32-1]	Heterobasidion irregulare TC 32-1	1.8e-125	100.00%	186	177	2	GO:0005869;GO:0016021	noIPR;IPR027777;IPR011004;	Nucleotide-binding alpha-beta plait domain;Dynactin subunit 6;Trimeric LpxA-like;
evm.scaffold1.28	2261	51	22.5564	10	4.42282	0	0	0	0	0	0	0	DASH complex subunit ask1	gi|336377030|gb|EGO05365.1| hypothetical protein SERLA73DRAFT_164914 [Serpula lacrymans var. lacrymans S7.3]/gi|597917509|ref|XP_007313099.1|hypothetical protein SERLADRAFT_444795 [Serpula lacrymans var. lacrymans S7.9]/gi|336390072|gb|EGO31215.1| hypothetical protein SERLADRAFT_444795 [Serpula lacrymans var. lacrymans S7.9]	Serpula lacrymans var. lacrymans S7.9/Serpula lacrymans var. lacrymans S7.3	4.7e-168	58.32%	695	751	3	GO:0072686;GO:0042729;GO:0008608	IPR013964;	DASH complex subunit Ask1;
evm.scaffold1.280	1368	11	8.04094	6	4.38596	1	0.730994	0	1	0	0	0	hypothetical protein HETIRDRAFT_468472	gi|695532140|ref|XP_009540798.1|hypothetical protein HETIRDRAFT_468472 [Heterobasidion irregulare TC 32-1]/gi|575071204|gb|ETW86814.1| hypothetical protein HETIRDRAFT_468472 [Heterobasidion irregulare TC 32-1]	Heterobasidion irregulare TC 32-1	1.5e-150	84.39%	457	410
evm.scaffold1.281	2683	39	14.536	13	4.84532	0	0	0	0	0	0	0	hypothetical protein HETIRDRAFT_447475	gi|695532144|ref|XP_009540799.1|hypothetical protein HETIRDRAFT_447475 [Heterobasidion irregulare TC 32-1]/gi|575071205|gb|ETW86815.1| hypothetical protein HETIRDRAFT_447475 [Heterobasidion irregulare TC 32-1]	Heterobasidion irregulare TC 32-1	0	87.45%	830	829
evm.scaffold1.282	3105	54	17.3913	21	6.76329	2	0.644122	0	2	0	0	0	Guanine nucleotide-binding subunit beta	gi|575071206|gb|ETW86816.1| hypothetical protein HETIRDRAFT_456687 [Heterobasidion irregulare TC 32-1]/gi|695532148|ref|XP_009540800.1|hypothetical protein HETIRDRAFT_456687 [Heterobasidion irregulare TC 32-1]	Heterobasidion irregulare TC 32-1	0	96.12%	851	798			noIPR;	Double-stranded RNA-binding domain;
evm.scaffold1.283	1279	5	3.9093	0	0	0	0	0	0	0	0	0	G- beta subunit	gi|575071207|gb|ETW86817.1| hypothetical protein HETIRDRAFT_30594 [Heterobasidion irregulare TC 32-1]/gi|695530073|ref|XP_009540278.1|hypothetical protein HETIRDRAFT_30594 [Heterobasidion irregulare TC 32-1]	Heterobasidion irregulare TC 32-1	0	100.00%	349	349	2	GO:0005515;GO:0007165	noIPR;IPR020472;IPR001632;IPR001680;IPR015943;IPR016346;IPR019775;IPR017986;	Double-stranded RNA-binding domain;G-protein beta WD-40 repeat;G-protein, beta subunit;WD40 repeat;WD40/YVTN repeat-like-containing domain;Guanine nucleotide-binding protein, beta subunit;WD40 repeat, conserved site;WD40-repeat-containing domain;
evm.scaffold1.284	613	2	3.26264	2	3.26264	0	0	0	0	0	0	0	hypothetical protein HETIRDRAFT_447478	gi|695532156|ref|XP_009540802.1|hypothetical protein HETIRDRAFT_447478 [Heterobasidion irregulare TC 32-1]/gi|575071209|gb|ETW86819.1| hypothetical protein HETIRDRAFT_447478 [Heterobasidion irregulare TC 32-1]	Heterobasidion irregulare TC 32-1	3.9e-24	78.87%	75	71			IPR014720;noIPR;	Double-stranded RNA-binding domain;
evm.scaffold1.285	714	NA	NA	NA	NA	NA	NA	NA	NA	NA	NA	NA	hypothetical protein HETIRDRAFT_166336	gi|575071210|gb|ETW86820.1| hypothetical protein HETIRDRAFT_166336 [Heterobasidion irregulare TC 32-1]/gi|695532160|ref|XP_009540803.1|hypothetical protein HETIRDRAFT_166336 [Heterobasidion irregulare TC 32-1]	Heterobasidion irregulare TC 32-1	1.4e-22	75.38%	75	65			IPR014720;noIPR;	Double-stranded RNA-binding domain;
evm.scaffold1.286	2002	2	0.999001	0	0	0	0	0	0	0	0	0	hypothetical protein HETIRDRAFT_166337	gi|575071211|gb|ETW86821.1| hypothetical protein HETIRDRAFT_166337 [Heterobasidion irregulare TC 32-1]/gi|695532164|ref|XP_009540804.1|hypothetical protein HETIRDRAFT_166337 [Heterobasidion irregulare TC 32-1]	Heterobasidion irregulare TC 32-1	4.1e-45	96.10%	77	77			IPR014720;noIPR;	Double-stranded RNA-binding domain;
evm.scaffold1.287	398	NA	NA	NA	NA	NA	NA	NA	NA	NA	NA	NA	hypothetical protein STEHIDRAFT_127186	gi|597903014|ref|XP_007298806.1|hypothetical protein STEHIDRAFT_127186 [Stereum hirsutum FP-91666 SS1]/gi|389751281|gb|EIM92354.1| hypothetical protein STEHIDRAFT_127186 [Stereum hirsutum FP-91666 SS1]	Stereum hirsutum FP-91666 SS1	2e-17	61.84%	75	76			IPR014720;noIPR;	Double-stranded RNA-binding domain;
evm.scaffold1.288	1457	1	0.686342	0	0	0	0	0	0	0	0	0	---NA---
evm.scaffold1.289	489	1	2.04499	0	0	0	0	0	0	0	0	0	hypothetical protein A0H81_11599	gi|1043281106|gb|OBZ68390.1|hypothetical protein A0H81_11599 [Grifola frondosa]	Grifola frondosa	6.9e-07	57.75%	78	71
evm.scaffold1.29	1615	48	29.7214	2	1.23839	1	0.619195	0	1	0	0	0	hypothetical protein HETIRDRAFT_307076	gi|575070833|gb|ETW86443.1| hypothetical protein HETIRDRAFT_307076 [Heterobasidion irregulare TC 32-1]/gi|695530812|ref|XP_009540464.1|hypothetical protein HETIRDRAFT_307076 [Heterobasidion irregulare TC 32-1]	Heterobasidion irregulare TC 32-1	6.1e-141	78.23%	280	294			IPR003615;	HNH nuclease;
evm.scaffold1.290	2030	3	1.47783	1	0.492611	0	0	0	0	0	0	0	spindle pole body	gi|695532168|ref|XP_009540805.1|hypothetical protein HETIRDRAFT_413180 [Heterobasidion irregulare TC 32-1]/gi|575071212|gb|ETW86822.1| hypothetical protein HETIRDRAFT_413180 [Heterobasidion irregulare TC 32-1]	Heterobasidion irregulare TC 32-1	0	98.87%	533	533	3	GO:0016579;GO:0008270;GO:0036459	IPR001607;IPR013083;IPR001394;noIPR;IPR028889;	Zinc finger, UBP-type;Zinc finger, RING/FYVE/PHD-type;Peptidase C19, ubiquitin carboxyl-terminal hydrolase;Ubiquitin specific protease domain;
evm.scaffold1.291	1968	5	2.54065	5	2.54065	0	0	0	0	0	0	0	Rsm22-cox11 tandem mitochondrial	gi|695532172|ref|XP_009540806.1|hypothetical protein HETIRDRAFT_423866 [Heterobasidion irregulare TC 32-1]/gi|575071213|gb|ETW86823.1| hypothetical protein HETIRDRAFT_423866 [Heterobasidion irregulare TC 32-1]	Heterobasidion irregulare TC 32-1	0	96.11%	534	540	4	GO:0005507;GO:0008168;GO:0006412;GO:0032259	noIPR;IPR015324;	Zinc finger, DHHC-type, palmitoyltransferase;Ribosomal protein Rsm22, bacterial-type;
evm.scaffold1.292	1125	1	0.888889	0	0	0	0	0	0	0	0	0	ribosomal L1	gi|575071214|gb|ETW86824.1| hypothetical protein HETIRDRAFT_305547 [Heterobasidion irregulare TC 32-1]/gi|695532176|ref|XP_009540807.1|hypothetical protein HETIRDRAFT_305547 [Heterobasidion irregulare TC 32-1]	Heterobasidion irregulare TC 32-1	2.1e-178	99.60%	267	253	6	GO:0003723;GO:0003735;GO:0042254;GO:0005730;GO:0005762;GO:0006412	IPR002143;IPR028364;IPR016094;IPR016095;noIPR;IPR023673;IPR023674;	Ribosomal protein L1;Ribosomal protein L1/ribosomal biogenesis protein;Ribosomal protein L1, 2-layer alpha/beta-sandwich;Ribosomal protein L1, 3-layer alpha/beta-sandwich;Ribosomal protein L1, conserved site;Ribosomal protein L1-like;
evm.scaffold1.293	1085	3	2.76498	0	0	0	0	0	0	0	0	0	---NA---
evm.scaffold1.294	685	NA	NA	NA	NA	NA	NA	NA	NA	NA	NA	NA	54S ribosomal mitochondrial	gi|695532180|ref|XP_009540808.1|hypothetical protein HETIRDRAFT_305730 [Heterobasidion irregulare TC 32-1]/gi|575071215|gb|ETW86825.1| hypothetical protein HETIRDRAFT_305730 [Heterobasidion irregulare TC 32-1]	Heterobasidion irregulare TC 32-1	1.1e-68	81.43%	185	140
evm.scaffold1.295	1985	NA	NA	NA	NA	NA	NA	NA	NA	NA	NA	NA	PCI-domain-containing	gi|695532183|ref|XP_009540809.1|hypothetical protein HETIRDRAFT_308154 [Heterobasidion irregulare TC 32-1]/gi|575071216|gb|ETW86826.1| hypothetical protein HETIRDRAFT_308154 [Heterobasidion irregulare TC 32-1]	Heterobasidion irregulare TC 32-1	0	98.94%	469	471	1	GO:0005515	noIPR;IPR013143;IPR000717;IPR011991;	Alpha/Beta hydrolase fold;PCI/PINT associated module;Proteasome component (PCI) domain;Winged helix-turn-helix DNA-binding domain;
evm.scaffold1.296	7530	4	0.531208	2	0.265604	0	0	0	0	0	0	0	1-phosphatidylinositol 3-phosphate 5-kinase FAB1	gi|575071217|gb|ETW86827.1| hypothetical protein HETIRDRAFT_307813 [Heterobasidion irregulare TC 32-1]/gi|695532187|ref|XP_009540810.1|hypothetical protein HETIRDRAFT_307813 [Heterobasidion irregulare TC 32-1]	Heterobasidion irregulare TC 32-1	0	98.43%	2295	2295	7	GO:0005524;GO:0016307;GO:0046872;GO:0007154;GO:0051716;GO:0046854;GO:0005774	IPR016034;IPR000306;IPR027410;IPR013083;IPR027409;IPR002498;IPR027483;IPR002423;IPR027484;noIPR;IPR017455;IPR011011;	Phosphatidylinositol-4-phosphate 5-kinase, core, subgroup;FYVE zinc finger;TCP-1-like chaperonin intermediate domain;Zinc finger, RING/FYVE/PHD-type;GroEL-like apical domain;Phosphatidylinositol-4-phosphate 5-kinase, core;Phosphatidylinositol-4-phosphate 5-kinase, C-terminal;Chaperonin Cpn60/TCP-1 family;Phosphatidylinositol-4-phosphate 5-kinase, N-terminal domain;Zinc finger, FYVE-related;Zinc f…
evm.scaffold1.297	1819	3	1.64926	1	0.549753	0	0	0	0	0	0	0	Low temperature viability	gi|695532191|ref|XP_009540811.1|hypothetical protein HETIRDRAFT_145186 [Heterobasidion irregulare TC 32-1]/gi|575071218|gb|ETW86828.1| hypothetical protein HETIRDRAFT_145186 [Heterobasidion irregulare TC 32-1]	Heterobasidion irregulare TC 32-1	0	96.07%	534	534	5	GO:0043229;GO:0042254;GO:0044444;GO:0006950;GO:0043227	noIPR;IPR007307;	PIN domain-like;Low temperature viability protein;
evm.scaffold1.298	6317	4	0.633212	2	0.316606	0	0	0	0	0	0	0	Transcription initiation factor TFIID subunit 2	gi|695530495|ref|XP_009540384.1|hypothetical protein HETIRDRAFT_58796 [Heterobasidion irregulare TC 32-1]/gi|575071219|gb|ETW86829.1| hypothetical protein HETIRDRAFT_58796 [Heterobasidion irregulare TC 32-1]	Heterobasidion irregulare TC 32-1	0	89.68%	1763	1821	4	GO:0008270;GO:0005515;GO:0006508;GO:0008237	IPR001487;noIPR;IPR014782;IPR018359;	Bromodomain;Peptidase M1, membrane alanine aminopeptidase, N-terminal;Bromodomain, conserved site;
evm.scaffold1.299	3621	11	3.03783	5	1.38083	0	0	0	0	0	0	0	Het-C-domain-containing	gi|695532196|ref|XP_009540812.1|hypothetical protein HETIRDRAFT_121390 [Heterobasidion irregulare TC 32-1]/gi|575071220|gb|ETW86830.1| hypothetical protein HETIRDRAFT_121390 [Heterobasidion irregulare TC 32-1]	Heterobasidion irregulare TC 32-1	0	96.09%	913	895			IPR010816;noIPR;	Heterokaryon incompatibility Het-C;
evm.scaffold1.3	2326	8	3.43938	1	0.429923	0	0	0	0	0	0	0	hypothetical protein HETIRDRAFT_468070	gi|575070804|gb|ETW86414.1| hypothetical protein HETIRDRAFT_468070 [Heterobasidion irregulare TC 32-1]/gi|695530719|ref|XP_009540439.1|hypothetical protein HETIRDRAFT_468070 [Heterobasidion irregulare TC 32-1]	Heterobasidion irregulare TC 32-1	0	90.99%	355	355	1	GO:0016021	noIPR;	Calycin;
evm.scaffold1.30	1340	41	30.597	12	8.95522	0	0	0	0	0	0	0	hypothetical protein HETIRDRAFT_412934	gi|695531031|ref|XP_009540517.1|hypothetical protein HETIRDRAFT_412934 [Heterobasidion irregulare TC 32-1]/gi|575070891|gb|ETW86501.1| hypothetical protein HETIRDRAFT_412934 [Heterobasidion irregulare TC 32-1]	Heterobasidion irregulare TC 32-1	9.1e-95	70.87%	539	254
evm.scaffold1.300	1699	5	2.94291	0	0	0	0	0	0	0	0	0	hypothetical protein HETIRDRAFT_406701	gi|695532199|ref|XP_009540813.1|hypothetical protein HETIRDRAFT_406701 [Heterobasidion irregulare TC 32-1]/gi|575071221|gb|ETW86831.1| hypothetical protein HETIRDRAFT_406701 [Heterobasidion irregulare TC 32-1]	Heterobasidion irregulare TC 32-1	2.5e-128	97.37%	190	190	3	GO:0016592;GO:0001104;GO:0006357	IPR019404;	Mediator complex, subunit Med11;
evm.scaffold1.301	532	1	1.8797	1	1.8797	0	0	0	0	0	0	0	tubulin binding cofactor A	gi|695532203|ref|XP_009540814.1|hypothetical protein HETIRDRAFT_437584 [Heterobasidion irregulare TC 32-1]/gi|575071222|gb|ETW86832.1| hypothetical protein HETIRDRAFT_437584 [Heterobasidion irregulare TC 32-1]	Heterobasidion irregulare TC 32-1	1.3e-68	99.09%	110	110	5	GO:0007021;GO:0045298;GO:0048487;GO:0051082;GO:0007023	noIPR;IPR004226;	Mediator complex, subunit Med11;Tubulin binding cofactor A;
evm.scaffold1.302	1817	5	2.75179	0	0	0	0	0	0	0	0	0	proteasome ( macropain) activator subunit 3 (PA28 gamma	gi|575071223|gb|ETW86833.1| hypothetical protein HETIRDRAFT_431393 [Heterobasidion irregulare TC 32-1]/gi|695532207|ref|XP_009540815.1|hypothetical protein HETIRDRAFT_431393 [Heterobasidion irregulare TC 32-1]	Heterobasidion irregulare TC 32-1	0	98.11%	265	265
evm.scaffold1.303	2913	8	2.74631	0	0	0	0	0	0	0	0	0	hypothetical protein HETIRDRAFT_437588	gi|695532215|ref|XP_009540817.1|hypothetical protein HETIRDRAFT_437588 [Heterobasidion irregulare TC 32-1]/gi|575071225|gb|ETW86835.1| hypothetical protein HETIRDRAFT_437588 [Heterobasidion irregulare TC 32-1]	Heterobasidion irregulare TC 32-1	0	100.00%	269	269	1	GO:0046983	noIPR;IPR011598;	Tubulin binding cofactor A;Myc-type, basic helix-loop-helix (bHLH) domain;
evm.scaffold1.304	2291	3	1.30947	0	0	0	0	0	0	0	0	0	hypothetical protein HETIRDRAFT_377443	gi|695532218|ref|XP_009540818.1|hypothetical protein HETIRDRAFT_377443 [Heterobasidion irregulare TC 32-1]/gi|575071226|gb|ETW86836.1| hypothetical protein HETIRDRAFT_377443 [Heterobasidion irregulare TC 32-1]	Heterobasidion irregulare TC 32-1	3.6e-132	98.42%	190	190	1	GO:0016021
evm.scaffold1.305	2439	1	0.410004	0	0	0	0	0	0	0	0	0	hypothetical protein NEOLEDRAFT_1060595	gi|1023230799|gb|KZT27589.1|hypothetical protein NEOLEDRAFT_1060595 [Neolentinus lepideus HHB14362 ss-1]	Neolentinus lepideus HHB14362 ss-1	5.3e-117	73.23%	325	325	1	GO:0046983	noIPR;IPR011598;	FAD-binding, type 2;Myc-type, basic helix-loop-helix (bHLH) domain;
evm.scaffold1.306	2315	3	1.2959	2	0.863931	0	0	0	0	0	0	0	FAD-binding domain-containing	gi|597903454|ref|XP_007299026.1|FAD-binding domain-containing protein [Stereum hirsutum FP-91666 SS1]/gi|389751626|gb|EIM92699.1| FAD-binding domain-containing protein [Stereum hirsutum FP-91666 SS1]	Stereum hirsutum FP-91666 SS1	0	77.91%	571	507	3	GO:0016614;GO:0050660;GO:0055114	IPR016169;IPR006094;noIPR;IPR016166;	CO dehydrogenase flavoprotein-like, FAD-binding, subdomain 2;FAD linked oxidase, N-terminal;FAD-binding, type 2;
evm.scaffold1.307	2663	2	0.751033	1	0.375516	0	0	0	0	0	0	0	hypothetical protein NEOLEDRAFT_1176601	gi|1023230796|gb|KZT27586.1|hypothetical protein NEOLEDRAFT_1176601 [Neolentinus lepideus HHB14362 ss-1]	Neolentinus lepideus HHB14362 ss-1	1.5e-89	65.89%	350	299	1	GO:0016020	noIPR;	Myc-type, basic helix-loop-helix (bHLH) domain;
evm.scaffold1.308	5992	6	1.00134	1	0.166889	0	0	0	0	0	0	0	hypothetical protein HETIRDRAFT_413196	gi|575071231|gb|ETW86841.1| hypothetical protein HETIRDRAFT_413196 [Heterobasidion irregulare TC 32-1]/gi|695532233|ref|XP_009540822.1|hypothetical protein HETIRDRAFT_413196 [Heterobasidion irregulare TC 32-1]	Heterobasidion irregulare TC 32-1	0	96.67%	1256	1260	1	GO:0006468
evm.scaffold1.309	2154	15	6.96379	3	1.39276	0	0	0	0	0	0	0	hypothetical protein HETIRDRAFT_406710	gi|695532241|ref|XP_009540824.1|hypothetical protein HETIRDRAFT_406710 [Heterobasidion irregulare TC 32-1]/gi|575071234|gb|ETW86844.1| hypothetical protein HETIRDRAFT_406710 [Heterobasidion irregulare TC 32-1]	Heterobasidion irregulare TC 32-1	0	96.03%	504	504	1	GO:0016021
evm.scaffold1.31	888	56	63.0631	17	19.1441	15	16.8919	0	15	0	0	0	hypothetical protein HETIRDRAFT_241294, partial	gi|575070904|gb|ETW86514.1| hypothetical protein HETIRDRAFT_241294, partial [Heterobasidion irregulare TC 32-1]/gi|695531078|ref|XP_009540528.1|hypothetical protein HETIRDRAFT_241294, partial [Heterobasidion irregulare TC 32-1]	Heterobasidion irregulare TC 32-1	8e-81	81.40%	172	172
evm.scaffold1.310	2442	14	5.73301	1	0.4095	0	0	0	0	0	0	0	isocitrate lyase and phosphorylmutase	gi|575071235|gb|ETW86845.1| isocitrate lyase [Heterobasidion irregulare TC 32-1]/gi|695530500|ref|XP_009540385.1|isocitrate lyase [Heterobasidion irregulare TC 32-1]	Heterobasidion irregulare TC 32-1	0	98.76%	566	566	2	GO:0006097;GO:0004451	IPR006254;IPR015813;noIPR;IPR018523;	Isocitrate lyase;Pyruvate/Phosphoenolpyruvate kinase-like domain;Isocitrate lyase/phosphorylmutase, conserved site;
evm.scaffold1.311	1173	7	5.9676	3	2.55754	0	0	0	0	0	0	0	hypothetical protein PENSPDRAFT_689749	gi|1024072551|gb|KZV65589.1|hypothetical protein PENSPDRAFT_689749 [Peniophora sp. CONT]	Peniophora sp. CONT	8.2e-34	46.60%	308	324
evm.scaffold1.312	1571	13	8.27498	2	1.27307	1	0.636537	0	0	0	1	0	---NA---
evm.scaffold1.313	2494	3	1.20289	1	0.400962	0	0	0	0	0	0	0	homeodomain transcription factor	gi|575071238|gb|ETW86848.1| hypothetical protein HETIRDRAFT_58809 [Heterobasidion irregulare TC 32-1]/gi|695530503|ref|XP_009540386.1|hypothetical protein HETIRDRAFT_58809 [Heterobasidion irregulare TC 32-1]	Heterobasidion irregulare TC 32-1	0	98.04%	509	509	3	GO:0005634;GO:0006355;GO:0043565	IPR001356;IPR009057;noIPR;IPR017970;	Homeobox domain;Homeodomain-like;Homeobox, conserved site;
evm.scaffold1.314	1757	3	1.70746	1	0.569152	0	0	0	0	0	0	0	pantothenate kinase	gi|695532251|ref|XP_009540827.1|hypothetical protein HETIRDRAFT_468516 [Heterobasidion irregulare TC 32-1]/gi|575071239|gb|ETW86849.1| hypothetical protein HETIRDRAFT_468516 [Heterobasidion irregulare TC 32-1]	Heterobasidion irregulare TC 32-1	0	99.18%	488	488	6	GO:0015940;GO:0005524;GO:0015937;GO:0005829;GO:0004594;GO:0016310	IPR004567;noIPR;	Type II pantothenate kinase;
evm.scaffold1.315	3332	2	0.60024	1	0.30012	0	0	0	0	0	0	0	coatomer subunit gamma	gi|575071240|gb|ETW86850.1| hypothetical protein HETIRDRAFT_468518 [Heterobasidion irregulare TC 32-1]/gi|695532255|ref|XP_009540828.1|hypothetical protein HETIRDRAFT_468518 [Heterobasidion irregulare TC 32-1]	Heterobasidion irregulare TC 32-1	0	99.14%	927	928	6	GO:0016192;GO:0005198;GO:0000139;GO:0005488;GO:0006886;GO:0030126	IPR015873;IPR032154;IPR017106;IPR013040;IPR011989;IPR002553;IPR009028;IPR013041;IPR016024;	Clathrin alpha-adaptin/coatomer adaptor, appendage, C-terminal subdomain;Coatomer subunit gamma, C-terminal;Coatomer gamma subunit;Coatomer, gamma subunit, appendage, Ig-like subdomain;Armadillo-like helical;Clathrin/coatomer adaptor, adaptin-like, N-terminal;Coatomer/calthrin adaptor appendage, C-terminal subdomain;Coatomer/clathrin adaptor appendage, Ig-like subdomain;Armadillo-type fold;
evm.scaffold1.316	2832	3	1.05932	0	0	0	0	0	0	0	0	0	ck1 ck1 ck1-d kinase	gi|575071242|gb|ETW86852.1| hypothetical protein HETIRDRAFT_305607 [Heterobasidion irregulare TC 32-1]/gi|695532262|ref|XP_009540830.1|hypothetical protein HETIRDRAFT_305607 [Heterobasidion irregulare TC 32-1]	Heterobasidion irregulare TC 32-1	0	99.73%	364	364	12	GO:0005634;GO:0005524;GO:0004713;GO:0036289;GO:1990443;GO:0032153;GO:0006282;GO:0045143;GO:0005829;GO:0038083;GO:0009069;GO:0004674	IPR002290;IPR000719;noIPR;IPR017441;IPR008271;IPR011009;	Serine/threonine/dual specificity protein kinase, catalytic domain;Protein kinase domain;Protein kinase, ATP binding site;Serine/threonine-protein kinase, active site;Protein kinase-like domain;
evm.scaffold1.317	4465	50	11.1982	0	0	0	0	0	0	0	0	0	glycosyltransferase family 2	gi|695530225|ref|XP_009540316.1|glycosyltransferase family 2 protein [Heterobasidion irregulare TC 32-1]/gi|575071243|gb|ETW86853.1| glycosyltransferase family 2 protein [Heterobasidion irregulare TC 32-1]	Heterobasidion irregulare TC 32-1	0	99.48%	766	766	3	GO:0006031;GO:0016021;GO:0004100	IPR004834;IPR013616;IPR004835;noIPR;IPR029044;	Fungal chitin synthase;Chitin synthase N-terminal;Chitin synthase;Nucleotide-diphospho-sugar transferases;
evm.scaffold1.318	5683	9	1.58367	1	0.175963	0	0	0	0	0	0	0	patatin-domain-containing	gi|695530508|ref|XP_009540387.1|hypothetical protein HETIRDRAFT_58821 [Heterobasidion irregulare TC 32-1]/gi|575071244|gb|ETW86854.1| hypothetical protein HETIRDRAFT_58821 [Heterobasidion irregulare TC 32-1]	Heterobasidion irregulare TC 32-1	0	98.29%	1446	1460	5	GO:0005789;GO:0004622;GO:0046470;GO:0009395;GO:0016021	IPR000595;IPR014710;IPR002641;noIPR;IPR001423;IPR016035;IPR018490;	Cyclic nucleotide-binding domain;RmlC-like jelly roll fold;Patatin/Phospholipase A2-related;Lysophospholipase patatin, conserved site;Acyl transferase/acyl hydrolase/lysophospholipase;Cyclic nucleotide-binding-like;
evm.scaffold1.319	2977	3	1.00773	2	0.671817	0	0	0	0	0	0	0	Sec1	gi|575071245|gb|ETW86855.1| hypothetical protein HETIRDRAFT_307464 [Heterobasidion irregulare TC 32-1]/gi|695532266|ref|XP_009540831.1|hypothetical protein HETIRDRAFT_307464 [Heterobasidion irregulare TC 32-1]	Heterobasidion irregulare TC 32-1	0	98.41%	693	693	3	GO:0007275;GO:0006904;GO:0016021	IPR001619;noIPR;IPR027482;IPR027121;	Sec1-like protein;Sec1-like, domain 2;Vacuolar protein sorting-associated protein 33;
evm.scaffold1.320	892	3	3.36323	0	0	0	0	0	0	0	0	0	antagonist of mitotic exit network 1	gi|695532270|ref|XP_009540832.1|hypothetical protein HETIRDRAFT_308278 [Heterobasidion irregulare TC 32-1]/gi|575071246|gb|ETW86856.1| hypothetical protein HETIRDRAFT_308278 [Heterobasidion irregulare TC 32-1]	Heterobasidion irregulare TC 32-1	1.2e-41	97.18%	71	71	2	GO:0007275;GO:0006904	noIPR;IPR006780;IPR009071;	Exosome-associated factor Rrp47/DNA strand repair C1D;YABBY protein;High mobility group box domain;
evm.scaffold1.321	3817	15	3.92979	6	1.57192	0	0	0	0	0	0	0	RNI	gi|575071247|gb|ETW86857.1| hypothetical protein HETIRDRAFT_377477, partial [Heterobasidion irregulare TC 32-1]/gi|695532274|ref|XP_009540833.1|hypothetical protein HETIRDRAFT_377477, partial [Heterobasidion irregulare TC 32-1]	Heterobasidion irregulare TC 32-1	0	91.80%	927	964	1	GO:0005515	IPR006553;IPR001810;IPR032675;noIPR;	Leucine-rich repeat, cysteine-containing subtype;F-box domain;Leucine-rich repeat domain, L domain-like;
evm.scaffold1.322	1773	4	2.25606	3	1.69205	0	0	0	0	0	0	0	Nuclear nucleic acid-binding C1D	gi|695532278|ref|XP_009540834.1|hypothetical protein HETIRDRAFT_447506 [Heterobasidion irregulare TC 32-1]/gi|575071248|gb|ETW86858.1| hypothetical protein HETIRDRAFT_447506 [Heterobasidion irregulare TC 32-1]	Heterobasidion irregulare TC 32-1	8.3e-173	92.39%	296	276	1	GO:0005634	noIPR;IPR007146;IPR011082;	F-box domain;Sas10/Utp3/C1D;Exosome-associated factor Rrp47/DNA strand repair C1D;
evm.scaffold1.323	818	5	6.11247	1	1.22249	1	1.22249	0	0	1	0	0	hypothetical protein HETIRDRAFT_305610, partial	gi|575071249|gb|ETW86859.1| hypothetical protein HETIRDRAFT_305610, partial [Heterobasidion irregulare TC 32-1]/gi|695532283|ref|XP_009540835.1|hypothetical protein HETIRDRAFT_305610, partial [Heterobasidion irregulare TC 32-1]	Heterobasidion irregulare TC 32-1	7e-45	88.42%	109	95
evm.scaffold1.324	553	2	3.61664	0	0	0	0	0	0	0	0	0	splicing factor 3B subunit 5	gi|575071250|gb|ETW86860.1| hypothetical protein HETIRDRAFT_121409 [Heterobasidion irregulare TC 32-1]/gi|695532287|ref|XP_009540836.1|hypothetical protein HETIRDRAFT_121409 [Heterobasidion irregulare TC 32-1]	Heterobasidion irregulare TC 32-1	9.8e-59	100.00%	87	87	3	GO:0005829;GO:0005686;GO:0000245	IPR017089;IPR009846;noIPR;	Splicing factor 3B, subunit 5;Splicing factor 3B subunit 5/RDS3 complex subunit 10;
evm.scaffold1.325	2117	2	0.944733	2	0.944733	0	0	0	0	0	0	0	S-adenosyl-L-methionine-dependent methyltransferase	gi|695532291|ref|XP_009540837.1|hypothetical protein HETIRDRAFT_442961 [Heterobasidion irregulare TC 32-1]/gi|575071251|gb|ETW86861.1| hypothetical protein HETIRDRAFT_442961 [Heterobasidion irregulare TC 32-1]	Heterobasidion irregulare TC 32-1	0	93.94%	629	644			IPR029063;noIPR;	S-adenosyl-L-methionine-dependent methyltransferase;
evm.scaffold1.326	783	2	2.55428	0	0	0	0	0	0	0	0	0	Cerato- partial	gi|725798506|emb|CEH24658.1| cerato-platanin 2 [Heterobasidion irregulare]/gi|725798504|emb|CEH24657.1|cerato-platanin 2 [Heterobasidion irregulare]	Heterobasidion irregulare	4e-108	93.08%	260	260			IPR010829;IPR009009;	Cerato-platanin;RlpA-like double-psi beta-barrel domain;
evm.scaffold1.327	1644	NA	NA	NA	NA	NA	NA	NA	NA	NA	NA	NA	hypothetical protein HETIRDRAFT_121411	gi|695532299|ref|XP_009540839.1|hypothetical protein HETIRDRAFT_121411 [Heterobasidion irregulare TC 32-1]/gi|575071253|gb|ETW86863.1| hypothetical protein HETIRDRAFT_121411 [Heterobasidion irregulare TC 32-1]	Heterobasidion irregulare TC 32-1	0	84.03%	321	357			IPR019410;IPR029063;noIPR;	Lysine methyltransferase;S-adenosyl-L-methionine-dependent methyltransferase;
evm.scaffold1.328	1551	1	0.644745	0	0	0	0	0	0	0	0	0	37S ribosomal mitochondrial	gi|575071255|gb|ETW86865.1| hypothetical protein HETIRDRAFT_40883 [Heterobasidion irregulare TC 32-1]/gi|695530230|ref|XP_009540317.1|hypothetical protein HETIRDRAFT_40883 [Heterobasidion irregulare TC 32-1]	Heterobasidion irregulare TC 32-1	2.2e-97	94.41%	161	161			IPR021036;noIPR;	Ribosomal protein S35, mitochondrial;
evm.scaffold1.329	2256	NA	NA	NA	NA	NA	NA	NA	NA	NA	NA	NA	MFS general substrate transporter	gi|695530511|ref|XP_009540388.1|major facilitator superfamily [Heterobasidion irregulare TC 32-1]/gi|575071256|gb|ETW86866.1| major facilitator superfamily [Heterobasidion irregulare TC 32-1]	Heterobasidion irregulare TC 32-1	0	98.23%	566	566	2	GO:0055085;GO:0016021	IPR011701;noIPR;IPR020846;	Major facilitator superfamily;Major facilitator superfamily domain;
evm.scaffold1.33	2482	179	72.1193	60	24.1741	3	1.2087	0	3	0	0	0	hypothetical protein HETIRDRAFT_423703	gi|575070902|gb|ETW86512.1| hypothetical protein HETIRDRAFT_423703 [Heterobasidion irregulare TC 32-1]/gi|695531069|ref|XP_009540526.1|hypothetical protein HETIRDRAFT_423703 [Heterobasidion irregulare TC 32-1]	Heterobasidion irregulare TC 32-1	2.7e-115	67.26%	981	452	1	GO:0016020
evm.scaffold1.330	2060	3	1.45631	1	0.485437	0	0	0	0	0	0	0	T-complex 1 subunit eta	gi|575071257|gb|ETW86867.1| hypothetical protein HETIRDRAFT_468541 [Heterobasidion irregulare TC 32-1]/gi|695532308|ref|XP_009540841.1|hypothetical protein HETIRDRAFT_468541 [Heterobasidion irregulare TC 32-1]	Heterobasidion irregulare TC 32-1	0	99.82%	561	551	5	GO:0005634;GO:0005832;GO:0005524;GO:0051082;GO:0006457	IPR017998;IPR012720;IPR027410;IPR002423;IPR027413;IPR027409;noIPR;IPR002194;	Chaperone tailless complex polypeptide 1 (TCP-1);T-complex protein 1, eta subunit;TCP-1-like chaperonin intermediate domain;Chaperonin Cpn60/TCP-1 family;GroEL-like equatorial domain;GroEL-like apical domain;Chaperonin TCP-1, conserved site;
evm.scaffold1.331	4603	3	0.651749	0	0	0	0	0	0	0	0	0	DNA repair RAD5	gi|575071258|gb|ETW86868.1| hypothetical protein HETIRDRAFT_42460 [Heterobasidion irregulare TC 32-1]/gi|695530410|ref|XP_009540364.1|hypothetical protein HETIRDRAFT_42460 [Heterobasidion irregulare TC 32-1]	Heterobasidion irregulare TC 32-1	0	95.03%	1089	1026	9	GO:0005634;GO:0005524;GO:0008270;GO:0005515;GO:0016043;GO:0000217;GO:0017111;GO:0044427;GO:0006301	noIPR;IPR001841;IPR014905;IPR014001;IPR027417;IPR001650;IPR000330;IPR013083;	Pyridoxal phosphate-dependent transferase;Zinc finger, RING-type;HIRAN domain;Helicase superfamily 1/2, ATP-binding domain;P-loop containing nucleoside triphosphate hydrolase;Helicase, C-terminal;SNF2-related, N-terminal domain;Zinc finger, RING/FYVE/PHD-type;
evm.scaffold1.332	2817	1	0.354988	1	0.354988	0	0	0	0	0	0	0	cora metal ion transporter	gi|695530172|ref|XP_009540303.1|cora metal ion transporter [Heterobasidion irregulare TC 32-1]/gi|575071260|gb|ETW86870.1| cora metal ion transporter [Heterobasidion irregulare TC 32-1]	Heterobasidion irregulare TC 32-1	0	96.57%	729	729	4	GO:0055085;GO:0016021;GO:0046873;GO:0030001	noIPR;IPR002523;	GroEL-like apical domain;Mg2+ transporter protein, CorA-like/Zinc transport protein ZntB;
evm.scaffold1.333	1380	NA	NA	NA	NA	NA	NA	NA	NA	NA	NA	NA	DUF947-domain-containing	gi|575071261|gb|ETW86871.1| hypothetical protein HETIRDRAFT_456715 [Heterobasidion irregulare TC 32-1]/gi|695532315|ref|XP_009540843.1|hypothetical protein HETIRDRAFT_456715 [Heterobasidion irregulare TC 32-1]	Heterobasidion irregulare TC 32-1	0	94.75%	360	362	3	GO:0042274;GO:0000469;GO:0005730	noIPR;IPR009292;	Protein kinase-like domain;Protein of unknown function DUF947;
evm.scaffold1.334	3961	9	2.27215	1	0.252461	0	0	0	0	0	0	0	hypothetical protein HETIRDRAFT_30649	gi|695530077|ref|XP_009540279.1|hypothetical protein HETIRDRAFT_30649 [Heterobasidion irregulare TC 32-1]/gi|575071262|gb|ETW86872.1| hypothetical protein HETIRDRAFT_30649 [Heterobasidion irregulare TC 32-1]	Heterobasidion irregulare TC 32-1	0	96.85%	1027	984	1	GO:0016021
evm.scaffold1.335	2724	4	1.46843	0	0	0	0	0	0	0	0	0	hypothetical protein STEHIDRAFT_47147	gi|389751449|gb|EIM92522.1| hypothetical protein STEHIDRAFT_47147 [Stereum hirsutum FP-91666 SS1]/gi|597901484|ref|XP_007298041.1|hypothetical protein STEHIDRAFT_47147 [Stereum hirsutum FP-91666 SS1]	Stereum hirsutum FP-91666 SS1	9.3e-121	73.05%	535	308			IPR018712;noIPR;	Domain of unknown function DUF2235;
evm.scaffold1.336	3319	11	3.31425	0	0	0	0	0	0	0	0	0	hypothetical protein HETIRDRAFT_237867, partial	gi|575071263|gb|ETW86873.1| hypothetical protein HETIRDRAFT_237867, partial [Heterobasidion irregulare TC 32-1]/gi|695532318|ref|XP_009540844.1|hypothetical protein HETIRDRAFT_237867, partial [Heterobasidion irregulare TC 32-1]	Heterobasidion irregulare TC 32-1	0	96.87%	347	351			IPR018712;noIPR;IPR029058;	Domain of unknown function DUF2235;Alpha/Beta hydrolase fold;
evm.scaffold1.337	1241	NA	NA	NA	NA	NA	NA	NA	NA	NA	NA	NA	Dehydrodolichyl diphosphate syntase complex subunit Nus1	gi|695532322|ref|XP_009540845.1|hypothetical protein HETIRDRAFT_377501 [Heterobasidion irregulare TC 32-1]/gi|575071264|gb|ETW86874.1| hypothetical protein HETIRDRAFT_377501 [Heterobasidion irregulare TC 32-1]	Heterobasidion irregulare TC 32-1	0	94.03%	335	335	2	GO:0016021;GO:0016765	IPR001441;noIPR;	Decaprenyl diphosphate synthase-like;
evm.scaffold1.338	1036	NA	NA	NA	NA	NA	NA	NA	NA	NA	NA	NA	vesicular-fusion SEC17	gi|695530324|ref|XP_009540341.1|hypothetical protein HETIRDRAFT_41610 [Heterobasidion irregulare TC 32-1]/gi|575071265|gb|ETW86875.1| hypothetical protein HETIRDRAFT_41610 [Heterobasidion irregulare TC 32-1]	Heterobasidion irregulare TC 32-1	0	99.31%	289	289	5	GO:0005515;GO:0016192;GO:0016020;GO:0006886;GO:0005622	IPR000744;IPR011990;noIPR;	NSF attachment protein;Tetratricopeptide-like helical domain;
evm.scaffold1.339	1922	4	2.08117	0	0	0	0	0	0	0	0	0	phosphoacetylglucosamine mutase	gi|575071266|gb|ETW86876.1| hypothetical protein HETIRDRAFT_442968, partial [Heterobasidion irregulare TC 32-1]/gi|695532327|ref|XP_009540846.1|hypothetical protein HETIRDRAFT_442968, partial [Heterobasidion irregulare TC 32-1]	Heterobasidion irregulare TC 32-1	0	98.55%	961	551	4	GO:0000287;GO:0005975;GO:0006040;GO:0004610	IPR016055;IPR005844;IPR016657;IPR005843;noIPR;IPR016066;	Alpha-D-phosphohexomutase, alpha/beta/alpha I/II/III;Alpha-D-phosphohexomutase, alpha/beta/alpha domain I;Phosphoacetylglucosamine mutase;Alpha-D-phosphohexomutase, C-terminal;Alpha-D-phosphohexomutase, conserved site;
evm.scaffold1.34	2737	268	97.9174	34	12.4224	2	0.730727	0	2	0	0	0	hypothetical protein HETIRDRAFT_306248	gi|695531201|ref|XP_009540559.1|hypothetical protein HETIRDRAFT_306248 [Heterobasidion irregulare TC 32-1]/gi|575070939|gb|ETW86549.1| hypothetical protein HETIRDRAFT_306248 [Heterobasidion irregulare TC 32-1]	Heterobasidion irregulare TC 32-1	0	96.07%	408	407	1	GO:0016021
evm.scaffold1.340	1585	1	0.630915	0	0	0	0	0	0	0	0	0	N-terminal nucleophile aminohydrolase	gi|575071266|gb|ETW86876.1| hypothetical protein HETIRDRAFT_442968, partial [Heterobasidion irregulare TC 32-1]/gi|695532327|ref|XP_009540846.1|hypothetical protein HETIRDRAFT_442968, partial [Heterobasidion irregulare TC 32-1]	Heterobasidion irregulare TC 32-1	0	99.70%	961	331	9	GO:0000287;GO:0005975;GO:0016868;GO:0005737;GO:0008242;GO:0006508;GO:0006541;GO:0006751;GO:0016740	IPR026869;IPR029055;noIPR;IPR017932;	Putative glutamine amidotransferase type 2;Nucleophile aminohydrolases, N-terminal;Glutamine amidotransferase type 2 domain;
evm.scaffold1.341	2320	9	3.87931	1	0.431034	0	0	0	0	0	0	0	alpha beta-hydrolase	gi|1023198436|gb|KZS95991.1|alpha/beta-hydrolase [Sistotremastrum niveocremeum HHB9708]	Sistotremastrum niveocremeum HHB9708	0	83.76%	498	474	2	GO:0006508;GO:0004185	IPR001563;IPR029058;noIPR;IPR018202;	Peptidase S10, serine carboxypeptidase;Alpha/Beta hydrolase fold;Peptidase S10, serine carboxypeptidase, active site;
evm.scaffold1.342	818	NA	NA	NA	NA	NA	NA	NA	NA	NA	NA	NA	molybdenum cofactor synthesis 2	gi|575071268|gb|ETW86878.1| hypothetical protein HETIRDRAFT_306753 [Heterobasidion irregulare TC 32-1]/gi|695532335|ref|XP_009540848.1|hypothetical protein HETIRDRAFT_306753 [Heterobasidion irregulare TC 32-1]	Heterobasidion irregulare TC 32-1	2.5e-71	91.20%	170	125	3	GO:0005737;GO:0016740;GO:0006777	IPR003448;noIPR;	Molybdopterin biosynthesis MoaE;
evm.scaffold1.343	3428	6	1.75029	2	0.583431	0	0	0	0	0	0	0	indigoidine synthase A	gi|575071269|gb|ETW86879.1| hypothetical protein HETIRDRAFT_377513 [Heterobasidion irregulare TC 32-1]/gi|695532339|ref|XP_009540849.1|hypothetical protein HETIRDRAFT_377513 [Heterobasidion irregulare TC 32-1]	Heterobasidion irregulare TC 32-1	0	94.54%	782	787	2	GO:0016773;GO:0016798	IPR011611;IPR007342;IPR029056;noIPR;IPR002173;	Carbohydrate kinase PfkB;Pseudouridine-5'-phosphate glycosidase;Ribokinase-like;Carbohydrate/puine kinase, PfkB, conserved site;
evm.scaffold1.344	2853	26	9.11321	6	2.10305	0	0	0	0	0	0	0	P-loop containing nucleoside triphosphate hydrolase	gi|575071270|gb|ETW86880.1| hypothetical protein HETIRDRAFT_456722 [Heterobasidion irregulare TC 32-1]/gi|695532344|ref|XP_009540850.1|hypothetical protein HETIRDRAFT_456722 [Heterobasidion irregulare TC 32-1]	Heterobasidion irregulare TC 32-1	0	96.89%	702	707	4	GO:0003677;GO:0005524;GO:0005737;GO:0016787	IPR014001;IPR001650;IPR027417;IPR006935;noIPR;	Helicase superfamily 1/2, ATP-binding domain;Helicase, C-terminal;P-loop containing nucleoside triphosphate hydrolase;Helicase/UvrB, N-terminal;
evm.scaffold1.345	1663	10	6.01323	0	0	0	0	0	0	0	0	0	mitochondrial carrier	gi|695530516|ref|XP_009540389.1|mitochondrial carrier protein [Heterobasidion irregulare TC 32-1]/gi|575071271|gb|ETW86881.1| mitochondrial carrier protein [Heterobasidion irregulare TC 32-1]	Heterobasidion irregulare TC 32-1	0	100.00%	313	313	5	GO:0008270;GO:0055085;GO:0016021;GO:0005743;GO:0005215	IPR002067;IPR002113;IPR018108;IPR023395;noIPR;	Mitochondrial carrier protein;Adenine nucleotide translocator 1;Mitochondrial substrate/solute carrier;Mitochondrial carrier domain;
evm.scaffold1.346	2662	1	0.375657	0	0	0	0	0	0	0	0	0	E3 SUMO- ligase pli1	gi|695532347|ref|XP_009540851.1|hypothetical protein HETIRDRAFT_377521 [Heterobasidion irregulare TC 32-1]/gi|575071272|gb|ETW86882.1| hypothetical protein HETIRDRAFT_377521 [Heterobasidion irregulare TC 32-1]	Heterobasidion irregulare TC 32-1	0	98.25%	685	685	3	GO:0008270;GO:0016021;GO:0019789	IPR013083;IPR004181;IPR023321;IPR027229;noIPR;	Zinc finger, RING/FYVE/PHD-type;Zinc finger, MIZ-type;PINIT domain;E3 SUMO protein ligase;
evm.scaffold1.347	1023	NA	NA	NA	NA	NA	NA	NA	NA	NA	NA	NA	nuclear movement nudC	gi|575071273|gb|ETW86883.1| hypothetical protein HETIRDRAFT_305928 [Heterobasidion irregulare TC 32-1]/gi|695532351|ref|XP_009540852.1|hypothetical protein HETIRDRAFT_305928 [Heterobasidion irregulare TC 32-1]	Heterobasidion irregulare TC 32-1	1.6e-98	98.63%	193	146			IPR008978;IPR007052;noIPR;	HSP20-like chaperone;CS domain;
evm.scaffold1.348	2434	1	0.410846	0	0	0	0	0	0	0	0	0	Pre-rRNA-processing ESF1	gi|695532354|ref|XP_009540853.1|hypothetical protein HETIRDRAFT_305990 [Heterobasidion irregulare TC 32-1]/gi|575071274|gb|ETW86884.1| hypothetical protein HETIRDRAFT_305990 [Heterobasidion irregulare TC 32-1]	Heterobasidion irregulare TC 32-1	0	94.35%	694	708	1	GO:0005634	noIPR;IPR012580;	Transcription factor Nrm1/Whi5;NUC153;
evm.scaffold1.349	1204	6	4.98339	0	0	0	0	0	0	0	0	0	f-box and fnip repeat-containing	gi|695532358|ref|XP_009540854.1|hypothetical protein HETIRDRAFT_413240 [Heterobasidion irregulare TC 32-1]/gi|575071275|gb|ETW86885.1| hypothetical protein HETIRDRAFT_413240 [Heterobasidion irregulare TC 32-1]	Heterobasidion irregulare TC 32-1	2e-143	95.43%	219	219
evm.scaffold1.35	4155	500	120.337	115	27.6775	14	3.36943	0	14	0	0	0	potassium sodium efflux P-type fungal-type	gi|485920594|gb|EOD46568.1| putative potassium sodium efflux p-type atpase protein [Neofusicoccum parvum UCRNP2]/gi|615418711|ref|XP_007585942.1|putative potassium sodium efflux p-type atpase protein [Neofusicoccum parvum UCRNP2]	Neofusicoccum parvum UCRNP2	0	73.71%	1124	1107	10	GO:0000166;GO:0015662;GO:0098662;GO:0019829;GO:0046872;GO:0016021;GO:0044464;GO:0046873;GO:0030001;GO:0044763	noIPR;IPR001757;IPR004014;IPR008250;IPR006068;IPR023298;IPR006414;IPR023299;IPR018303;IPR023214;	C2 domain;P-type ATPase;Cation-transporting P-type ATPase, N-terminal;P-type ATPase, A domain;Cation-transporting P-type ATPase, C-terminal;P-type ATPase, transmembrane domain;P-type ATPase, subfamily IID;P-type ATPase, cytoplasmic domain N;P-type ATPase, phosphorylation site;HAD-like domain;
evm.scaffold1.350	2267	1	0.441112	1	0.441112	0	0	0	0	0	0	0	WD40 repeat	gi|695532362|ref|XP_009540855.1|hypothetical protein HETIRDRAFT_468581 [Heterobasidion irregulare TC 32-1]/gi|575071276|gb|ETW86886.1| hypothetical protein HETIRDRAFT_468581 [Heterobasidion irregulare TC 32-1]	Heterobasidion irregulare TC 32-1	0	89.22%	408	408	1	GO:0005515	IPR001680;IPR015943;noIPR;IPR017986;	WD40 repeat;WD40/YVTN repeat-like-containing domain;WD40-repeat-containing domain;
evm.scaffold1.351	621	NA	NA	NA	NA	NA	NA	NA	NA	NA	NA	NA	NADH-ubiquinone oxidoreductase kDa subunit	gi|575071277|gb|ETW86887.1| hypothetical protein HETIRDRAFT_41217 [Heterobasidion irregulare TC 32-1]/gi|695530272|ref|XP_009540326.1|hypothetical protein HETIRDRAFT_41217 [Heterobasidion irregulare TC 32-1]	Heterobasidion irregulare TC 32-1	3.5e-102	93.90%	164	164	1	GO:0016021	noIPR;	Ribosomal protein L4 domain;
evm.scaffold1.352	2773	NA	NA	NA	NA	NA	NA	NA	NA	NA	NA	NA	40S ribosomal S16	gi|695532366|ref|XP_009540856.1|hypothetical protein HETIRDRAFT_377527 [Heterobasidion irregulare TC 32-1]/gi|575071278|gb|ETW86888.1| hypothetical protein HETIRDRAFT_377527 [Heterobasidion irregulare TC 32-1]	Heterobasidion irregulare TC 32-1	0	87.63%	828	841	1	GO:0016021	IPR001357;	BRCT domain;
evm.scaffold1.353	1031	NA	NA	NA	NA	NA	NA	NA	NA	NA	NA	NA	ribosomal S9	gi|575071279|gb|ETW86889.1| hypothetical protein HETIRDRAFT_377528 [Heterobasidion irregulare TC 32-1]/gi|695532371|ref|XP_009540857.1|hypothetical protein HETIRDRAFT_377528 [Heterobasidion irregulare TC 32-1]	Heterobasidion irregulare TC 32-1	1.3e-98	100.00%	144	144	5	GO:0003735;GO:0016021;GO:0042254;GO:0005840;GO:0006412	IPR014721;IPR000754;IPR020574;IPR020568;	Ribosomal protein S5 domain 2-type fold, subgroup;Ribosomal protein S9;Ribosomal protein S9, conserved site;Ribosomal protein S5 domain 2-type fold;
evm.scaffold1.354	1342	2	1.49031	0	0	0	0	0	0	0	0	0	ribosomal L4	gi|575071280|gb|ETW86890.1| hypothetical protein HETIRDRAFT_468588 [Heterobasidion irregulare TC 32-1]/gi|695532375|ref|XP_009540858.1|hypothetical protein HETIRDRAFT_468588 [Heterobasidion irregulare TC 32-1]	Heterobasidion irregulare TC 32-1	2.3e-71	100.00%	221	109	5	GO:0003735;GO:0005739;GO:0042254;GO:0005840;GO:0006412	IPR023574;IPR002136;IPR013005;	Ribosomal protein L4 domain;Ribosomal protein L4/L1e;50S ribosomal protein uL4;
evm.scaffold1.355	1295	NA	NA	NA	NA	NA	NA	NA	NA	NA	NA	NA	dna repair rad51	gi|169843884|ref|XP_001828666.1|Rah1 [Coprinopsis cinerea okayama7#130]/gi|3237296|gb|AAC23703.1| Rah1 [Coprinopsis cinerea]/gi|116510275|gb|EAU93170.1| Rah1 [Coprinopsis cinerea okayama7#130]	Coprinopsis cinerea okayama7#130/Coprinopsis cinerea	0	88.69%	343	336	16	GO:0008094;GO:0000724;GO:0003691;GO:0000723;GO:0000711;GO:0043047;GO:0000775;GO:0042148;GO:0006312;GO:0007533;GO:0005635;GO:0030998;GO:0005524;GO:0000781;GO:0000150;GO:1990426	IPR003593;IPR011941;IPR013632;noIPR;IPR027417;IPR016467;IPR020587;IPR020588;IPR010995;	AAA+ ATPase domain;DNA recombination/repair protein Rad51;DNA recombination and repair protein Rad51, C-terminal;P-loop containing nucleoside triphosphate hydrolase;DNA recombination and repair protein, RecA-like;DNA recombination and repair protein RecA, monomer-monomer interface;DNA recombination and repair protein RecA-like, ATP-binding domain;DNA repair Rad51/transcription factor NusA, alpha-…
evm.scaffold1.356	605	NA	NA	NA	NA	NA	NA	NA	NA	NA	NA	NA	RNA polymerase	gi|695532382|ref|XP_009540860.1|hypothetical protein HETIRDRAFT_413246 [Heterobasidion irregulare TC 32-1]/gi|575071282|gb|ETW86892.1| hypothetical protein HETIRDRAFT_413246 [Heterobasidion irregulare TC 32-1]	Heterobasidion irregulare TC 32-1	8e-115	99.39%	163	163	9	GO:0005736;GO:0001054;GO:0001172;GO:0006360;GO:0005829;GO:0006366;GO:0042797;GO:0005666;GO:0005665	IPR005570;IPR012340;	RNA polymerase, Rpb8;Nucleic acid-binding, OB-fold;
evm.scaffold1.357	1475	3	2.0339	2	1.35593	0	0	0	0	0	0	0	Pkinase-domain-containing	gi|575071283|gb|ETW86893.1| hypothetical protein HETIRDRAFT_377542 [Heterobasidion irregulare TC 32-1]/gi|695532386|ref|XP_009540861.1|hypothetical protein HETIRDRAFT_377542 [Heterobasidion irregulare TC 32-1]	Heterobasidion irregulare TC 32-1	0	98.80%	418	418	4	GO:0005634;GO:0005524;GO:0004672;GO:0006468	IPR002290;IPR000719;noIPR;IPR008271;IPR011009;	Serine/threonine/dual specificity protein kinase, catalytic domain;Protein kinase domain;Serine/threonine-protein kinase, active site;Protein kinase-like domain;
evm.scaffold1.358	1997	35	17.5263	6	3.00451	0	0	0	0	0	0	0	FAD-binding domain-containing	gi|695532393|ref|XP_009540863.1|hypothetical protein HETIRDRAFT_307493 [Heterobasidion irregulare TC 32-1]/gi|575071285|gb|ETW86895.1| hypothetical protein HETIRDRAFT_307493 [Heterobasidion irregulare TC 32-1]	Heterobasidion irregulare TC 32-1	0	98.63%	512	512	6	GO:0004458;GO:0030447;GO:0050660;GO:0005739;GO:0055114;GO:0006090	IPR016167;IPR016169;IPR016171;IPR006094;IPR004113;noIPR;IPR016166;IPR016164;	FAD-binding, type 2, subdomain 1;CO dehydrogenase flavoprotein-like, FAD-binding, subdomain 2;Vanillyl-alcohol oxidase, C-terminal subdomain 2;FAD linked oxidase, N-terminal;FAD-linked oxidase, C-terminal;FAD-binding, type 2;FAD-linked oxidase-like, C-terminal;
evm.scaffold1.359	3065	105	34.2577	22	7.17781	0	0	0	0	0	0	0	WD40 repeat	gi|695532397|ref|XP_009540864.1|hypothetical protein HETIRDRAFT_447537 [Heterobasidion irregulare TC 32-1]/gi|575071286|gb|ETW86896.1| hypothetical protein HETIRDRAFT_447537 [Heterobasidion irregulare TC 32-1]	Heterobasidion irregulare TC 32-1	0	93.21%	766	766	1	GO:0005515	IPR001680;IPR015943;IPR019775;IPR017986;	WD40 repeat;WD40/YVTN repeat-like-containing domain;WD40 repeat, conserved site;WD40-repeat-containing domain;
evm.scaffold1.360	705	81	114.894	15	21.2766	4	5.67376	0	4	0	0	0	DUF1764-domain-containing	gi|695532405|ref|XP_009540866.1|hypothetical protein HETIRDRAFT_447539 [Heterobasidion irregulare TC 32-1]/gi|575071288|gb|ETW86898.1| hypothetical protein HETIRDRAFT_447539 [Heterobasidion irregulare TC 32-1]	Heterobasidion irregulare TC 32-1	1.5e-41	72.57%	184	175			IPR013885;noIPR;	Protein of unknown function DUF1764, eukaryotic;
evm.scaffold1.361	3032	46	15.1715	8	2.63852	6	1.97889	0	6	0	0	0	arid bright domain	gi|575071289|gb|ETW86899.1| hypothetical protein HETIRDRAFT_377546 [Heterobasidion irregulare TC 32-1]/gi|695532408|ref|XP_009540867.1|hypothetical protein HETIRDRAFT_377546 [Heterobasidion irregulare TC 32-1]	Heterobasidion irregulare TC 32-1	0	92.47%	782	797	1	GO:0003677	noIPR;IPR001606;	Alpha/Beta hydrolase fold;ARID DNA-binding domain;
evm.scaffold1.362	2238	44	19.6604	10	4.46828	5	2.23414	0	5	0	0	0	hypothetical protein HETIRDRAFT_377548	gi|695532412|ref|XP_009540868.1|hypothetical protein HETIRDRAFT_377548 [Heterobasidion irregulare TC 32-1]/gi|575071290|gb|ETW86900.1| hypothetical protein HETIRDRAFT_377548 [Heterobasidion irregulare TC 32-1]	Heterobasidion irregulare TC 32-1	0	89.38%	740	744			noIPR;	Alpha/Beta hydrolase fold;
evm.scaffold1.363	1795	76	42.3398	4	2.22841	0	0	0	0	0	0	0	GTP-binding ypt5	gi|575071291|gb|ETW86901.1| hypothetical protein HETIRDRAFT_377553 [Heterobasidion irregulare TC 32-1]/gi|695532415|ref|XP_009540869.1|hypothetical protein HETIRDRAFT_377553 [Heterobasidion irregulare TC 32-1]	Heterobasidion irregulare TC 32-1	0	96.98%	265	265	7	GO:0005525;GO:0006913;GO:0007264;GO:0003924;GO:0016020;GO:0006886;GO:0005622	noIPR;IPR002041;IPR003579;IPR020849;IPR003578;IPR005225;IPR027417;IPR001806;	von Willebrand factor, type A;Ran GTPase;Small GTPase superfamily, Rab type;Small GTPase superfamily, Ras type;Small GTPase superfamily, Rho type;Small GTP-binding protein domain;P-loop containing nucleoside triphosphate hydrolase;Small GTPase superfamily;
evm.scaffold1.364	2748	105	38.2096	11	4.00291	0	0	0	0	0	0	0	acetyl- synthetase	gi|695532418|ref|XP_009540870.1|hypothetical protein HETIRDRAFT_377557 [Heterobasidion irregulare TC 32-1]/gi|575071292|gb|ETW86902.1| hypothetical protein HETIRDRAFT_377557 [Heterobasidion irregulare TC 32-1]	Heterobasidion irregulare TC 32-1	0	95.78%	582	592	2	GO:0003824;GO:0008152	noIPR;IPR025110;IPR000873;	Major facilitator superfamily domain;AMP-binding enzyme C-terminal domain;AMP-dependent synthetase/ligase;
evm.scaffold1.365	4617	8	1.73273	4	0.866363	0	0	0	0	0	0	0	hypothetical protein STEHIDRAFT_164819	gi|597903284|ref|XP_007298941.1|hypothetical protein STEHIDRAFT_164819 [Stereum hirsutum FP-91666 SS1]/gi|389751491|gb|EIM92564.1| hypothetical protein STEHIDRAFT_164819 [Stereum hirsutum FP-91666 SS1]	Stereum hirsutum FP-91666 SS1	0	68.91%	1551	1589	1	GO:0005515	noIPR;IPR003169;	P-loop containing nucleoside triphosphate hydrolase;GYF domain;
evm.scaffold1.366	2692	7	2.6003	2	0.742942	1	0.371471	0	1	0	0	0	carbohydrate esterase family 1	gi|695530081|ref|XP_009540280.1|carbohydrate esterase family 1 protein [Heterobasidion irregulare TC 32-1]/gi|575071296|gb|ETW86906.1| carbohydrate esterase family 1 protein [Heterobasidion irregulare TC 32-1]	Heterobasidion irregulare TC 32-1	0	98.29%	294	292	5	GO:0018738;GO:0046294;GO:0005737;GO:0015947;GO:0052689	IPR014186;IPR000801;IPR029058;	S-formylglutathione hydrolase;Putative esterase;Alpha/Beta hydrolase fold;
evm.scaffold1.367	2263	3	1.32567	1	0.441891	0	0	0	0	0	0	0	kinase	gi|575071297|gb|ETW86907.1| hypothetical protein HETIRDRAFT_307807, partial [Heterobasidion irregulare TC 32-1]/gi|695532434|ref|XP_009540874.1|hypothetical protein HETIRDRAFT_307807, partial [Heterobasidion irregulare TC 32-1]	Heterobasidion irregulare TC 32-1	0	91.28%	300	321	7	GO:0005634;GO:0005524;GO:0005515;GO:0016020;GO:0040020;GO:0004672;GO:0006468	IPR002290;IPR000253;IPR000719;noIPR;IPR020636;IPR017441;IPR008271;IPR011009;IPR008984;	Serine/threonine/dual specificity protein kinase, catalytic domain;Forkhead-associated (FHA) domain;Protein kinase domain;Calcium/calmodulin-dependent/calcium-dependent protein kinase;Protein kinase, ATP binding site;Serine/threonine-protein kinase, active site;Protein kinase-like domain;SMAD/FHA domain;
evm.scaffold1.368	2919	4	1.37033	1	0.342583	0	0	0	0	0	0	0	P-loop containing nucleoside triphosphate hydrolase	gi|695532438|ref|XP_009540875.1|hypothetical protein HETIRDRAFT_468624 [Heterobasidion irregulare TC 32-1]/gi|575071298|gb|ETW86908.1| hypothetical protein HETIRDRAFT_468624 [Heterobasidion irregulare TC 32-1]	Heterobasidion irregulare TC 32-1	0	98.10%	684	684	9	GO:0005525;GO:0005524;GO:0000054;GO:0000747;GO:0043332;GO:0004672;GO:0022625;GO:0000027;GO:0006468	noIPR;IPR006073;IPR027417;IPR030378;	P-loop containing nucleoside triphosphate hydrolase;GTP binding domain;Circularly permuted (CP)-type guanine nucleotide-binding (G) domain;
evm.scaffold1.369	2269	7	3.08506	2	0.881446	0	0	0	0	0	0	0	glycoside hydrolase family 5	gi|695532442|ref|XP_009540876.1|glycoside hydrolase family 5 2 [Heterobasidion irregulare TC 32-1]/gi|575071299|gb|ETW86909.1| glycoside hydrolase family 5 2 [Heterobasidion irregulare TC 32-1]	Heterobasidion irregulare TC 32-1	0	97.87%	374	376	4	GO:0005975;GO:0005576;GO:0004553;GO:0030248	IPR000254;IPR001547;IPR013781;noIPR;IPR018087;IPR017853;	Cellulose-binding domain, fungal;Glycoside hydrolase, family 5;Glycoside hydrolase, catalytic domain;Glycoside hydrolase, family 5, conserved site;Glycoside hydrolase superfamily;
evm.scaffold1.370	1606	2	1.24533	0	0	0	0	0	0	0	0	0	dna repair rad5	gi|575071300|gb|ETW86910.1| hypothetical protein HETIRDRAFT_468627 [Heterobasidion irregulare TC 32-1]/gi|695532446|ref|XP_009540877.1|hypothetical protein HETIRDRAFT_468627 [Heterobasidion irregulare TC 32-1]	Heterobasidion irregulare TC 32-1	0	94.79%	364	365
evm.scaffold1.371	4906	8	1.63066	4	0.815328	0	0	0	0	0	0	0	exocyst complex component sec8	gi|575071301|gb|ETW86911.1| hypothetical protein HETIRDRAFT_377575 [Heterobasidion irregulare TC 32-1]/gi|695532450|ref|XP_009540878.1|hypothetical protein HETIRDRAFT_377575 [Heterobasidion irregulare TC 32-1]	Heterobasidion irregulare TC 32-1	0	98.18%	1152	1152	3	GO:0006904;GO:0015031;GO:0000145	IPR007191;noIPR;	Sec8 exocyst complex component specific domain;
evm.scaffold1.372	1306	8	6.12557	3	2.29709	0	0	0	0	0	0	0	Esterase lipase partial	gi|695530038|ref|XP_009540269.1|Esterase/lipase/thioesterase, partial [Heterobasidion irregulare TC 32-1]/gi|575071302|gb|ETW86912.1| Esterase/lipase/thioesterase, partial [Heterobasidion irregulare TC 32-1]	Heterobasidion irregulare TC 32-1	0	94.41%	304	304			noIPR;IPR029058;IPR019363;	Cellulose-binding domain, fungal;Alpha/Beta hydrolase fold;Lipid droplet-associated hydrolase;
evm.scaffold1.373	6631	8	1.20645	6	0.904841	0	0	0	0	0	0	0	Chromatin remodeling factor mit1	gi|695532453|ref|XP_009540879.1|hypothetical protein HETIRDRAFT_413265 [Heterobasidion irregulare TC 32-1]/gi|575071303|gb|ETW86913.1| hypothetical protein HETIRDRAFT_413265 [Heterobasidion irregulare TC 32-1]	Heterobasidion irregulare TC 32-1	0	94.73%	1839	1842	4	GO:0000792;GO:0005524;GO:0031981;GO:0006342	noIPR;IPR014001;IPR001650;IPR027417;IPR000330;IPR016197;	Cytochrome P450;Helicase superfamily 1/2, ATP-binding domain;Helicase, C-terminal;P-loop containing nucleoside triphosphate hydrolase;SNF2-related, N-terminal domain;Chromo domain-like;
evm.scaffold1.374	6048	19	3.14153	3	0.496032	1	0.165344	0	1	0	0	0	glycoside hydrolase family 20	gi|575071305|gb|ETW86915.1| glycoside hydrolase family 20 protein [Heterobasidion irregulare TC 32-1]/gi|695532460|ref|XP_009540881.1|glycoside hydrolase family 20 protein [Heterobasidion irregulare TC 32-1]	Heterobasidion irregulare TC 32-1	0	96.66%	719	719	5	GO:0001575;GO:0005975;GO:0006040;GO:0004563;GO:0006027	IPR025705;IPR015882;IPR029018;IPR023296;IPR015883;IPR006710;IPR013781;noIPR;IPR017853;IPR013320;	Beta-hexosaminidase;Beta-hexosaminidase, bacteial type, N-terminal;Chitobiase/beta-hexosaminidase domain 2-like;Glycosyl hydrolase, five-bladed beta-propellor domain;Glycoside hydrolase family 20, catalytic domain;Glycoside hydrolase, family 43;Glycoside hydrolase, catalytic domain;Glycoside hydrolase superfamily;Concanavalin A-like lectin/glucanase domain;
evm.scaffold1.375	4704	6	1.27551	4	0.85034	0	0	0	0	0	0	0	SWI SNF-related matrix-associated actin-dependent regulator of chromatin subfamily A member 3-like 2	gi|575071307|gb|ETW86917.1| hypothetical protein HETIRDRAFT_30707 [Heterobasidion irregulare TC 32-1]/gi|695530085|ref|XP_009540281.1|hypothetical protein HETIRDRAFT_30707 [Heterobasidion irregulare TC 32-1]	Heterobasidion irregulare TC 32-1	0	98.31%	829	830	1	GO:0005524	IPR014001;IPR001650;IPR027417;IPR000330;noIPR;	Helicase superfamily 1/2, ATP-binding domain;Helicase, C-terminal;P-loop containing nucleoside triphosphate hydrolase;SNF2-related, N-terminal domain;
evm.scaffold1.376	5973	16	2.67872	2	0.33484	0	0	0	0	0	0	0	Transcriptional activator of proteases prtT	gi|695532468|ref|XP_009540883.1|hypothetical protein HETIRDRAFT_153681 [Heterobasidion irregulare TC 32-1]/gi|575071309|gb|ETW86919.1| hypothetical protein HETIRDRAFT_153681 [Heterobasidion irregulare TC 32-1]	Heterobasidion irregulare TC 32-1	0	97.11%	899	830	6	GO:0005634;GO:0003677;GO:0008270;GO:0016021;GO:0000981;GO:0006357	IPR007219;IPR001138;IPR010619;IPR024528;noIPR;	Transcription factor domain, fungi;Zn(2)-C6 fungal-type DNA-binding domain;Putative threonine/serine exporter;Threonine/Serine exporter, ThrE;
evm.scaffold1.377	603	25	41.4594	12	19.9005	0	0	0	0	0	0	0	hypothetical protein HETIRDRAFT_306200	gi|575071310|gb|ETW86920.1| hypothetical protein HETIRDRAFT_306200 [Heterobasidion irregulare TC 32-1]/gi|695532472|ref|XP_009540884.1|hypothetical protein HETIRDRAFT_306200 [Heterobasidion irregulare TC 32-1]	Heterobasidion irregulare TC 32-1	3.3e-109	91.26%	178	183	2	GO:0005634;GO:0003677	IPR001356;IPR009057;	Homeobox domain;Homeodomain-like;
evm.scaffold1.378	814	1	1.2285	1	1.2285	0	0	0	0	0	0	0	HVA22 g	gi|575071311|gb|ETW86921.1| hypothetical protein HETIRDRAFT_377595 [Heterobasidion irregulare TC 32-1]/gi|695532476|ref|XP_009540885.1|hypothetical protein HETIRDRAFT_377595 [Heterobasidion irregulare TC 32-1]	Heterobasidion irregulare TC 32-1	7.2e-151	97.72%	219	219	1	GO:0016020	IPR004345;	TB2/DP1/HVA22-related protein;
evm.scaffold1.379	4234	67	15.8243	12	2.8342	0	0	0	0	0	0	0	exocyst complex component sec3 subunit	gi|695532480|ref|XP_009540886.1|hypothetical protein HETIRDRAFT_413276 [Heterobasidion irregulare TC 32-1]/gi|575071312|gb|ETW86922.1| hypothetical protein HETIRDRAFT_413276 [Heterobasidion irregulare TC 32-1]	Heterobasidion irregulare TC 32-1	0	88.29%	1132	1136	6	GO:0005933;GO:0030427;GO:0016043;GO:0005488;GO:0044424;GO:0006887	IPR028258;IPR019160;noIPR;	Exocyst complex component Sec3, PIP2-binding N-terminal domain;Exocyst complex component Sec3, C-terminal;
evm.scaffold1.380	687	4	5.82242	2	2.91121	0	0	0	0	0	0	0	hypothetical protein HETIRDRAFT_447557	gi|575071313|gb|ETW86923.1| hypothetical protein HETIRDRAFT_447557 [Heterobasidion irregulare TC 32-1]/gi|695532485|ref|XP_009540887.1|hypothetical protein HETIRDRAFT_447557 [Heterobasidion irregulare TC 32-1]	Heterobasidion irregulare TC 32-1	2.9e-109	95.15%	228	227
evm.scaffold1.381	1493	32	21.4334	7	4.68855	0	0	0	0	0	0	0	glycosyltransferase family 21	gi|575071314|gb|ETW86924.1| glycosyltransferase family 21 protein [Heterobasidion irregulare TC 32-1]/gi|695530088|ref|XP_009540282.1|glycosyltransferase family 21 protein [Heterobasidion irregulare TC 32-1]	Heterobasidion irregulare TC 32-1	0	98.48%	460	460	2	GO:0016757;GO:0016021	IPR029044;IPR025993;noIPR;	Nucleotide-diphospho-sugar transferases;Ceramide glucosyltransferase;
evm.scaffold1.382	1497	44	29.3921	7	4.67602	1	0.668003	0	0	1	0	0	Mg-dependent DNase	gi|695532489|ref|XP_009540888.1|hypothetical protein HETIRDRAFT_406762 [Heterobasidion irregulare TC 32-1]/gi|575071315|gb|ETW86925.1| hypothetical protein HETIRDRAFT_406762 [Heterobasidion irregulare TC 32-1]	Heterobasidion irregulare TC 32-1	0	95.22%	335	335	3	GO:0016788;GO:0005634;GO:0005829	IPR001130;noIPR;IPR032466;	TatD family;Metal-dependent hydrolase;
evm.scaffold1.383	1339	6	4.48096	0	0	0	0	0	0	0	0	0	hypothetical protein HETIRDRAFT_456750	gi|695532493|ref|XP_009540889.1|hypothetical protein HETIRDRAFT_456750 [Heterobasidion irregulare TC 32-1]/gi|575071316|gb|ETW86926.1| hypothetical protein HETIRDRAFT_456750 [Heterobasidion irregulare TC 32-1]	Heterobasidion irregulare TC 32-1	3e-178	93.21%	426	427	1	GO:0016021
evm.scaffold1.384	2545	32	12.5737	1	0.392927	0	0	0	0	0	0	0	heparinase II III family	gi|695532497|ref|XP_009540890.1|hypothetical protein HETIRDRAFT_377607 [Heterobasidion irregulare TC 32-1]/gi|575071317|gb|ETW86927.1| hypothetical protein HETIRDRAFT_377607 [Heterobasidion irregulare TC 32-1]	Heterobasidion irregulare TC 32-1	0	99.36%	787	787	1	GO:0016021	noIPR;IPR008929;	Metal-dependent hydrolase;Chondroitin AC/alginate lyase;
evm.scaffold1.385	1604	21	13.0923	0	0	0	0	0	0	0	0	0	thiolase	gi|695532502|ref|XP_009540891.1|hypothetical protein HETIRDRAFT_468663 [Heterobasidion irregulare TC 32-1]/gi|575071318|gb|ETW86928.1| hypothetical protein HETIRDRAFT_468663 [Heterobasidion irregulare TC 32-1]	Heterobasidion irregulare TC 32-1	0	99.52%	416	416	2	GO:0016747;GO:0008152	IPR002155;IPR016039;IPR020616;IPR020617;noIPR;IPR020615;IPR020613;	Thiolase;Thiolase-like;Thiolase, N-terminal;Thiolase, C-terminal;Thiolase, acyl-enzyme intermediate active site;Thiolase, conserved site;
evm.scaffold1.386	2043	79	38.6686	14	6.85267	3	1.46843	0	2	1	0	0	Integral inner nuclear membrane ima1	gi|749769346|gb|KII93775.1|hypothetical protein PLICRDRAFT_101031 [Plicaturopsis crispa FD-325 SS-3]	Plicaturopsis crispa FD-325 SS-3	2.1e-133	56.31%	518	547	2	GO:0005635;GO:0016020	noIPR;IPR018617;	Chondroitin AC/alginate lyase;Ima1, N-terminal domain;
evm.scaffold1.387	2692	85	31.575	1	0.371471	1	0.371471	0	0	0	1	0	glycoside hydrolase family 16	gi|695532514|ref|XP_009540895.1|glycoside hydrolase family 16 protein [Heterobasidion irregulare TC 32-1]/gi|575071322|gb|ETW86932.1| glycoside hydrolase family 16 protein [Heterobasidion irregulare TC 32-1]	Heterobasidion irregulare TC 32-1	0	97.86%	607	607	3	GO:0005975;GO:0016021;GO:0004553	IPR013320;IPR005629;noIPR;	Concanavalin A-like lectin/glucanase domain;Beta-glucan synthesis-associated, SKN1;
evm.scaffold1.388	759	25	32.9381	4	5.27009	1	1.31752	0	1	0	0	0	hypothetical protein HETIRDRAFT_240617, partial	gi|575071323|gb|ETW86933.1| hypothetical protein HETIRDRAFT_240617, partial [Heterobasidion irregulare TC 32-1]/gi|695532517|ref|XP_009540896.1|hypothetical protein HETIRDRAFT_240617, partial [Heterobasidion irregulare TC 32-1]	Heterobasidion irregulare TC 32-1	3.6e-142	97.64%	254	212			IPR019188;	Small nuclear RNA activating complex (SNAPc), subunit SNAP43;
evm.scaffold1.389	4091	51	12.4664	1	0.244439	0	0	0	0	0	0	0	glycoside hydrolase family 16	gi|695532520|ref|XP_009540897.1|glycoside hydrolase family 16 protein [Heterobasidion irregulare TC 32-1]/gi|575071324|gb|ETW86934.1| glycoside hydrolase family 16 protein [Heterobasidion irregulare TC 32-1]	Heterobasidion irregulare TC 32-1	0	96.25%	613	613	3	GO:0005975;GO:0016021;GO:0004553	IPR013320;IPR005629;noIPR;	Concanavalin A-like lectin/glucanase domain;Beta-glucan synthesis-associated, SKN1;
evm.scaffold1.390	3890	80	20.5656	6	1.54242	0	0	0	0	0	0	0	ubiquitin-conjugating enzyme3 like-	gi|575071325|gb|ETW86935.1| ubiquitin-conjugating enzyme3 like-protein [Heterobasidion irregulare TC 32-1]/gi|695532523|ref|XP_009540898.1|ubiquitin-conjugating enzyme3 like-protein [Heterobasidion irregulare TC 32-1]	Heterobasidion irregulare TC 32-1	0	98.94%	944	946			noIPR;IPR000608;IPR016135;	F-box domain;Ubiquitin-conjugating enzyme E2;Ubiquitin-conjugating enzyme/RWD-like;
evm.scaffold1.391	2769	57	20.585	10	3.61141	0	0	0	0	0	0	0	hypothetical protein HETIRDRAFT_306099	gi|575071326|gb|ETW86936.1| hypothetical protein HETIRDRAFT_306099 [Heterobasidion irregulare TC 32-1]/gi|695532526|ref|XP_009540899.1|hypothetical protein HETIRDRAFT_306099 [Heterobasidion irregulare TC 32-1]	Heterobasidion irregulare TC 32-1	0	94.04%	527	503	1	GO:0005515	IPR001810;noIPR;	F-box domain;
evm.scaffold1.392	1976	18	9.10931	3	1.51822	0	0	0	0	0	0	0	mitochondrial amino-acid acetyltransferase	gi|695532529|ref|XP_009540900.1|hypothetical protein HETIRDRAFT_377629 [Heterobasidion irregulare TC 32-1]/gi|575071327|gb|ETW86937.1| hypothetical protein HETIRDRAFT_377629 [Heterobasidion irregulare TC 32-1]	Heterobasidion irregulare TC 32-1	0	99.03%	618	618	3	GO:0006592;GO:0005759;GO:0016740	IPR006855;IPR016181;noIPR;	Vertebrate-like NAGS Gcn5-related N-acetyltransferase (GNAT) domain;Acyl-CoA N-acyltransferase;
evm.scaffold1.393	1632	18	11.0294	3	1.83824	0	0	0	0	0	0	0	hypothetical protein PILCRDRAFT_817111	gi|751736843|gb|KIM85130.1|hypothetical protein PILCRDRAFT_817111 [Piloderma croceum F 1598]	Piloderma croceum F 1598	3.4e-153	70.15%	432	392	1	GO:0016020
evm.scaffold1.394	1441	93	64.5385	3	2.08189	1	0.693963	0	0	1	0	0	mitochondrial carrier	gi|695532538|ref|XP_009540903.1|mitochondrial carrier protein [Heterobasidion irregulare TC 32-1]/gi|575071330|gb|ETW86940.1| mitochondrial carrier protein [Heterobasidion irregulare TC 32-1]	Heterobasidion irregulare TC 32-1	0	99.34%	344	305	4	GO:0000329;GO:0016021;GO:0006810;GO:0016236	IPR018108;IPR023395;noIPR;	Mitochondrial substrate/solute carrier;Mitochondrial carrier domain;
evm.scaffold1.395	3140	90	28.6624	15	4.77707	5	1.59236	0	5	0	0	0	FAS1 domain-containing	gi|575071331|gb|ETW86941.1| hypothetical protein HETIRDRAFT_406779, partial [Heterobasidion irregulare TC 32-1]/gi|695532541|ref|XP_009540904.1|hypothetical protein HETIRDRAFT_406779, partial [Heterobasidion irregulare TC 32-1]	Heterobasidion irregulare TC 32-1	0	95.29%	659	679	4	GO:0000329;GO:0016021;GO:0006810;GO:0016236	IPR000782;noIPR;	FAS1 domain;
evm.scaffold1.396	5202	223	42.8681	24	4.61361	1	0.192234	0	0	0	1	0	WD repeat-containing	gi|695532544|ref|XP_009540905.1|hypothetical protein HETIRDRAFT_413295 [Heterobasidion irregulare TC 32-1]/gi|575071332|gb|ETW86942.1| hypothetical protein HETIRDRAFT_413295 [Heterobasidion irregulare TC 32-1]	Heterobasidion irregulare TC 32-1	0	97.90%	1331	1331	1	GO:0005515	IPR015943;IPR022033;IPR011042;noIPR;IPR017986;	WD40/YVTN repeat-like-containing domain;RAVE complex protein Rav1 C-terminal;Six-bladed beta-propeller, TolB-like;WD40-repeat-containing domain;
evm.scaffold1.397	1675	12	7.16418	0	0	0	0	0	0	0	0	0	rab GTPase activator	gi|575071333|gb|ETW86943.1| hypothetical protein HETIRDRAFT_377642 [Heterobasidion irregulare TC 32-1]/gi|695532547|ref|XP_009540906.1|hypothetical protein HETIRDRAFT_377642 [Heterobasidion irregulare TC 32-1]	Heterobasidion irregulare TC 32-1	0	99.78%	448	448	7	GO:0005093;GO:0016491;GO:0007264;GO:0015031;GO:0050790;GO:0055114;GO:0005622	IPR000806;IPR018203;noIPR;IPR023753;	Rab GDI protein;GDP dissociation inhibitor;FAD/NAD(P)-binding domain;
evm.scaffold1.398	1748	31	17.7346	6	3.43249	0	0	0	0	0	0	0	hypothetical protein HETIRDRAFT_306287	gi|575071335|gb|ETW86945.1| hypothetical protein HETIRDRAFT_306287 [Heterobasidion irregulare TC 32-1]/gi|695532554|ref|XP_009540908.1|hypothetical protein HETIRDRAFT_306287 [Heterobasidion irregulare TC 32-1]	Heterobasidion irregulare TC 32-1	0	87.32%	422	418
evm.scaffold1.399	2570	147	57.1984	9	3.50195	0	0	0	0	0	0	0	methylmalonate-semialdehyde dehydrogenase	gi|575071336|gb|ETW86946.1| hypothetical protein HETIRDRAFT_305451 [Heterobasidion irregulare TC 32-1]/gi|695532557|ref|XP_009540909.1|hypothetical protein HETIRDRAFT_305451 [Heterobasidion irregulare TC 32-1]	Heterobasidion irregulare TC 32-1	0	98.90%	546	546	6	GO:0006020;GO:0004491;GO:0006552;GO:0006574;GO:0055114;GO:0006550	IPR016162;IPR010061;IPR016163;IPR015590;noIPR;IPR016160;IPR016161;	Aldehyde dehydrogenase N-terminal domain;Methylmalonate-semialdehyde dehydrogenase;Aldehyde dehydrogenase, C-terminal;Aldehyde dehydrogenase domain;Aldehyde dehydrogenase, cysteine active site;Aldehyde/histidinol dehydrogenase;
evm.scaffold1.4	2851	9	3.15679	6	2.10452	0	0	0	0	0	0	0	proteophosphoglycan 5	gi|575070803|gb|ETW86413.1| hypothetical protein HETIRDRAFT_456537 [Heterobasidion irregulare TC 32-1]/gi|695530715|ref|XP_009540438.1|hypothetical protein HETIRDRAFT_456537 [Heterobasidion irregulare TC 32-1]	Heterobasidion irregulare TC 32-1	0	81.44%	477	458	1	GO:0016021	noIPR;	THO complex, subunit THOC1;
evm.scaffold1.40	2161	172	79.5928	50	23.1374	11	5.09024	0	11	0	0	0	hypothetical protein HETIRDRAFT_241294, partial	gi|575070904|gb|ETW86514.1| hypothetical protein HETIRDRAFT_241294, partial [Heterobasidion irregulare TC 32-1]/gi|695531078|ref|XP_009540528.1|hypothetical protein HETIRDRAFT_241294, partial [Heterobasidion irregulare TC 32-1]	Heterobasidion irregulare TC 32-1	3.1e-82	81.98%	172	172
evm.scaffold1.400	795	33	41.5094	0	0	0	0	0	0	0	0	0	phosphotyrosine phosphatase	gi|695530092|ref|XP_009540283.1|phosphotyrosine protein phosphatase, partial [Heterobasidion irregulare TC 32-1]/gi|575071337|gb|ETW86947.1| phosphotyrosine protein phosphatase, partial [Heterobasidion irregulare TC 32-1]	Heterobasidion irregulare TC 32-1	1.7e-107	100.00%	150	150	7	GO:0004726;GO:0006570;GO:0005737;GO:0019497;GO:0006771;GO:0035335;GO:0003993	IPR017867;IPR002115;IPR023485;noIPR;	Protein-tyrosine phosphatase, low molecular weight;Protein-tyrosine phosphatase, low molecular weight, mammalian;Phosphotyrosine protein phosphatase I superfamily;
evm.scaffold1.401	1093	60	54.8948	8	7.3193	2	1.82983	0	2	0	0	0	thioredoxin domain-containing	gi|695532560|ref|XP_009540910.1|hypothetical protein HETIRDRAFT_114260 [Heterobasidion irregulare TC 32-1]/gi|575071338|gb|ETW86948.1| hypothetical protein HETIRDRAFT_114260 [Heterobasidion irregulare TC 32-1]	Heterobasidion irregulare TC 32-1	1.9e-135	97.98%	200	198	6	GO:0005623;GO:0006118;GO:0015035;GO:0009055;GO:0045454;GO:0055114	IPR006993;IPR012336;noIPR;IPR002109;	SH3-binding, glutamic acid-rich protein;Thioredoxin-like fold;Glutaredoxin;
evm.scaffold1.402	1110	33	29.7297	3	2.7027	0	0	0	0	0	0	0	NAD-P-binding	gi|575071339|gb|ETW86949.1| hypothetical protein HETIRDRAFT_30755 [Heterobasidion irregulare TC 32-1]/gi|695530095|ref|XP_009540284.1|hypothetical protein HETIRDRAFT_30755 [Heterobasidion irregulare TC 32-1]	Heterobasidion irregulare TC 32-1	0	99.28%	277	277	2	GO:0016491;GO:0055114	IPR002347;IPR002198;IPR016040;noIPR;IPR020904;	Glucose/ribitol dehydrogenase;Short-chain dehydrogenase/reductase SDR;NAD(P)-binding domain;Short-chain dehydrogenase/reductase, conserved site;
evm.scaffold1.403	1283	52	40.53	18	14.0296	3	2.33827	0	3	0	0	0	---NA---							1	GO:0003677	IPR009057;IPR001356;	Homeodomain-like;Homeobox domain;
evm.scaffold1.404	1572	62	39.4402	10	6.36132	0	0	0	0	0	0	0	hypothetical protein HETIRDRAFT_240515, partial	gi|575071340|gb|ETW86950.1| hypothetical protein HETIRDRAFT_240515, partial [Heterobasidion irregulare TC 32-1]/gi|695532563|ref|XP_009540911.1|hypothetical protein HETIRDRAFT_240515, partial [Heterobasidion irregulare TC 32-1]	Heterobasidion irregulare TC 32-1	5.7e-142	98.65%	222	222	2	GO:0019915;GO:0016021	IPR009617;	Seipin family;
evm.scaffold1.405	651	8	12.2888	6	9.21659	0	0	0	0	0	0	0	hypothetical protein HETIRDRAFT_447578	gi|695532566|ref|XP_009540912.1|hypothetical protein HETIRDRAFT_447578 [Heterobasidion irregulare TC 32-1]/gi|575071341|gb|ETW86951.1| hypothetical protein HETIRDRAFT_447578 [Heterobasidion irregulare TC 32-1]	Heterobasidion irregulare TC 32-1	8.1e-128	94.91%	216	216
evm.scaffold1.406	738	7	9.48509	1	1.35501	0	0	0	0	0	0	0	lccl domain containing	gi|695532569|ref|XP_009540913.1|hypothetical protein HETIRDRAFT_166472 [Heterobasidion irregulare TC 32-1]/gi|575071342|gb|ETW86952.1| hypothetical protein HETIRDRAFT_166472 [Heterobasidion irregulare TC 32-1]	Heterobasidion irregulare TC 32-1	2.6e-133	100.00%	187	187	2	GO:0016021;GO:0000324	IPR012674;noIPR;	Calycin;
evm.scaffold1.407	2108	21	9.96205	10	4.74383	0	0	0	0	0	0	0	hypothetical protein HETIRDRAFT_30759	gi|695530099|ref|XP_009540285.1|hypothetical protein HETIRDRAFT_30759 [Heterobasidion irregulare TC 32-1]/gi|575071343|gb|ETW86953.1| hypothetical protein HETIRDRAFT_30759 [Heterobasidion irregulare TC 32-1]	Heterobasidion irregulare TC 32-1	0	98.79%	494	494	2	GO:0016021;GO:0000324	IPR004043;noIPR;	LCCL domain;
evm.scaffold1.408	879	3	3.41297	1	1.13766	0	0	0	0	0	0	0	hypothetical protein HETIRDRAFT_406786	gi|695532572|ref|XP_009540914.1|hypothetical protein HETIRDRAFT_406786 [Heterobasidion irregulare TC 32-1]/gi|575071344|gb|ETW86954.1| hypothetical protein HETIRDRAFT_406786 [Heterobasidion irregulare TC 32-1]	Heterobasidion irregulare TC 32-1	9.3e-150	93.00%	257	257
evm.scaffold1.409	1225	7	5.71429	0	0	0	0	0	0	0	0	0	inorganic diphosphatase	gi|695532578|ref|XP_009540916.1|hypothetical protein HETIRDRAFT_406788 [Heterobasidion irregulare TC 32-1]/gi|575071346|gb|ETW86956.1| hypothetical protein HETIRDRAFT_406788 [Heterobasidion irregulare TC 32-1]	Heterobasidion irregulare TC 32-1	0	100.00%	296	296	4	GO:0000287;GO:0004427;GO:0006119;GO:0005737	IPR008162;	Inorganic pyrophosphatase;
evm.scaffold1.41	2079	59	28.379	0	0	0	0	0	0	0	0	0	UDP-glucose 4-epimerase	gi|575070905|gb|ETW86515.1| hypothetical protein HETIRDRAFT_468124 [Heterobasidion irregulare TC 32-1]/gi|695531083|ref|XP_009540529.1|hypothetical protein HETIRDRAFT_468124 [Heterobasidion irregulare TC 32-1]	Heterobasidion irregulare TC 32-1	0	99.20%	377	377	5	GO:0050662;GO:0003978;GO:0009225;GO:0006012;GO:0009117	IPR008089;IPR016040;IPR005886;noIPR;	Nucleotide sugar epimerase;NAD(P)-binding domain;UDP-glucose 4-epimerase GalE;
evm.scaffold1.410	4887	49	10.0266	11	2.25087	2	0.409249	0	2	0	0	0	Nucleoporin pom152	gi|695532581|ref|XP_009540917.1|hypothetical protein HETIRDRAFT_468717 [Heterobasidion irregulare TC 32-1]/gi|575071347|gb|ETW86957.1| hypothetical protein HETIRDRAFT_468717 [Heterobasidion irregulare TC 32-1]	Heterobasidion irregulare TC 32-1	0	97.93%	1301	1304	4	GO:0016021;GO:0006996;GO:0044699;GO:0005643	noIPR;	Cupredoxin;
evm.scaffold1.411	1018	11	10.8055	1	0.982318	0	0	0	0	0	0	0	Peptide-N(4)-(N-acetyl-beta-glucosaminyl)asparagine amidase	gi|575071348|gb|ETW86958.1| thioredoxin [Heterobasidion irregulare TC 32-1]/gi|695532584|ref|XP_009540918.1|thioredoxin [Heterobasidion irregulare TC 32-1]	Heterobasidion irregulare TC 32-1	3.4e-116	98.79%	165	165	7	GO:0005623;GO:0006118;GO:0015035;GO:0016020;GO:0006662;GO:0045454;GO:0055114	noIPR;IPR013766;IPR012336;IPR005746;IPR017937;	Nucleic acid-binding, OB-fold;Thioredoxin domain;Thioredoxin-like fold;Thioredoxin;Thioredoxin, conserved site;
evm.scaffold1.412	496	8	16.129	0	0	0	0	0	0	0	0	0	histone H4	gi|961953075|gb|KTB30080.1| hypothetical protein WG66_17372 [Moniliophthora roreri]/gi|554915181|gb|ESK96270.1| histone h4 [Moniliophthora roreri MCA 2997]/gi|630189478|ref|XP_007848054.1| histone h4 [Moniliophthora roreri MCA 2997]/gi|1103340814|gb|OJA08590.1| hypothetical protein AZE42_04563 [Rhizopogon vesiculosus]/gi|1024088371|gb|KZV80160.1| histone-fold-containing protein [Exidia glandulosa…	Stereum hirsutum FP-91666 SS1/Agaricus bisporus/Agaricus bisporus var. burnettii JB137-S8/Jaapia argillacea MUCL 33604/Sphaerobolus stellatus SS14/Hypsizygus marmoreus/Laccaria amethystina LaAM-08-1/Botryobasidium botryosum FD-172 SS1/Paxillus rubicundulus Ve08.2h10/Gelatoporia subvermispora B/Sistotremastrum niveocremeum HHB9708/Coprinopsis cinerea okayama7#130/Sistotremastrum suecicum HHB10207 …	7.8e-65	100.00%	103	103	6	GO:0005634;GO:0003677;GO:0046982;GO:0006352;GO:0000786;GO:0006334	IPR001951;noIPR;IPR009072;IPR019809;	Histone H4;Histone-fold;Histone H4, conserved site;
evm.scaffold1.413	836	3	3.58852	1	1.19617	0	0	0	0	0	0	0	hypothetical protein HETIRDRAFT_306621	gi|575071350|gb|ETW86960.1| hypothetical protein HETIRDRAFT_306621 [Heterobasidion irregulare TC 32-1]/gi|695532590|ref|XP_009540920.1|hypothetical protein HETIRDRAFT_306621 [Heterobasidion irregulare TC 32-1]	Heterobasidion irregulare TC 32-1	6e-165	98.31%	236	236	1	GO:0005515	noIPR;IPR001810;	Tetratricopeptide-like helical domain;F-box domain;
evm.scaffold1.414	3874	98	25.2969	0	0	0	0	0	0	0	0	0	hypothetical protein HETIRDRAFT_41363, partial	gi|575071351|gb|ETW86961.1| hypothetical protein HETIRDRAFT_41363, partial [Heterobasidion irregulare TC 32-1]/gi|695530302|ref|XP_009540333.1|hypothetical protein HETIRDRAFT_41363, partial [Heterobasidion irregulare TC 32-1]	Heterobasidion irregulare TC 32-1	0	96.90%	411	387	1	GO:0016021
evm.scaffold1.415	4696	134	28.5349	8	1.70358	2	0.425894	0	2	0	0	0	Nitrogen assimilation transcription factor nit-4	gi|389751125|gb|EIM92198.1| hypothetical protein STEHIDRAFT_117263 [Stereum hirsutum FP-91666 SS1]/gi|597902838|ref|XP_007298718.1|hypothetical protein STEHIDRAFT_117263 [Stereum hirsutum FP-91666 SS1]	Stereum hirsutum FP-91666 SS1	0	73.46%	977	991	5	GO:0005634;GO:0003677;GO:0008270;GO:0000981;GO:0006357	noIPR;IPR001138;IPR007219;	NAD(P)-binding domain;Zn(2)-C6 fungal-type DNA-binding domain;Transcription factor domain, fungi;
evm.scaffold1.416	3623	61	16.8369	3	0.828043	0	0	0	0	0	0	0	RNA-binding rnc1	gi|695532596|ref|XP_009540922.1|hypothetical protein HETIRDRAFT_456770 [Heterobasidion irregulare TC 32-1]/gi|575071353|gb|ETW86963.1| hypothetical protein HETIRDRAFT_456770 [Heterobasidion irregulare TC 32-1]	Heterobasidion irregulare TC 32-1	0	99.10%	334	334	4	GO:0070935;GO:0035925;GO:0043409;GO:0005829	IPR004087;IPR004088;noIPR;	K Homology domain;K Homology domain, type 1;
evm.scaffold1.417	1863	150	80.5153	51	27.3752	16	8.5883	0	16	0	0	1	Nuclear fragile X mental retardation-interacting 1	gi|695532599|ref|XP_009540923.1|hypothetical protein HETIRDRAFT_447588 [Heterobasidion irregulare TC 32-1]/gi|575071354|gb|ETW86964.1| hypothetical protein HETIRDRAFT_447588 [Heterobasidion irregulare TC 32-1]	Heterobasidion irregulare TC 32-1	6e-169	80.22%	703	546			IPR019496;noIPR;	Nuclear fragile X mental retardation-interacting protein 1, conserved domain;
evm.scaffold1.418	4354	277	63.6197	18	4.13413	2	0.459348	0	2	0	0	0	Metallo peptidase M16	gi|695530525|ref|XP_009540391.1|Metallo peptidase M16 [Heterobasidion irregulare TC 32-1]/gi|575071355|gb|ETW86965.1| Metallo peptidase M16 [Heterobasidion irregulare TC 32-1]	Heterobasidion irregulare TC 32-1	0	98.59%	1065	1065	3	GO:0003824;GO:0046872;GO:0006508	IPR011237;IPR011765;IPR007863;noIPR;IPR011249;	Peptidase M16 domain;Peptidase M16, N-terminal;Peptidase M16, C-terminal;Metalloenzyme, LuxS/M16 peptidase-like;
evm.scaffold1.419	1772	74	41.7607	12	6.77201	4	2.25734	0	4	0	0	0	Endonuclease exonuclease phosphatase	gi|575071356|gb|ETW86966.1| hypothetical protein HETIRDRAFT_99377 [Heterobasidion irregulare TC 32-1]/gi|695532602|ref|XP_009540924.1|hypothetical protein HETIRDRAFT_99377 [Heterobasidion irregulare TC 32-1]	Heterobasidion irregulare TC 32-1	0	96.24%	452	452	1	GO:0044424	IPR005135;noIPR;	Endonuclease/exonuclease/phosphatase;
evm.scaffold1.42	3335	120	35.982	4	1.1994	0	0	0	0	0	0	0	MFS general substrate transporter	gi|575070906|gb|ETW86516.1| major facilitator superfamily [Heterobasidion irregulare TC 32-1]/gi|695531087|ref|XP_009540530.1|major facilitator superfamily [Heterobasidion irregulare TC 32-1]	Heterobasidion irregulare TC 32-1	0	98.17%	545	545	2	GO:0055085;GO:0016021	noIPR;IPR011701;IPR020846;	Mitochondrial carrier domain;Major facilitator superfamily;Major facilitator superfamily domain;
evm.scaffold1.420	3575	128	35.8042	18	5.03497	4	1.11888	0	4	0	0	0	hypothetical protein HETIRDRAFT_456772	gi|695532605|ref|XP_009540925.1|hypothetical protein HETIRDRAFT_456772 [Heterobasidion irregulare TC 32-1]/gi|575071357|gb|ETW86967.1| hypothetical protein HETIRDRAFT_456772 [Heterobasidion irregulare TC 32-1]	Heterobasidion irregulare TC 32-1	0	95.06%	1032	1032	3	GO:0035023;GO:0005089;GO:0043547	IPR000219;noIPR;	Dbl homology (DH) domain;
evm.scaffold1.421	1191	50	41.9815	11	9.23594	0	0	0	0	0	0	0	hypothetical protein HETIRDRAFT_447592	gi|575071358|gb|ETW86968.1| hypothetical protein HETIRDRAFT_447592 [Heterobasidion irregulare TC 32-1]/gi|695532608|ref|XP_009540926.1|hypothetical protein HETIRDRAFT_447592 [Heterobasidion irregulare TC 32-1]	Heterobasidion irregulare TC 32-1	8.1e-161	90.78%	278	282
evm.scaffold1.422	2909	24	8.25026	1	0.343761	0	0	0	0	0	0	0	Zinc finger transcription factor YRR1	gi|575071359|gb|ETW86969.1| hypothetical protein HETIRDRAFT_468737 [Heterobasidion irregulare TC 32-1]/gi|695532611|ref|XP_009540927.1|hypothetical protein HETIRDRAFT_468737 [Heterobasidion irregulare TC 32-1]	Heterobasidion irregulare TC 32-1	0	98.11%	741	741	5	GO:0005634;GO:0003677;GO:0008270;GO:0000981;GO:0006357	noIPR;IPR001138;IPR007219;	Uncharacterised protein family UPF0047;Zn(2)-C6 fungal-type DNA-binding domain;Transcription factor domain, fungi;
evm.scaffold1.423	933	1	1.07181	0	0	0	0	0	0	0	0	0	hypothetical protein STEHIDRAFT_70790	gi|389751128|gb|EIM92201.1| hypothetical protein STEHIDRAFT_70790 [Stereum hirsutum FP-91666 SS1]/gi|597901684|ref|XP_007298141.1|hypothetical protein STEHIDRAFT_70790 [Stereum hirsutum FP-91666 SS1]	Stereum hirsutum FP-91666 SS1	8.7e-91	97.83%	138	138	2	GO:0005634;GO:0005829	IPR001602;noIPR;	Uncharacterised protein family UPF0047;
evm.scaffold1.424	1667	34	20.3959	0	0	1	0.59988	0	0	1	0	0	mRNA 3 -end-processing YTH1	gi|695532614|ref|XP_009540928.1|hypothetical protein HETIRDRAFT_121480 [Heterobasidion irregulare TC 32-1]/gi|575071360|gb|ETW86970.1| hypothetical protein HETIRDRAFT_121480 [Heterobasidion irregulare TC 32-1]	Heterobasidion irregulare TC 32-1	0	99.29%	290	283	6	GO:0008270;GO:0003723;GO:0005847;GO:0005829;GO:0006378;GO:0006379	IPR001878;IPR000571;noIPR;	Zinc finger, CCHC-type;Zinc finger, CCCH-type;
evm.scaffold1.425	2316	17	7.34024	3	1.29534	0	0	0	0	0	0	0	cytochrome P450	gi|695532617|ref|XP_009540929.1|cytochrome P450 monooxygenase 53 [Heterobasidion irregulare TC 32-1]/gi|575071361|gb|ETW86971.1| cytochrome P450 monooxygenase 53 [Heterobasidion irregulare TC 32-1]	Heterobasidion irregulare TC 32-1	0	96.90%	516	516	6	GO:0005506;GO:0016705;GO:0016021;GO:0055114;GO:0004497;GO:0020037	IPR001128;IPR002401;noIPR;IPR017972;	Cytochrome P450;Cytochrome P450, E-class, group I;Cytochrome P450, conserved site;
evm.scaffold1.426	4614	12	2.60078	1	0.216732	0	0	0	0	0	0	0	hypothetical protein HETIRDRAFT_377690	gi|695532624|ref|XP_009540931.1|hypothetical protein HETIRDRAFT_377690 [Heterobasidion irregulare TC 32-1]/gi|575071363|gb|ETW86973.1| hypothetical protein HETIRDRAFT_377690 [Heterobasidion irregulare TC 32-1]	Heterobasidion irregulare TC 32-1	0	93.06%	691	720	10	GO:0005634;GO:0003677;GO:0008270;GO:0009094;GO:0000162;GO:0019274;GO:0006571;GO:0000981;GO:0004664;GO:0006357	noIPR;IPR001138;IPR007219;IPR001086;	Zn(2)-C6 fungal-type DNA-binding domain;Transcription factor domain, fungi;Prephenate dehydratase;
evm.scaffold1.427	987	2	2.02634	0	0	0	0	0	0	0	0	0	small GTPase rac1p	gi|575071364|gb|ETW86974.1| hypothetical protein HETIRDRAFT_437680 [Heterobasidion irregulare TC 32-1]/gi|695532628|ref|XP_009540932.1|hypothetical protein HETIRDRAFT_437680 [Heterobasidion irregulare TC 32-1]	Heterobasidion irregulare TC 32-1	6.8e-144	100.00%	195	195	5	GO:0005525;GO:0007264;GO:0016020;GO:0015031;GO:0005622	noIPR;IPR020849;IPR003578;IPR003579;IPR005225;IPR027417;IPR001806;	Zinc finger, CCCH-type;Small GTPase superfamily, Ras type;Small GTPase superfamily, Rho type;Small GTPase superfamily, Rab type;Small GTP-binding protein domain;P-loop containing nucleoside triphosphate hydrolase;Small GTPase superfamily;
evm.scaffold1.428	1126	8	7.1048	2	1.7762	0	0	0	0	0	0	0	phosphoglycerate mutase	gi|575071365|gb|ETW86975.1| hypothetical protein HETIRDRAFT_377696 [Heterobasidion irregulare TC 32-1]/gi|695532632|ref|XP_009540933.1|hypothetical protein HETIRDRAFT_377696 [Heterobasidion irregulare TC 32-1]	Heterobasidion irregulare TC 32-1	3.3e-157	98.62%	217	217	4	GO:0050278;GO:0016311;GO:0046390;GO:0015976	IPR013078;IPR029033;noIPR;	Histidine phosphatase superfamily, clade-1;Histidine phosphatase superfamily;
evm.scaffold1.429	3680	72	19.5652	21	5.70652	0	0	0	0	0	0	0	hypothetical protein HETIRDRAFT_377699	gi|695532636|ref|XP_009540934.1|hypothetical protein HETIRDRAFT_377699 [Heterobasidion irregulare TC 32-1]/gi|575071366|gb|ETW86976.1| hypothetical protein HETIRDRAFT_377699 [Heterobasidion irregulare TC 32-1]	Heterobasidion irregulare TC 32-1	0	96.29%	916	916			noIPR;	Major facilitator superfamily domain;
evm.scaffold1.43	1961	98	49.9745	38	19.3779	0	0	0	0	0	0	0	hypothetical protein HETIRDRAFT_149346	gi|695531091|ref|XP_009540531.1|hypothetical protein HETIRDRAFT_149346 [Heterobasidion irregulare TC 32-1]/gi|575070907|gb|ETW86517.1| hypothetical protein HETIRDRAFT_149346 [Heterobasidion irregulare TC 32-1]	Heterobasidion irregulare TC 32-1	0	93.21%	492	471	3	GO:0003676;GO:0016021;GO:0015074
evm.scaffold1.430	1465	29	19.7952	2	1.36519	0	0	0	0	0	0	0	mitochondrial carrier	gi|575071367|gb|ETW86977.1| mitochondrial carrier-like protein [Heterobasidion irregulare TC 32-1]/gi|695532639|ref|XP_009540935.1|mitochondrial carrier-like protein [Heterobasidion irregulare TC 32-1]	Heterobasidion irregulare TC 32-1	0	100.00%	295	263	8	GO:0015742;GO:0003677;GO:0035674;GO:0005371;GO:0016021;GO:0006843;GO:0042645;GO:0000002	IPR018108;IPR023395;noIPR;	Mitochondrial substrate/solute carrier;Mitochondrial carrier domain;
evm.scaffold1.431	981	7	7.13558	1	1.01937	0	0	0	0	0	0	0	Peroxisomal membrane PMP22	gi|695532643|ref|XP_009540936.1|hypothetical protein HETIRDRAFT_406808 [Heterobasidion irregulare TC 32-1]/gi|575071368|gb|ETW86978.1| hypothetical protein HETIRDRAFT_406808 [Heterobasidion irregulare TC 32-1]	Heterobasidion irregulare TC 32-1	2.1e-141	98.54%	218	206	1	GO:0016021	IPR007248;noIPR;	Mpv17/PMP22;
evm.scaffold1.432	9504	27	2.84091	4	0.420875	1	0.105219	0	0	0	0	1	Transport particle subunit trs85-1	gi|575071371|gb|ETW86981.1| hypothetical protein HETIRDRAFT_377708 [Heterobasidion irregulare TC 32-1]/gi|695532655|ref|XP_009540939.1|hypothetical protein HETIRDRAFT_377708 [Heterobasidion irregulare TC 32-1]	Heterobasidion irregulare TC 32-1	0	94.83%	1316	1181	3	GO:0030170;GO:0003824;GO:0030151	noIPR;IPR005303;IPR024420;IPR005302;	F-box domain;MOSC, N-terminal beta barrel;TRAPP III complex, Trs85;Molybdenum cofactor sulfurase, C-terminal;
evm.scaffold1.433	2334	1	0.428449	1	0.428449	0	0	0	0	0	0	0	gamma-tubulin ring complex	gi|575071376|gb|ETW86986.1| hypothetical protein HETIRDRAFT_42244 [Heterobasidion irregulare TC 32-1]/gi|695530371|ref|XP_009540355.1|hypothetical protein HETIRDRAFT_42244 [Heterobasidion irregulare TC 32-1]	Heterobasidion irregulare TC 32-1	0	98.75%	720	720	7	GO:0005815;GO:0045298;GO:0005737;GO:0000922;GO:0043015;GO:0090063;GO:0005874	IPR007259;noIPR;	Gamma-tubulin complex component protein;
evm.scaffold1.434	2322	3	1.29199	3	1.29199	0	0	0	0	0	0	0	TBC1 domain family member 14	gi|575071377|gb|ETW86987.1| hypothetical protein HETIRDRAFT_306309 [Heterobasidion irregulare TC 32-1]/gi|695532671|ref|XP_009540943.1|hypothetical protein HETIRDRAFT_306309 [Heterobasidion irregulare TC 32-1]	Heterobasidion irregulare TC 32-1	0	93.81%	643	662			noIPR;IPR000195;	Nucleolar, Nop52;Rab-GTPase-TBC domain;
evm.scaffold1.435	1180	7	5.9322	5	4.23729	0	0	0	0	0	0	0	Nop52-domain-containing	gi|695532674|ref|XP_009540944.1|hypothetical protein HETIRDRAFT_306975 [Heterobasidion irregulare TC 32-1]/gi|575071378|gb|ETW86988.1| hypothetical protein HETIRDRAFT_306975 [Heterobasidion irregulare TC 32-1]	Heterobasidion irregulare TC 32-1	0	97.23%	325	325	2	GO:0006364;GO:0030688	IPR010301;	Nucleolar, Nop52;
evm.scaffold1.436	2063	11	5.33204	3	1.45419	0	0	0	0	0	0	0	hypothetical protein HETIRDRAFT_431496, partial	gi|575071379|gb|ETW86989.1| hypothetical protein HETIRDRAFT_431496, partial [Heterobasidion irregulare TC 32-1]/gi|695532678|ref|XP_009540945.1|hypothetical protein HETIRDRAFT_431496, partial [Heterobasidion irregulare TC 32-1]	Heterobasidion irregulare TC 32-1	0	96.56%	551	553			IPR018712;noIPR;IPR029058;	Domain of unknown function DUF2235;Alpha/Beta hydrolase fold;
evm.scaffold1.437	562	1	1.77936	0	0	0	0	0	0	0	0	0	transthyretin	gi|695532682|ref|XP_009540946.1|hypothetical protein HETIRDRAFT_305763 [Heterobasidion irregulare TC 32-1]/gi|575071380|gb|ETW86990.1| hypothetical protein HETIRDRAFT_305763 [Heterobasidion irregulare TC 32-1]	Heterobasidion irregulare TC 32-1	3.3e-90	97.73%	132	132	2	GO:0033971;GO:0006144	IPR023416;IPR014306;noIPR;IPR023418;IPR023419;	Transthyretin/hydroxyisourate hydrolase, superfamily;Hydroxyisourate hydrolase;Transthyretin, thyroxine binding site;Transthyretin, conserved site;
evm.scaffold1.438	835	4	4.79042	0	0	0	0	0	0	0	0	0	E2 ubiquitin-conjugating enzyme	gi|695532686|ref|XP_009540947.1|hypothetical protein HETIRDRAFT_377720 [Heterobasidion irregulare TC 32-1]/gi|575071381|gb|ETW86991.1| hypothetical protein HETIRDRAFT_377720 [Heterobasidion irregulare TC 32-1]	Heterobasidion irregulare TC 32-1	1.5e-129	100.00%	178	178	1	GO:0005524	noIPR;IPR000608;IPR016135;IPR023313;	5'-3' exoribonuclease;Ubiquitin-conjugating enzyme E2;Ubiquitin-conjugating enzyme/RWD-like;Ubiquitin-conjugating enzyme, active site;
evm.scaffold1.439	1782	6	3.367	4	2.24467	0	0	0	0	0	0	0	Clavaminate synthase	gi|695532689|ref|XP_009540948.1|hypothetical protein HETIRDRAFT_468777 [Heterobasidion irregulare TC 32-1]/gi|575071382|gb|ETW86992.1| hypothetical protein HETIRDRAFT_468777 [Heterobasidion irregulare TC 32-1]	Heterobasidion irregulare TC 32-1	0	98.67%	376	376	2	GO:0051213;GO:0055114	IPR027443;noIPR;	Isopenicillin N synthase-like;
evm.scaffold1.44	917	55	59.9782	1	1.09051	0	0	0	0	0	0	0	rotamase-domain-containing	gi|575070908|gb|ETW86518.1| hypothetical protein HETIRDRAFT_58537 [Heterobasidion irregulare TC 32-1]/gi|695530439|ref|XP_009540371.1|hypothetical protein HETIRDRAFT_58537 [Heterobasidion irregulare TC 32-1]	Heterobasidion irregulare TC 32-1	1.9e-113	98.79%	165	165	3	GO:0003755;GO:0005515;GO:0000413	IPR001202;noIPR;IPR000297;IPR023058;	WW domain;Peptidyl-prolyl cis-trans isomerase, PpiC-type;Peptidyl-prolyl cis-trans isomerase, PpiC-type, conserved site;
evm.scaffold1.440	1354	2	1.4771	0	0	0	0	0	0	0	0	0	Ribonucleases P MRP subunit pop3	gi|575071383|gb|ETW86993.1| hypothetical protein HETIRDRAFT_308446 [Heterobasidion irregulare TC 32-1]/gi|695532693|ref|XP_009540949.1|hypothetical protein HETIRDRAFT_308446 [Heterobasidion irregulare TC 32-1]	Heterobasidion irregulare TC 32-1	0	91.72%	315	314			IPR013241;noIPR;	RNase P, subunit Pop3;
evm.scaffold1.441	2466	4	1.62206	0	0	0	0	0	0	0	0	0	hypothetical protein HETIRDRAFT_431499	gi|575071384|gb|ETW86994.1| hypothetical protein HETIRDRAFT_431499 [Heterobasidion irregulare TC 32-1]/gi|695532697|ref|XP_009540950.1|hypothetical protein HETIRDRAFT_431499 [Heterobasidion irregulare TC 32-1]	Heterobasidion irregulare TC 32-1	0	95.89%	341	341	2	GO:0042967;GO:0008080	IPR000182;IPR016181;	GNAT domain;Acyl-CoA N-acyltransferase;
evm.scaffold1.442	2983	13	4.35803	8	2.68186	0	0	0	0	0	0	0	Arrestin domain-containing	gi|695532700|ref|XP_009540951.1|hypothetical protein HETIRDRAFT_99403 [Heterobasidion irregulare TC 32-1]/gi|575071385|gb|ETW86995.1| hypothetical protein HETIRDRAFT_99403 [Heterobasidion irregulare TC 32-1]	Heterobasidion irregulare TC 32-1	0	93.86%	910	912	1	GO:0007165	noIPR;IPR011022;IPR014752;IPR014756;	Zinc finger, GATA-type;Arrestin C-terminal-like domain;Arrestin, C-terminal;Immunoglobulin E-set;
evm.scaffold1.443	1177	25	21.2404	8	6.79694	0	0	0	0	0	0	0	NAD(P)-binding	gi|389751102|gb|EIM92175.1| NAD-P-binding protein [Stereum hirsutum FP-91666 SS1]/gi|597901926|ref|XP_007298262.1|NAD-P-binding protein [Stereum hirsutum FP-91666 SS1]	Stereum hirsutum FP-91666 SS1	3.9e-159	83.28%	300	299	2	GO:0016491;GO:0055114	noIPR;IPR002347;IPR016040;IPR002198;IPR020904;	Class I glutamine amidotransferase-like;Glucose/ribitol dehydrogenase;NAD(P)-binding domain;Short-chain dehydrogenase/reductase SDR;Short-chain dehydrogenase/reductase, conserved site;
evm.scaffold1.444	1470	15	10.2041	4	2.72109	0	0	0	0	0	0	0	glycosyltransferase family 48	gi|575071388|gb|ETW86998.1| hypothetical protein HETIRDRAFT_447614 [Heterobasidion irregulare TC 32-1]/gi|695532711|ref|XP_009540954.1|hypothetical protein HETIRDRAFT_447614 [Heterobasidion irregulare TC 32-1]	Heterobasidion irregulare TC 32-1	0	95.12%	451	451			noIPR;IPR023175;	Immunoglobulin E-set;Vacuolar protein sorting-associate protein Vta1/Callose synthase, N-terminal domain;
evm.scaffold1.445	1368	10	7.30994	1	0.730994	0	0	0	0	0	0	0	hypothetical protein HETIRDRAFT_114291	gi|575071390|gb|ETW87000.1| hypothetical protein HETIRDRAFT_114291 [Heterobasidion irregulare TC 32-1]/gi|695532719|ref|XP_009540956.1|hypothetical protein HETIRDRAFT_114291 [Heterobasidion irregulare TC 32-1]	Heterobasidion irregulare TC 32-1	4.7e-74	97.44%	372	117	1	GO:0016021	noIPR;	Protein kinase-like domain;
evm.scaffold1.446	1262	11	8.71632	5	3.96197	0	0	0	0	0	0	0	hypothetical protein HETIRDRAFT_114291	gi|575071390|gb|ETW87000.1| hypothetical protein HETIRDRAFT_114291 [Heterobasidion irregulare TC 32-1]/gi|695532719|ref|XP_009540956.1|hypothetical protein HETIRDRAFT_114291 [Heterobasidion irregulare TC 32-1]	Heterobasidion irregulare TC 32-1	3.4e-43	80.34%	372	117	1	GO:0016021
evm.scaffold1.447	1235	12	9.7166	0	0	0	0	0	0	0	0	0	hypothetical protein HETIRDRAFT_166524	gi|695532723|ref|XP_009540957.1|hypothetical protein HETIRDRAFT_166524 [Heterobasidion irregulare TC 32-1]/gi|575071391|gb|ETW87001.1| hypothetical protein HETIRDRAFT_166524 [Heterobasidion irregulare TC 32-1]	Heterobasidion irregulare TC 32-1	2.1e-179	94.80%	340	327			noIPR;	Homeodomain-like;
evm.scaffold1.448	2267	24	10.5867	9	3.97	0	0	0	0	0	0	0	P-loop containing nucleoside triphosphate hydrolase	gi|695532726|ref|XP_009540958.1|hypothetical protein HETIRDRAFT_431501 [Heterobasidion irregulare TC 32-1]/gi|575071392|gb|ETW87002.1| hypothetical protein HETIRDRAFT_431501 [Heterobasidion irregulare TC 32-1]	Heterobasidion irregulare TC 32-1	0	95.08%	666	651	1	GO:0005525	noIPR;IPR027417;IPR006073;	WW domain;P-loop containing nucleoside triphosphate hydrolase;GTP binding domain;
evm.scaffold1.449	1628	11	6.75676	4	2.457	0	0	0	0	0	0	0	FAD NAD-P-binding domain-containing	gi|695530104|ref|XP_009540286.1|hypothetical protein HETIRDRAFT_30822 [Heterobasidion irregulare TC 32-1]/gi|575071393|gb|ETW87003.1| hypothetical protein HETIRDRAFT_30822 [Heterobasidion irregulare TC 32-1]	Heterobasidion irregulare TC 32-1	0	98.93%	374	374	3	GO:0016491;GO:0016021;GO:0055114	noIPR;IPR023753;	Heat shock protein 70kD, C-terminal domain;FAD/NAD(P)-binding domain;
evm.scaffold1.45	2391	140	58.5529	30	12.5471	0	0	0	0	0	0	0	hypothetical protein HETIRDRAFT_241893, partial	gi|575070909|gb|ETW86519.1| hypothetical protein HETIRDRAFT_241893, partial [Heterobasidion irregulare TC 32-1]/gi|695531095|ref|XP_009540532.1|hypothetical protein HETIRDRAFT_241893, partial [Heterobasidion irregulare TC 32-1]	Heterobasidion irregulare TC 32-1	1.1e-94	85.65%	203	209	1	GO:0016021
evm.scaffold1.450	3310	14	4.22961	4	1.20846	1	0.302115	0	1	0	0	0	WD40 repeat	gi|695532734|ref|XP_009540960.1|hypothetical protein HETIRDRAFT_307124 [Heterobasidion irregulare TC 32-1]/gi|575071396|gb|ETW87006.1| hypothetical protein HETIRDRAFT_307124 [Heterobasidion irregulare TC 32-1]	Heterobasidion irregulare TC 32-1	0	96.31%	960	949	1	GO:0005515	IPR001680;IPR015943;noIPR;IPR019775;IPR017986;	WD40 repeat;WD40/YVTN repeat-like-containing domain;WD40 repeat, conserved site;WD40-repeat-containing domain;
evm.scaffold1.451	1270	3	2.3622	2	1.5748	0	0	0	0	0	0	0	Homeobox ceh-5	gi|575071397|gb|ETW87007.1| hypothetical protein HETIRDRAFT_423983 [Heterobasidion irregulare TC 32-1]/gi|695532738|ref|XP_009540961.1|hypothetical protein HETIRDRAFT_423983 [Heterobasidion irregulare TC 32-1]	Heterobasidion irregulare TC 32-1	0	93.52%	764	401	3	GO:0005634;GO:0006355;GO:0043565	IPR001356;IPR009057;	Homeobox domain;Homeodomain-like;
evm.scaffold1.452	1485	6	4.0404	2	1.3468	0	0	0	0	0	0	0	hypothetical protein HETIRDRAFT_423983	gi|575071397|gb|ETW87007.1| hypothetical protein HETIRDRAFT_423983 [Heterobasidion irregulare TC 32-1]/gi|695532738|ref|XP_009540961.1|hypothetical protein HETIRDRAFT_423983 [Heterobasidion irregulare TC 32-1]	Heterobasidion irregulare TC 32-1	9.3e-100	88.21%	764	229	3	GO:0005634;GO:0006355;GO:0043565	IPR001356;IPR009057;IPR017970;	Homeobox domain;Homeodomain-like;Homeobox, conserved site;
evm.scaffold1.453	2630	10	3.80228	3	1.14068	0	0	0	0	0	0	0	hypothetical protein HETIRDRAFT_468790	gi|695532742|ref|XP_009540962.1|hypothetical protein HETIRDRAFT_468790 [Heterobasidion irregulare TC 32-1]/gi|575071398|gb|ETW87008.1| hypothetical protein HETIRDRAFT_468790 [Heterobasidion irregulare TC 32-1]	Heterobasidion irregulare TC 32-1	0	97.04%	540	540	1	GO:0005515	IPR001810;IPR032675;noIPR;	F-box domain;Leucine-rich repeat domain, L domain-like;
evm.scaffold1.454	2789	20	7.17103	8	2.86841	0	0	0	0	0	0	0	NAD(P)H-dependent D-xylose reductase partial	gi|695532746|ref|XP_009540963.1|hypothetical protein HETIRDRAFT_431504 [Heterobasidion irregulare TC 32-1]/gi|575071399|gb|ETW87009.1| hypothetical protein HETIRDRAFT_431504 [Heterobasidion irregulare TC 32-1]	Heterobasidion irregulare TC 32-1	0	91.19%	783	783	1	GO:0005515	noIPR;IPR000270;	NAD(P)-binding domain;PB1 domain;
evm.scaffold1.455	1801	7	3.88673	0	0	0	0	0	0	0	0	0	Aldo keto reductase	gi|575071400|gb|ETW87010.1| hypothetical protein HETIRDRAFT_59016 [Heterobasidion irregulare TC 32-1]/gi|695530532|ref|XP_009540393.1|hypothetical protein HETIRDRAFT_59016 [Heterobasidion irregulare TC 32-1]	Heterobasidion irregulare TC 32-1	0	98.74%	318	318	2	GO:0016491;GO:0055114	IPR020471;IPR023210;IPR001395;noIPR;IPR018170;	Aldo/keto reductase;NADP-dependent oxidoreductase domain;Aldo/keto reductase/potassium channel subunit beta;Aldo/keto reductase, conserved site;
evm.scaffold1.456	2024	6	2.96443	1	0.494071	0	0	0	0	0	0	0	2-dehydropantoate 2-reductase	gi|575071401|gb|ETW87011.1| hypothetical protein HETIRDRAFT_447625 [Heterobasidion irregulare TC 32-1]/gi|695532749|ref|XP_009540964.1|hypothetical protein HETIRDRAFT_447625 [Heterobasidion irregulare TC 32-1]	Heterobasidion irregulare TC 32-1	0	98.40%	438	438	4	GO:0015940;GO:0050661;GO:0055114;GO:0008677	IPR013332;IPR016040;IPR013328;IPR013752;noIPR;IPR008927;	Ketopantoate reductase, N-terminal domain;NAD(P)-binding domain;6-phosphogluconate dehydrogenase, domain 2;Ketopantoate reductase, C-terminal domain;6-phosphogluconate dehydrogenase C-terminal domain-like;
evm.scaffold1.457	2758	27	9.7897	3	1.08774	0	0	0	0	0	0	0	hypothetical protein HETIRDRAFT_307790	gi|695532753|ref|XP_009540965.1|hypothetical protein HETIRDRAFT_307790 [Heterobasidion irregulare TC 32-1]/gi|575071402|gb|ETW87012.1| hypothetical protein HETIRDRAFT_307790 [Heterobasidion irregulare TC 32-1]	Heterobasidion irregulare TC 32-1	0	98.18%	437	439			IPR019378;	GDP-fucose protein O-fucosyltransferase;
evm.scaffold1.458	1423	5	3.5137	1	0.702741	0	0	0	0	0	0	0	nucleotide-sugar transporter	gi|695532758|ref|XP_009540966.1|nucleotide-sugar transporter [Heterobasidion irregulare TC 32-1]/gi|575071403|gb|ETW87013.1| nucleotide-sugar transporter [Heterobasidion irregulare TC 32-1]	Heterobasidion irregulare TC 32-1	0	98.59%	355	355	2	GO:0016021;GO:0008643	IPR004853;noIPR;	Sugar phosphate transporter domain;
evm.scaffold1.459	2758	38	13.7781	12	4.35098	2	0.725163	0	2	0	0	0	hypothetical protein HETIRDRAFT_30833	gi|695530108|ref|XP_009540287.1|hypothetical protein HETIRDRAFT_30833 [Heterobasidion irregulare TC 32-1]/gi|575071404|gb|ETW87014.1| hypothetical protein HETIRDRAFT_30833 [Heterobasidion irregulare TC 32-1]	Heterobasidion irregulare TC 32-1	0	93.84%	465	487
evm.scaffold1.46	5116	398	77.7952	81	15.8327	34	6.64582	0	34	0	0	1	cysteine ase	gi|390604838|gb|EIN14229.1| cysteine proteinase, partial [Punctularia strigosozonata HHB-11173 SS5]/gi|599094985|ref|XP_007379146.1|cysteine proteinase, partial [Punctularia strigosozonata HHB-11173 SS5]	Punctularia strigosozonata HHB-11173 SS5	1.2e-141	70.96%	421	365	3	GO:0016579;GO:0036459;GO:0006511	noIPR;IPR001394;IPR018200;IPR028889;	Zn(2)-C6 fungal-type DNA-binding domain;Peptidase C19, ubiquitin carboxyl-terminal hydrolase;Ubiquitin specific protease, conserved site;Ubiquitin specific protease domain;
evm.scaffold1.460	1966	123	62.5636	26	13.2248	4	2.03459	0	4	0	0	0	hypothetical protein HETIRDRAFT_423990	gi|575071406|gb|ETW87016.1| hypothetical protein HETIRDRAFT_423990 [Heterobasidion irregulare TC 32-1]/gi|695532765|ref|XP_009540968.1|hypothetical protein HETIRDRAFT_423990 [Heterobasidion irregulare TC 32-1]	Heterobasidion irregulare TC 32-1	5.5e-141	79.17%	411	288	1	GO:0016021
evm.scaffold1.461	5302	135	25.4621	23	4.33799	0	0	0	0	0	0	0	Chromatin structure-remodeling complex subunit rsc9	gi|403416432|emb|CCM03132.1| predicted protein [Fibroporia radiculosa]/gi|807755241|ref|XP_012182415.1|predicted protein [Fibroporia radiculosa]	Fibroporia radiculosa	0	71.44%	1207	1236	5	GO:0005634;GO:0003677;GO:0006338;GO:0044763;GO:0006357	IPR013636;noIPR;IPR003150;	Domain of unknown function DUF1741;DNA-binding RFX-type winged-helix domain;
evm.scaffold1.462	3812	17	4.4596	6	1.57398	0	0	0	0	0	0	0	glycine dehydrogenase	gi|575071409|gb|ETW87019.1| hypothetical protein HETIRDRAFT_305989 [Heterobasidion irregulare TC 32-1]/gi|695532777|ref|XP_009540971.1|hypothetical protein HETIRDRAFT_305989 [Heterobasidion irregulare TC 32-1]	Heterobasidion irregulare TC 32-1	0	98.33%	1015	1015	5	GO:0006563;GO:0004375;GO:0055114;GO:0006546;GO:0006566	IPR020580;IPR015421;IPR003437;IPR020581;noIPR;IPR015424;	Glycine cleavage system P-protein, N-terminal;Pyridoxal phosphate-dependent transferase, major region, subdomain 1;Glycine dehydrogenase (decarboxylating);Glycine cleavage system P protein;Pyridoxal phosphate-dependent transferase;
evm.scaffold1.463	1589	9	5.66394	2	1.25865	0	0	0	0	0	0	0	Conserved oligomeric Golgi complex subunit 1	gi|695532781|ref|XP_009540972.1|hypothetical protein HETIRDRAFT_166543 [Heterobasidion irregulare TC 32-1]/gi|575071410|gb|ETW87020.1| hypothetical protein HETIRDRAFT_166543 [Heterobasidion irregulare TC 32-1]	Heterobasidion irregulare TC 32-1	0	97.48%	318	318	1	GO:0016021
evm.scaffold1.464	437	NA	NA	NA	NA	NA	NA	NA	NA	NA	NA	NA	translocase SEC6	gi|695532785|ref|XP_009540973.1|gamma subunit of Pre protein translocase [Heterobasidion irregulare TC 32-1]/gi|575071411|gb|ETW87021.1| gamma subunit of Pre protein translocase [Heterobasidion irregulare TC 32-1]	Heterobasidion irregulare TC 32-1	1.7e-43	100.00%	70	70	8	GO:0006616;GO:0071261;GO:0015450;GO:0016021;GO:0005198;GO:0009941;GO:0031204;GO:0005784	IPR001901;IPR023391;IPR008158;noIPR;IPR022943;	Protein translocase complex, SecE/Sec61-gamma subunit;Protein translocase SecE domain;Protein translocase SEC61 complex, gamma subunit;Preprotein translocase subunit SecE;
evm.scaffold1.465	2283	26	11.3885	15	6.5703	0	0	0	0	0	0	0	Pentatricopeptide repeat-containing	gi|695532789|ref|XP_009540974.1|hypothetical protein HETIRDRAFT_166545 [Heterobasidion irregulare TC 32-1]/gi|575071412|gb|ETW87022.1| hypothetical protein HETIRDRAFT_166545 [Heterobasidion irregulare TC 32-1]	Heterobasidion irregulare TC 32-1	0	94.09%	761	761			noIPR;	Armadillo-type fold;
evm.scaffold1.466	3354	137	40.8468	23	6.85748	2	0.596303	0	2	0	0	0	vps51 vps67 domain-containing	gi|575071413|gb|ETW87023.1| hypothetical protein HETIRDRAFT_468809 [Heterobasidion irregulare TC 32-1]/gi|695532792|ref|XP_009540975.1|hypothetical protein HETIRDRAFT_468809 [Heterobasidion irregulare TC 32-1]	Heterobasidion irregulare TC 32-1	0	90.65%	919	920	2	GO:0017119;GO:0006891	noIPR;	Zn(2)-C6 fungal-type DNA-binding domain;
evm.scaffold1.467	1633	30	18.3711	2	1.22474	0	0	0	0	0	0	0	DUF1751-domain-containing	gi|695532796|ref|XP_009540976.1|hypothetical protein HETIRDRAFT_468813 [Heterobasidion irregulare TC 32-1]/gi|575071414|gb|ETW87024.1| hypothetical protein HETIRDRAFT_468813 [Heterobasidion irregulare TC 32-1]	Heterobasidion irregulare TC 32-1	0	98.88%	356	357	5	GO:0006890;GO:0006508;GO:0016021;GO:0004252;GO:0030137	noIPR;IPR013861;IPR022764;	Protein of unknown function DUF1754, eukaryotic;Transmembrane protein DUF1751, eukaryotic;Peptidase S54, rhomboid domain;
evm.scaffold1.468	537	16	29.7952	0	0	0	0	0	0	0	0	0	DUF1754-domain-containing	gi|695532800|ref|XP_009540977.1|hypothetical protein HETIRDRAFT_99428 [Heterobasidion irregulare TC 32-1]/gi|575071415|gb|ETW87025.1| hypothetical protein HETIRDRAFT_99428 [Heterobasidion irregulare TC 32-1]	Heterobasidion irregulare TC 32-1	6.7e-81	100.00%	123	123			noIPR;IPR013865;	Metallopeptidase, catalytic domain;Protein of unknown function DUF1754, eukaryotic;
evm.scaffold1.469	2204	21	9.52813	3	1.36116	0	0	0	0	0	0	0	hypothetical protein HETIRDRAFT_40474	gi|695530188|ref|XP_009540307.1|hypothetical protein HETIRDRAFT_40474 [Heterobasidion irregulare TC 32-1]/gi|575071416|gb|ETW87026.1| hypothetical protein HETIRDRAFT_40474 [Heterobasidion irregulare TC 32-1]	Heterobasidion irregulare TC 32-1	0	97.15%	562	562			noIPR;	Zn(2)-C6 fungal-type DNA-binding domain;
evm.scaffold1.47	3760	402	106.915	48	12.766	18	4.78723	0	15	2	0	0	hypothetical protein HETIRDRAFT_468170	gi|695531270|ref|XP_009540576.1|hypothetical protein HETIRDRAFT_468170 [Heterobasidion irregulare TC 32-1]/gi|575070958|gb|ETW86568.1| hypothetical protein HETIRDRAFT_468170 [Heterobasidion irregulare TC 32-1]	Heterobasidion irregulare TC 32-1	5.5e-130	65.54%	540	383
evm.scaffold1.470	2475	103	41.6162	20	8.08081	0	0	0	0	0	0	0	mitochondrial intermediate peptidase	gi|575071417|gb|ETW87027.1| Metallo peptidase M3A [Heterobasidion irregulare TC 32-1]/gi|695530537|ref|XP_009540394.1|Metallo peptidase M3A [Heterobasidion irregulare TC 32-1]	Heterobasidion irregulare TC 32-1	0	97.53%	768	768	3	GO:0046872;GO:0006508;GO:0004222	IPR024077;IPR001567;IPR024079;noIPR;	Neurolysin/Thimet oligopeptidase, domain 2;Peptidase M3A/M3B;Metallopeptidase, catalytic domain;
evm.scaffold1.476	1264	196	155.063	17	13.4494	4	3.16456	0	3	0	0	1	glycoside hydrolase family 18	gi|575071422|gb|ETW87032.1| beta-flanking protein [Heterobasidion irregulare TC 32-1]/gi|695532818|ref|XP_009540982.1|beta-flanking protein [Heterobasidion irregulare TC 32-1]	Heterobasidion irregulare TC 32-1	8.1e-142	96.38%	216	221	2	GO:0008152;GO:0016798	noIPR;	Ribosomal protein L12 family;
evm.scaffold1.477	2147	246	114.578	33	15.3703	4	1.86306	0	3	1	0	0	MFS polyamine transporter	gi|575071423|gb|ETW87033.1| major facilitator superfamily [Heterobasidion irregulare TC 32-1]/gi|695532821|ref|XP_009540983.1|major facilitator superfamily [Heterobasidion irregulare TC 32-1]	Heterobasidion irregulare TC 32-1	0	80.29%	370	421	2	GO:0055085;GO:0016021	noIPR;IPR011701;IPR020846;	COQ9;Major facilitator superfamily;Major facilitator superfamily domain;
evm.scaffold1.478	1097	98	89.3345	25	22.7894	1	0.911577	0	1	0	0	0	hypothetical protein HETIRDRAFT_306610	gi|575071424|gb|ETW87034.1| hypothetical protein HETIRDRAFT_306610 [Heterobasidion irregulare TC 32-1]/gi|695532824|ref|XP_009540984.1|hypothetical protein HETIRDRAFT_306610 [Heterobasidion irregulare TC 32-1]	Heterobasidion irregulare TC 32-1	1.2e-149	96.68%	277	271			noIPR;	Eukaryotic translation initiation factor 3 subunit J;
evm.scaffold1.479	2026	132	65.153	7	3.45508	3	1.48075	0	1	2	0	1	endonuclease exonuclease phosphatase family	gi|695532827|ref|XP_009540985.1|hypothetical protein HETIRDRAFT_424001 [Heterobasidion irregulare TC 32-1]/gi|575071425|gb|ETW87035.1| hypothetical protein HETIRDRAFT_424001 [Heterobasidion irregulare TC 32-1]	Heterobasidion irregulare TC 32-1	0	98.62%	441	434	3	GO:0090305;GO:0004527;GO:0004519	IPR001229;IPR005135;noIPR;	Jacalin-like lectin domain;Endonuclease/exonuclease/phosphatase;
evm.scaffold1.480	935	69	73.7968	13	13.9037	1	1.06952	0	0	0	1	0	hypothetical protein HETIRDRAFT_437709	gi|695532830|ref|XP_009540986.1|hypothetical protein HETIRDRAFT_437709 [Heterobasidion irregulare TC 32-1]/gi|575071426|gb|ETW87036.1| hypothetical protein HETIRDRAFT_437709 [Heterobasidion irregulare TC 32-1]	Heterobasidion irregulare TC 32-1	3.9e-173	97.20%	251	250	3	GO:0019825;GO:0016020;GO:0020037	IPR012292;noIPR;IPR009050;	Globin/Protoglobin;Globin-like;
evm.scaffold1.481	5310	249	46.8927	40	7.53296	1	0.188324	0	0	0	0	1	glycosyltransferase family 8	gi|695530342|ref|XP_009540346.1|glycosyltransferase family 8 protein [Heterobasidion irregulare TC 32-1]/gi|575071427|gb|ETW87037.1| glycosyltransferase family 8 protein [Heterobasidion irregulare TC 32-1]	Heterobasidion irregulare TC 32-1	0	87.88%	1052	1106	1	GO:0016757	IPR029044;IPR002495;noIPR;	Nucleotide-diphospho-sugar transferases;Glycosyl transferase, family 8;
evm.scaffold1.482	1865	45	24.1287	5	2.68097	0	0	0	0	0	0	0	ABC1-domain-containing	gi|695532834|ref|XP_009540987.1|hypothetical protein HETIRDRAFT_166565 [Heterobasidion irregulare TC 32-1]/gi|575071428|gb|ETW87038.1| hypothetical protein HETIRDRAFT_166565 [Heterobasidion irregulare TC 32-1]	Heterobasidion irregulare TC 32-1	0	98.84%	695	519	1	GO:0016021	noIPR;IPR004147;IPR011009;	Eukaryotic translation initiation factor 3 subunit J;UbiB domain;Protein kinase-like domain;
evm.scaffold1.483	1094	61	55.7587	14	12.7971	1	0.914077	0	0	0	0	0	fructosamine kinase PKL CAK	gi|695532838|ref|XP_009540988.1|hypothetical protein HETIRDRAFT_305258 [Heterobasidion irregulare TC 32-1]/gi|575071429|gb|ETW87039.1| hypothetical protein HETIRDRAFT_305258 [Heterobasidion irregulare TC 32-1]	Heterobasidion irregulare TC 32-1	0	96.60%	294	294	2	GO:0016310;GO:0016301	IPR016477;noIPR;IPR011009;	Fructosamine/Ketosamine-3-kinase;Protein kinase-like domain;
evm.scaffold1.484	4513	81	17.9481	0	0	0	0	0	0	0	0	0	DNA-dependent RNA polymerase II second largest subunit	gi|695532842|ref|XP_009540989.1|hypothetical protein HETIRDRAFT_443043 [Heterobasidion irregulare TC 32-1]/gi|575071430|gb|ETW87040.1| hypothetical protein HETIRDRAFT_443043 [Heterobasidion irregulare TC 32-1]	Heterobasidion irregulare TC 32-1	0	99.92%	1231	1231	13	GO:0006366;GO:0006144;GO:0005730;GO:0005665;GO:0003677;GO:0006206;GO:0003723;GO:0003899;GO:0032549;GO:0001172;GO:0031618;GO:0005829;GO:0031048	IPR007645;IPR007120;IPR007641;IPR007644;IPR007642;IPR007647;IPR014724;noIPR;IPR007646;IPR015712;IPR007121;	RNA polymerase Rpb2, domain 3;DNA-directed RNA polymerase, subunit 2, domain 6;RNA polymerase Rpb2, domain 7;RNA polymerase, beta subunit, protrusion;RNA polymerase Rpb2, domain 2;RNA polymerase Rpb2, domain 5;RNA polymerase Rpb2, OB-fold;RNA polymerase Rpb2, domain 4;DNA-directed RNA polymerase, subunit 2;RNA polymerase, beta subunit, conserved site;
evm.scaffold1.485	2519	94	37.3164	10	3.96983	2	0.793966	0	0	0	0	1	integral membrane	gi|695532847|ref|XP_009540990.1|hypothetical protein HETIRDRAFT_468833 [Heterobasidion irregulare TC 32-1]/gi|575071431|gb|ETW87041.1| hypothetical protein HETIRDRAFT_468833 [Heterobasidion irregulare TC 32-1]	Heterobasidion irregulare TC 32-1	0	89.30%	568	626	1	GO:0016021	IPR009637;noIPR;	Transmembrane receptor, eukaryota;
evm.scaffold1.486	1874	47	25.08	1	0.533618	0	0	0	0	0	0	0	lipid binding	gi|695532850|ref|XP_009540991.1|hypothetical protein HETIRDRAFT_406843 [Heterobasidion irregulare TC 32-1]/gi|575071432|gb|ETW87042.1| hypothetical protein HETIRDRAFT_406843 [Heterobasidion irregulare TC 32-1]	Heterobasidion irregulare TC 32-1	0	99.78%	463	463	9	GO:0005769;GO:0034727;GO:0000407;GO:0005829;GO:0032266;GO:0034498;GO:0019898;GO:0000422;GO:0032258	noIPR;IPR001683;	Major facilitator superfamily domain;Phox homologous domain;
evm.scaffold1.487	2290	47	20.524	7	3.05677	0	0	0	0	0	0	0	MFS general substrate transporter	gi|575071434|gb|ETW87044.1| major facilitator superfamily tetracycline resistance protein [Heterobasidion irregulare TC 32-1]/gi|695530290|ref|XP_009540330.1|major facilitator superfamily tetracycline resistance protein [Heterobasidion irregulare TC 32-1]	Heterobasidion irregulare TC 32-1	0	98.56%	485	485	3	GO:0055085;GO:0016021;GO:0005215	noIPR;IPR011701;IPR020846;	CHAT domain;Major facilitator superfamily;Major facilitator superfamily domain;
evm.scaffold1.488	1195	36	30.1255	6	5.02092	0	0	0	0	0	0	0	NADH dehydrogenase [ubiquinone] 1 alpha subcomplex subunit mitochondrial	gi|575071435|gb|ETW87045.1| hypothetical protein HETIRDRAFT_305458 [Heterobasidion irregulare TC 32-1]/gi|695532859|ref|XP_009540993.1|hypothetical protein HETIRDRAFT_305458 [Heterobasidion irregulare TC 32-1]	Heterobasidion irregulare TC 32-1	0	96.87%	319	319			IPR016040;noIPR;	NAD(P)-binding domain;
evm.scaffold1.489	556	44	79.1367	8	14.3885	0	0	0	0	0	0	0	hypothetical protein HETIRDRAFT_413391	gi|695532863|ref|XP_009540994.1|hypothetical protein HETIRDRAFT_413391 [Heterobasidion irregulare TC 32-1]/gi|575071436|gb|ETW87046.1| hypothetical protein HETIRDRAFT_413391 [Heterobasidion irregulare TC 32-1]	Heterobasidion irregulare TC 32-1	3.4e-81	95.35%	129	129
evm.scaffold1.49	2935	181	61.6695	36	12.2658	2	0.681431	0	1	0	0	1	UDP-glucose 4-epimerase	gi|575070949|gb|ETW86559.1| hypothetical protein HETIRDRAFT_308152 [Heterobasidion irregulare TC 32-1]/gi|695531242|ref|XP_009540569.1|hypothetical protein HETIRDRAFT_308152 [Heterobasidion irregulare TC 32-1]	Heterobasidion irregulare TC 32-1	0	95.03%	765	765	2	GO:0005975;GO:0016857	IPR021861;noIPR;	THO complex, subunit THOC1;
evm.scaffold1.490	654	43	65.7492	6	9.17431	3	4.58716	0	3	0	0	0	hypothetical protein HETIRDRAFT_447654	gi|575071437|gb|ETW87047.1| hypothetical protein HETIRDRAFT_447654 [Heterobasidion irregulare TC 32-1]/gi|695532868|ref|XP_009540995.1|hypothetical protein HETIRDRAFT_447654 [Heterobasidion irregulare TC 32-1]	Heterobasidion irregulare TC 32-1	6.6e-97	96.11%	180	180
evm.scaffold1.491	1514	55	36.3276	8	5.28402	1	0.660502	0	0	0	0	1	Pre-mRNA-splicing factor CWC25	gi|695532874|ref|XP_009540996.1|hypothetical protein HETIRDRAFT_153739 [Heterobasidion irregulare TC 32-1]/gi|575071438|gb|ETW87048.1| hypothetical protein HETIRDRAFT_153739 [Heterobasidion irregulare TC 32-1]	Heterobasidion irregulare TC 32-1	0	98.71%	464	464			noIPR;IPR019339;IPR022209;	Thiolase-like;CBF1-interacting co-repressor CIR, N-terminal domain;Pre-mRNA splicing factor;
evm.scaffold1.492	1311	34	25.9344	1	0.762777	0	0	0	0	0	0	0	hypothetical protein HETIRDRAFT_456808	gi|695532877|ref|XP_009540997.1|hypothetical protein HETIRDRAFT_456808 [Heterobasidion irregulare TC 32-1]/gi|575071439|gb|ETW87049.1| hypothetical protein HETIRDRAFT_456808 [Heterobasidion irregulare TC 32-1]	Heterobasidion irregulare TC 32-1	0	99.62%	262	262	4	GO:0005216;GO:0006811;GO:0055085;GO:0016021	IPR027359;noIPR;	Voltage-dependent channel, four helix bundle domain;
evm.scaffold1.493	2667	57	21.3723	20	7.49906	0	0	0	0	0	0	0	hypothetical protein PLICRDRAFT_171813	gi|749769709|gb|KII94138.1|hypothetical protein PLICRDRAFT_171813 [Plicaturopsis crispa FD-325 SS-3]	Plicaturopsis crispa FD-325 SS-3	3.3e-68	49.59%	822	845
evm.scaffold1.494	4050	63	15.5556	3	0.740741	0	0	0	0	0	0	0	cytoskeleton assembly control	gi|575071441|gb|ETW87051.1| hypothetical protein HETIRDRAFT_447658 [Heterobasidion irregulare TC 32-1]/gi|695532893|ref|XP_009540999.1|hypothetical protein HETIRDRAFT_447658 [Heterobasidion irregulare TC 32-1]	Heterobasidion irregulare TC 32-1	0	99.63%	1080	1073	4	GO:0003779;GO:0030276;GO:0005543;GO:0006897	noIPR;IPR002558;IPR013809;IPR011417;IPR008942;IPR030224;	Voltage-dependent channel, four helix bundle domain;I/LWEQ domain;ENTH domain;AP180 N-terminal homology (ANTH) domain;ENTH/VHS;Sla2 family;
evm.scaffold1.495	1266	9	7.109	0	0	0	0	0	0	0	0	0	mitochondrial required for respiration	gi|695530541|ref|XP_009540395.1|mitochondrial protein surfeit 1/SURF1/SHY1, required for expression of cytochrome oxidase [Heterobasidion irregulare TC 32-1]/gi|575071442|gb|ETW87052.1| mitochondrial protein surfeit 1/SURF1/SHY1, required for expression of cytochrome oxidase [Heterobasidion irregulare TC 32-1]	Heterobasidion irregulare TC 32-1	1.6e-147	95.43%	217	219	5	GO:0033617;GO:0016021;GO:0051082;GO:0009060;GO:0005743	IPR002994;noIPR;	Surfeit locus 1/Shy1;
evm.scaffold1.496	2475	38	15.3535	6	2.42424	0	0	0	0	0	0	0	hypothetical protein STEHIDRAFT_164598	gi|597902938|ref|XP_007298768.1|hypothetical protein STEHIDRAFT_164598 [Stereum hirsutum FP-91666 SS1]/gi|389751211|gb|EIM92284.1| hypothetical protein STEHIDRAFT_164598 [Stereum hirsutum FP-91666 SS1]	Stereum hirsutum FP-91666 SS1	0	66.28%	1012	783	1	GO:0016021	noIPR;	THO complex, subunit THOC1;
evm.scaffold1.497	2028	20	9.86193	5	2.46548	0	0	0	0	0	0	0	SWR1 complex subunit swc3	gi|575071445|gb|ETW87055.1| hypothetical protein HETIRDRAFT_431530 [Heterobasidion irregulare TC 32-1]/gi|695532905|ref|XP_009541002.1|hypothetical protein HETIRDRAFT_431530 [Heterobasidion irregulare TC 32-1]	Heterobasidion irregulare TC 32-1	0	92.12%	582	584
evm.scaffold1.498	2419	26	10.7482	10	4.13394	0	0	0	0	0	0	0	Transcription factor TFIIIB component B	gi|695532910|ref|XP_009541003.1|hypothetical protein HETIRDRAFT_308457 [Heterobasidion irregulare TC 32-1]/gi|575071446|gb|ETW87056.1| hypothetical protein HETIRDRAFT_308457 [Heterobasidion irregulare TC 32-1]	Heterobasidion irregulare TC 32-1	0	96.55%	318	319	4	GO:0003677;GO:0000126;GO:0006359;GO:0001026	IPR001005;IPR009057;noIPR;IPR030701;IPR017877;	SANT/Myb domain;Homeodomain-like;Transcription factor TFIIIB component B'';Myb-like domain;
evm.scaffold1.499	2331	16	6.86401	1	0.429	0	0	0	0	0	0	0	family ATPase	gi|807757885|ref|XP_012183737.1|predicted protein [Fibroporia radiculosa]/gi|403417754|emb|CCM04454.1| predicted protein [Fibroporia radiculosa]	Fibroporia radiculosa	4.3e-171	92.23%	345	283	11	GO:0090502;GO:0005634;GO:0005524;GO:0006281;GO:0008094;GO:0003723;GO:0007131;GO:0000150;GO:0003690;GO:0003697;GO:0033897	noIPR;IPR016467;IPR013632;IPR027417;IPR020588;IPR010995;	NADP-dependent oxidoreductase domain;DNA recombination and repair protein, RecA-like;DNA recombination and repair protein Rad51, C-terminal;P-loop containing nucleoside triphosphate hydrolase;DNA recombination and repair protein RecA-like, ATP-binding domain;DNA repair Rad51/transcription factor NusA, alpha-helical;
evm.scaffold1.5	4565	48	10.5148	3	0.657174	0	0	0	0	0	0	0	ISWI chromatin-remodeling complex ATPase ISW2	gi|695530732|ref|XP_009540443.1|hypothetical protein HETIRDRAFT_153488 [Heterobasidion irregulare TC 32-1]/gi|575070808|gb|ETW86418.1| hypothetical protein HETIRDRAFT_153488 [Heterobasidion irregulare TC 32-1]	Heterobasidion irregulare TC 32-1	0	99.36%	1089	1089	7	GO:0016887;GO:0003677;GO:0005524;GO:0031491;GO:0043044;GO:0000785;GO:0016589	noIPR;IPR001650;IPR014001;IPR001005;IPR009057;IPR000330;IPR015195;IPR015194;IPR027417;IPR029915;IPR017884;	P-loop containing nucleoside triphosphate hydrolase;Helicase, C-terminal;Helicase superfamily 1/2, ATP-binding domain;SANT/Myb domain;Homeodomain-like;SNF2-related, N-terminal domain;SLIDE domain;ISWI, HAND domain;ISWI family;SANT domain;
evm.scaffold1.50	1027	67	65.2386	4	3.89484	0	0	0	0	0	0	0	hypothetical protein HETIRDRAFT_99035	gi|695531245|ref|XP_009540570.1|hypothetical protein HETIRDRAFT_99035 [Heterobasidion irregulare TC 32-1]/gi|575070950|gb|ETW86560.1| hypothetical protein HETIRDRAFT_99035 [Heterobasidion irregulare TC 32-1]	Heterobasidion irregulare TC 32-1	4.9e-55	89.62%	108	106
evm.scaffold1.500	711	5	7.03235	2	2.81294	0	0	0	0	0	0	0	hypothetical protein STEHIDRAFT_143659	gi|389751169|gb|EIM92242.1| hypothetical protein STEHIDRAFT_143659 [Stereum hirsutum FP-91666 SS1]/gi|597902888|ref|XP_007298743.1|hypothetical protein STEHIDRAFT_143659 [Stereum hirsutum FP-91666 SS1]	Stereum hirsutum FP-91666 SS1	6.6e-105	78.24%	236	239			noIPR;IPR011008;	P-loop containing nucleoside triphosphate hydrolase;Dimeric alpha-beta barrel;
evm.scaffold1.501	802	5	6.23441	2	2.49377	0	0	0	0	0	0	0	hypothetical protein HETIRDRAFT_413404	gi|695532918|ref|XP_009541005.1|hypothetical protein HETIRDRAFT_413404 [Heterobasidion irregulare TC 32-1]/gi|575071448|gb|ETW87058.1| hypothetical protein HETIRDRAFT_413404 [Heterobasidion irregulare TC 32-1]	Heterobasidion irregulare TC 32-1	1.8e-116	92.51%	226	227
evm.scaffold1.502	1206	4	3.31675	1	0.829187	0	0	0	0	0	0	0	ribonuclease T2	gi|695530192|ref|XP_009540308.1|Ribonuclease, T2 family [Heterobasidion irregulare TC 32-1]/gi|575071449|gb|ETW87059.1| Ribonuclease, T2 family [Heterobasidion irregulare TC 32-1]	Heterobasidion irregulare TC 32-1	0	96.72%	306	305	3	GO:0090502;GO:0003723;GO:0033897	IPR001568;noIPR;IPR018188;	Ribonuclease T2-like;Ribonuclease T2, active site;
evm.scaffold1.503	620	6	9.67742	0	0	0	0	0	0	0	0	0	RNA polymerase Rpb6	gi|575071451|gb|ETW87061.1| hypothetical protein HETIRDRAFT_308213 [Heterobasidion irregulare TC 32-1]/gi|695532928|ref|XP_009541007.1|hypothetical protein HETIRDRAFT_308213 [Heterobasidion irregulare TC 32-1]	Heterobasidion irregulare TC 32-1	2e-66	99.02%	102	102	7	GO:0003677;GO:0006206;GO:0003899;GO:0006351;GO:0006144;GO:0005730;GO:0005665	IPR028363;IPR006111;IPR012293;IPR006110;IPR020708;	DNA-directed RNA polymerase, subunit RPB6;Archaeal RpoK/eukaryotic RPB6 RNA polymerase subunit;RNA polymerase subunit, RPB6/omega;RNA polymerase, subunit omega/K/RPB6;DNA-directed RNA polymerase, 14-18kDa subunit, conserved site;
evm.scaffold1.504	4354	17	3.90446	8	1.83739	0	0	0	0	0	0	0	hypothetical protein HETIRDRAFT_456816	gi|695532932|ref|XP_009541008.1|hypothetical protein HETIRDRAFT_456816 [Heterobasidion irregulare TC 32-1]/gi|575071452|gb|ETW87062.1| hypothetical protein HETIRDRAFT_456816 [Heterobasidion irregulare TC 32-1]	Heterobasidion irregulare TC 32-1	0	93.68%	909	696	2	GO:0000166;GO:0003676	IPR000504;IPR012677;noIPR;	RNA recognition motif domain;Nucleotide-binding alpha-beta plait domain;
evm.scaffold1.505	1766	11	6.22877	3	1.69875	0	0	0	0	0	0	0	alpha beta-hydrolase	gi|695532936|ref|XP_009541009.1|lipase [Heterobasidion irregulare TC 32-1]/gi|575071453|gb|ETW87063.1| lipase [Heterobasidion irregulare TC 32-1]	Heterobasidion irregulare TC 32-1	0	94.99%	440	439			IPR029058;noIPR;	Alpha/Beta hydrolase fold;
evm.scaffold1.506	2481	16	6.44901	3	1.20919	0	0	0	0	0	0	0	hypothetical protein HETIRDRAFT_468857	gi|695532939|ref|XP_009541010.1|hypothetical protein HETIRDRAFT_468857 [Heterobasidion irregulare TC 32-1]/gi|575071454|gb|ETW87064.1| hypothetical protein HETIRDRAFT_468857 [Heterobasidion irregulare TC 32-1]	Heterobasidion irregulare TC 32-1	0	98.73%	473	473
evm.scaffold1.507	1522	8	5.25624	0	0	0	0	0	0	0	0	0	P-loop containing nucleoside triphosphate hydrolase	gi|695532943|ref|XP_009541011.1|hypothetical protein HETIRDRAFT_437721 [Heterobasidion irregulare TC 32-1]/gi|575071455|gb|ETW87065.1| hypothetical protein HETIRDRAFT_437721 [Heterobasidion irregulare TC 32-1]	Heterobasidion irregulare TC 32-1	0	100.00%	302	302	7	GO:0005634;GO:0005524;GO:0046872;GO:0005829;GO:0051539;GO:0002098;GO:0016226	IPR027417;IPR019591;noIPR;IPR000808;IPR028600;	P-loop containing nucleoside triphosphate hydrolase;Mrp/NBP35 ATP-binding protein;Mrp, conserved site;Cytosolic Fe-S cluster assembly factor NUBP2/Cfd1, eukaryotes;
evm.scaffold1.508	1744	14	8.02752	1	0.573394	0	0	0	0	0	0	0	P-loop containing nucleoside triphosphate hydrolase	gi|575071456|gb|ETW87066.1| hypothetical protein HETIRDRAFT_166594 [Heterobasidion irregulare TC 32-1]/gi|695532947|ref|XP_009541012.1|hypothetical protein HETIRDRAFT_166594 [Heterobasidion irregulare TC 32-1]	Heterobasidion irregulare TC 32-1	0	99.42%	343	343	8	GO:0005634;GO:0031391;GO:0003677;GO:0005524;GO:0070914;GO:0006271;GO:0005829;GO:0016787	IPR003593;IPR013748;IPR003959;noIPR;IPR027417;IPR008921;	AAA+ ATPase domain;Replication factor C, C-terminal;ATPase, AAA-type, core;P-loop containing nucleoside triphosphate hydrolase;DNA polymerase III, clamp loader complex, gamma/delta/delta subunit, C-terminal;
evm.scaffold1.509	1960	19	9.69388	5	2.55102	0	0	0	0	0	0	0	seryl-tRNA synthetase	gi|695532954|ref|XP_009541014.1|hypothetical protein HETIRDRAFT_238204, partial [Heterobasidion irregulare TC 32-1]/gi|575071458|gb|ETW87068.1| hypothetical protein HETIRDRAFT_238204, partial [Heterobasidion irregulare TC 32-1]	Heterobasidion irregulare TC 32-1	0	97.77%	448	448	9	GO:0005667;GO:0003700;GO:0005938;GO:0044430;GO:0006355;GO:0043565;GO:0006886;GO:0045449;GO:0030036	noIPR;IPR018205;IPR008942;IPR004152;IPR002014;IPR004827;	GroES-like;VHS subgroup;ENTH/VHS;GAT domain;VHS domain;Basic-leucine zipper domain;
evm.scaffold1.51	1504	134	89.0957	18	11.9681	2	1.32979	0	0	1	1	0	galectin	gi|575070951|gb|ETW86561.1| putative galectin [Heterobasidion irregulare TC 32-1]/gi|695530444|ref|XP_009540372.1|putative galectin [Heterobasidion irregulare TC 32-1]	Heterobasidion irregulare TC 32-1	6.2e-115	98.77%	163	163	3	GO:0044464;GO:0031012;GO:0030246	IPR013320;IPR001079;	Concanavalin A-like lectin/glucanase domain;Galectin, carbohydrate recognition domain;
evm.scaffold1.510	1243	10	8.04505	2	1.60901	0	0	0	0	0	0	0	U3 small nucleolar RNA-associated 11	gi|575071459|gb|ETW87069.1| hypothetical protein HETIRDRAFT_41733 [Heterobasidion irregulare TC 32-1]/gi|695530338|ref|XP_009540345.1|hypothetical protein HETIRDRAFT_41733 [Heterobasidion irregulare TC 32-1]	Heterobasidion irregulare TC 32-1	0	96.76%	338	340	6	GO:0005634;GO:0032040;GO:0000462;GO:0043232;GO:0000479;GO:0044446	IPR007144;	Small-subunit processome, Utp11;
evm.scaffold1.511	1253	3	2.39425	1	0.798085	0	0	0	0	0	0	0	hypothetical protein HETIRDRAFT_437723	gi|695532958|ref|XP_009541015.1|hypothetical protein HETIRDRAFT_437723 [Heterobasidion irregulare TC 32-1]/gi|575071460|gb|ETW87070.1| hypothetical protein HETIRDRAFT_437723 [Heterobasidion irregulare TC 32-1]	Heterobasidion irregulare TC 32-1	0	97.91%	382	382
evm.scaffold1.512	1838	7	3.80849	2	1.08814	0	0	0	0	0	0	0	PLC-like phosphodiesterase	gi|695532962|ref|XP_009541016.1|hypothetical protein HETIRDRAFT_406857 [Heterobasidion irregulare TC 32-1]/gi|575071461|gb|ETW87071.1| hypothetical protein HETIRDRAFT_406857 [Heterobasidion irregulare TC 32-1]	Heterobasidion irregulare TC 32-1	0	98.62%	362	362	3	GO:0006629;GO:0016021;GO:0008081	IPR017946;noIPR;	PLC-like phosphodiesterase, TIM beta/alpha-barrel domain;
evm.scaffold1.513	708	7	9.88701	3	4.23729	0	0	0	0	0	0	0	EF-hand	gi|575071462|gb|ETW87072.1| hypothetical protein HETIRDRAFT_306565 [Heterobasidion irregulare TC 32-1]/gi|695532966|ref|XP_009541017.1|hypothetical protein HETIRDRAFT_306565 [Heterobasidion irregulare TC 32-1]	Heterobasidion irregulare TC 32-1	4.7e-143	98.99%	200	199	8	GO:0005634;GO:0016459;GO:0005826;GO:0005509;GO:0031030;GO:1903475;GO:0017022;GO:0005829	IPR002048;IPR011992;noIPR;IPR018247;	EF-hand domain;EF-hand domain pair;EF-Hand 1, calcium-binding site;
evm.scaffold1.514	1756	16	9.11162	8	4.55581	0	0	0	0	0	0	0	major facilitator superfamily	gi|695530113|ref|XP_009540288.1|major facilitator superfamily [Heterobasidion irregulare TC 32-1]/gi|575071463|gb|ETW87073.1| major facilitator superfamily [Heterobasidion irregulare TC 32-1]	Heterobasidion irregulare TC 32-1	0	95.09%	489	489	3	GO:0055085;GO:0016021;GO:0005215	IPR001958;IPR011701;noIPR;IPR020846;	Tetracycline resistance protein TetA/multidrug resistance protein MdtG;Major facilitator superfamily;Major facilitator superfamily domain;
evm.scaffold1.515	3229	77	23.8464	12	3.71632	0	0	0	0	0	0	0	allantoinase	gi|575071464|gb|ETW87074.1| hypothetical protein HETIRDRAFT_468872 [Heterobasidion irregulare TC 32-1]/gi|695532970|ref|XP_009541018.1|hypothetical protein HETIRDRAFT_468872 [Heterobasidion irregulare TC 32-1]	Heterobasidion irregulare TC 32-1	0	95.97%	456	447	7	GO:0016888;GO:0006308;GO:0008270;GO:0006144;GO:0004038;GO:0000256;GO:0050897	IPR017593;IPR006680;IPR029063;noIPR;IPR011059;IPR002195;IPR032466;	Allantoinase;Amidohydrolase-related;S-adenosyl-L-methionine-dependent methyltransferase;Metal-dependent hydrolase, composite domain;Dihydroorotase, conserved site;Metal-dependent hydrolase;
evm.scaffold1.516	1156	27	23.3564	9	7.78547	0	0	0	0	0	0	0	hypothetical protein HETIRDRAFT_308369	gi|695532978|ref|XP_009541020.1|hypothetical protein HETIRDRAFT_308369 [Heterobasidion irregulare TC 32-1]/gi|575071466|gb|ETW87076.1| hypothetical protein HETIRDRAFT_308369 [Heterobasidion irregulare TC 32-1]	Heterobasidion irregulare TC 32-1	0	97.09%	309	309			IPR029063;noIPR;	S-adenosyl-L-methionine-dependent methyltransferase;
evm.scaffold1.517	519	17	32.7553	7	13.4875	0	0	0	0	0	0	0	---NA---
evm.scaffold1.518	2465	23	9.33063	1	0.40568	0	0	0	0	0	0	0	pH-response transcription factor pacC RIM101	gi|695532988|ref|XP_009541023.1|hypothetical protein HETIRDRAFT_443060 [Heterobasidion irregulare TC 32-1]/gi|575071469|gb|ETW87079.1| hypothetical protein HETIRDRAFT_443060 [Heterobasidion irregulare TC 32-1]	Heterobasidion irregulare TC 32-1	0	93.19%	863	749	2	GO:0003676;GO:0046872	IPR015880;IPR013087;noIPR;IPR007087;	Zinc finger, C2H2-like;Zinc finger C2H2-type/integrase DNA-binding domain;Zinc finger, C2H2;
evm.scaffold1.519	6857	38	5.54178	0	0	0	0	0	0	0	0	0	TAF1 transcription initiation factor TFIID subunit TAF1	gi|751740324|gb|KIM88602.1|hypothetical protein PILCRDRAFT_813566 [Piloderma croceum F 1598]	Piloderma croceum F 1598	0	85.18%	1050	1066			noIPR;IPR022591;	S-adenosyl-L-methionine-dependent methyltransferase;Transcription initiation factor TFIID subunit 1, domain of unknown function;
evm.scaffold1.52	1262	60	47.5436	10	7.92393	0	0	0	0	0	0	0	Thioredoxin AAED1	gi|695531249|ref|XP_009540571.1|hypothetical protein HETIRDRAFT_307693 [Heterobasidion irregulare TC 32-1]/gi|575070952|gb|ETW86562.1| hypothetical protein HETIRDRAFT_307693 [Heterobasidion irregulare TC 32-1]	Heterobasidion irregulare TC 32-1	3.1e-138	95.12%	202	205			IPR032801;IPR012336;noIPR;	Peroxiredoxin-like FAM213/AAED1;Thioredoxin-like fold;
evm.scaffold1.520	1333	3	2.25056	0	0	0	0	0	0	0	0	0	proteasome activator pa28 REG alpha beta subunit	gi|575071471|gb|ETW87081.1| hypothetical protein HETIRDRAFT_377824 [Heterobasidion irregulare TC 32-1]/gi|695532997|ref|XP_009541025.1|hypothetical protein HETIRDRAFT_377824 [Heterobasidion irregulare TC 32-1]	Heterobasidion irregulare TC 32-1	0	97.67%	257	257	1	GO:0008537	IPR003185;IPR003186;noIPR;IPR009077;	Proteasome activator pa28, N-terminal domain;Proteasome activator pa28, C-terminal domain;Proteasome activator pa28;
evm.scaffold1.521	1981	4	2.01918	1	0.504796	0	0	0	0	0	0	0	glutamate-rich WD repeat-containing	gi|575071472|gb|ETW87082.1| hypothetical protein HETIRDRAFT_41543 [Heterobasidion irregulare TC 32-1]/gi|695530310|ref|XP_009540337.1|hypothetical protein HETIRDRAFT_41543 [Heterobasidion irregulare TC 32-1]	Heterobasidion irregulare TC 32-1	0	99.02%	508	508	4	GO:0005515;GO:0005829;GO:0042254;GO:0005730	IPR020472;IPR001680;IPR022052;IPR015943;noIPR;IPR017986;	G-protein beta WD-40 repeat;WD40 repeat;Histone-binding protein RBBP4, N-terminal;WD40/YVTN repeat-like-containing domain;WD40-repeat-containing domain;
evm.scaffold1.522	775	2	2.58065	1	1.29032	0	0	0	0	0	0	0	membrane-associated s in eicosanoid and glutathione metabolism	gi|695533001|ref|XP_009541026.1|MAPEG family [Heterobasidion irregulare TC 32-1]/gi|575071473|gb|ETW87083.1| MAPEG family [Heterobasidion irregulare TC 32-1]	Heterobasidion irregulare TC 32-1	4.5e-101	98.65%	148	148	1	GO:0016021	IPR001129;IPR023352;noIPR;	Membrane-associated, eicosanoid/glutathione metabolism (MAPEG) protein;Membrane associated eicosanoid/glutathione metabolism-like domain;
evm.scaffold1.523	1110	2	1.8018	0	0	0	0	0	0	0	0	0	hypothetical protein HETIRDRAFT_456826	gi|695533011|ref|XP_009541028.1|hypothetical protein HETIRDRAFT_456826 [Heterobasidion irregulare TC 32-1]/gi|575071475|gb|ETW87085.1| hypothetical protein HETIRDRAFT_456826 [Heterobasidion irregulare TC 32-1]	Heterobasidion irregulare TC 32-1	0	98.08%	312	312
evm.scaffold1.524	1119	8	7.14924	1	0.893655	0	0	0	0	0	0	0	hypothetical protein HETIRDRAFT_166612	gi|695533015|ref|XP_009541029.1|hypothetical protein HETIRDRAFT_166612 [Heterobasidion irregulare TC 32-1]/gi|575071476|gb|ETW87086.1| hypothetical protein HETIRDRAFT_166612 [Heterobasidion irregulare TC 32-1]	Heterobasidion irregulare TC 32-1	2.3e-84	96.88%	128	128			IPR018466;noIPR;	Ser-Thr-rich glycosyl-phosphatidyl-inositol-anchored membrane family;
evm.scaffold1.525	2221	37	16.6592	2	0.900495	0	0	0	0	0	0	0	glycoside hydrolase family 61	gi|398258452|gb|AFO72233.1|glycoside hydrolase family 61 protein B [Heterobasidion parviporum]	Heterobasidion parviporum	1.3e-174	98.77%	244	244	1	GO:0016787	IPR005103;noIPR;	Glycoside hydrolase, family 61;
evm.scaffold1.526	532	4	7.5188	0	0	0	0	0	0	0	0	0	GPI-anchored small secreted	gi|695533023|ref|XP_009541031.1|hypothetical protein HETIRDRAFT_306015 [Heterobasidion irregulare TC 32-1]/gi|575071478|gb|ETW87088.1| hypothetical protein HETIRDRAFT_306015 [Heterobasidion irregulare TC 32-1]	Heterobasidion irregulare TC 32-1	2.6e-75	96.52%	115	115			IPR018466;noIPR;	Ser-Thr-rich glycosyl-phosphatidyl-inositol-anchored membrane family;
evm.scaffold1.527	1175	37	31.4894	9	7.65957	2	1.70213	0	2	0	0	0	rna binding	gi|575071479|gb|ETW87089.1| hypothetical protein HETIRDRAFT_306110 [Heterobasidion irregulare TC 32-1]/gi|695533027|ref|XP_009541032.1|hypothetical protein HETIRDRAFT_306110 [Heterobasidion irregulare TC 32-1]	Heterobasidion irregulare TC 32-1	0	97.47%	315	316	2	GO:0000166;GO:0003676	noIPR;IPR000504;IPR012677;	Thioredoxin-like fold;RNA recognition motif domain;Nucleotide-binding alpha-beta plait domain;
evm.scaffold1.528	1385	41	29.6029	1	0.722022	0	0	0	0	0	0	0	t-SNARE	gi|695533031|ref|XP_009541033.1|hypothetical protein HETIRDRAFT_437732 [Heterobasidion irregulare TC 32-1]/gi|575071480|gb|ETW87090.1| hypothetical protein HETIRDRAFT_437732 [Heterobasidion irregulare TC 32-1]	Heterobasidion irregulare TC 32-1	0	99.41%	340	340	7	GO:0006888;GO:0005801;GO:0005515;GO:0016021;GO:0031201;GO:0006891;GO:0048280	IPR000727;noIPR;IPR021538;IPR010989;	Target SNARE coiled-coil homology domain;Syntaxin-5, N-terminal, Sly1p-binding domain;t-SNARE;
evm.scaffold1.529	1500	20	13.3333	0	0	0	0	0	0	0	0	0	glycerol-3-phosphate dehydrogenase	gi|695533035|ref|XP_009541034.1|hypothetical protein HETIRDRAFT_121564 [Heterobasidion irregulare TC 32-1]/gi|575071481|gb|ETW87091.1| hypothetical protein HETIRDRAFT_121564 [Heterobasidion irregulare TC 32-1]	Heterobasidion irregulare TC 32-1	0	100.00%	368	368	7	GO:0005975;GO:0046486;GO:0009331;GO:0051287;GO:0046168;GO:0055114;GO:0004367	IPR006168;IPR006109;IPR011128;IPR016040;IPR013328;noIPR;IPR008927;	Glycerol-3-phosphate dehydrogenase, NAD-dependent;Glycerol-3-phosphate dehydrogenase, NAD-dependent, C-terminal;Glycerol-3-phosphate dehydrogenase, NAD-dependent, N-terminal;NAD(P)-binding domain;6-phosphogluconate dehydrogenase, domain 2;6-phosphogluconate dehydrogenase C-terminal domain-like;
evm.scaffold1.53	1400	73	52.1429	29	20.7143	1	0.714286	0	1	0	0	0	hypothetical protein HETIRDRAFT_58546	gi|575070953|gb|ETW86563.1| hypothetical protein HETIRDRAFT_58546 [Heterobasidion irregulare TC 32-1]/gi|695530447|ref|XP_009540373.1|hypothetical protein HETIRDRAFT_58546 [Heterobasidion irregulare TC 32-1]	Heterobasidion irregulare TC 32-1	0	84.96%	350	399
evm.scaffold1.530	2203	40	18.1571	7	3.17749	0	0	0	0	0	0	0	hypothetical protein HETIRDRAFT_431549	gi|695533040|ref|XP_009541035.1|hypothetical protein HETIRDRAFT_431549 [Heterobasidion irregulare TC 32-1]/gi|575071482|gb|ETW87092.1| hypothetical protein HETIRDRAFT_431549 [Heterobasidion irregulare TC 32-1]	Heterobasidion irregulare TC 32-1	0	92.41%	605	632	2	GO:0005515;GO:0046872	noIPR;IPR002110;IPR000571;IPR020683;	Aldolase-type TIM barrel;Ankyrin repeat;Zinc finger, CCCH-type;Ankyrin repeat-containing domain;
evm.scaffold1.531	2899	57	19.662	5	1.72473	0	0	0	0	0	0	0	aminoimidazole ribonucleotide synthetase	gi|695533045|ref|XP_009541036.1|hypothetical protein HETIRDRAFT_468888 [Heterobasidion irregulare TC 32-1]/gi|575071483|gb|ETW87093.1| hypothetical protein HETIRDRAFT_468888 [Heterobasidion irregulare TC 32-1]	Heterobasidion irregulare TC 32-1	0	97.95%	781	781	7	GO:0005524;GO:0005737;GO:0004637;GO:0046872;GO:0006189;GO:0009113;GO:0004641	IPR020561;IPR004733;IPR020560;IPR016188;IPR016185;IPR000115;IPR013815;IPR010918;IPR013816;IPR020562;noIPR;IPR020559;IPR011761;IPR011054;	Phosphoribosylglycinamide synthetase, ATP-grasp (A) domain;Phosphoribosylformylglycinamidine cyclo-ligase;Phosphoribosylglycinamide synthetase, C-domain;PurM-like, N-terminal domain;Pre-ATP-grasp domain;Phosphoribosylglycinamide synthetase;ATP-grasp fold, subdomain 1;AIR synthase-related protein, C-terminal domain;ATP-grasp fold, subdomain 2;Phosphoribosylglycinamide synthetase, N-terminal;Phosph…
evm.scaffold1.532	4551	18	3.95517	3	0.659196	0	0	0	0	0	0	0	hypothetical protein HETIRDRAFT_468891	gi|695533049|ref|XP_009541037.1|hypothetical protein HETIRDRAFT_468891 [Heterobasidion irregulare TC 32-1]/gi|575071484|gb|ETW87094.1| hypothetical protein HETIRDRAFT_468891 [Heterobasidion irregulare TC 32-1]	Heterobasidion irregulare TC 32-1	0	92.81%	1015	1015
evm.scaffold1.533	4809	121	25.1612	13	2.70326	2	0.415887	0	0	0	1	0	hypothetical protein STEHIDRAFT_151625	gi|597902948|ref|XP_007298773.1|hypothetical protein STEHIDRAFT_151625 [Stereum hirsutum FP-91666 SS1]/gi|389751218|gb|EIM92291.1| hypothetical protein STEHIDRAFT_151625 [Stereum hirsutum FP-91666 SS1]	Stereum hirsutum FP-91666 SS1	2.5e-92	58.67%	740	663
evm.scaffold1.534	2293	28	12.2111	0	0	1	0.43611	0	1	0	0	0	MFS general substrate transporter	gi|389741889|gb|EIM83077.1| MFS general substrate transporter [Stereum hirsutum FP-91666 SS1]/gi|618811085|ref|XP_007308226.1|MFS general substrate transporter [Stereum hirsutum FP-91666 SS1]	Stereum hirsutum FP-91666 SS1	0	80.71%	481	482	2	GO:0055085;GO:0016021	noIPR;IPR011701;IPR020846;	Rudiment single hybrid motif;Major facilitator superfamily;Major facilitator superfamily domain;
evm.scaffold1.535	2991	42	14.0421	9	3.00903	3	1.00301	0	3	0	0	0	apolipo n-acyltransferase	gi|575071487|gb|ETW87097.1| hypothetical protein HETIRDRAFT_307666 [Heterobasidion irregulare TC 32-1]/gi|695533059|ref|XP_009541039.1|hypothetical protein HETIRDRAFT_307666 [Heterobasidion irregulare TC 32-1]	Heterobasidion irregulare TC 32-1	0	93.57%	479	482	3	GO:0016810;GO:0006807;GO:0016021	IPR003010;	Carbon-nitrogen hydrolase;
evm.scaffold1.536	3397	22	6.4763	6	1.76626	0	0	0	0	0	0	0	phenylacetyl- ligase	gi|575071488|gb|ETW87098.1| hypothetical protein HETIRDRAFT_166625 [Heterobasidion irregulare TC 32-1]/gi|695533063|ref|XP_009541040.1|hypothetical protein HETIRDRAFT_166625 [Heterobasidion irregulare TC 32-1]	Heterobasidion irregulare TC 32-1	0	98.66%	596	596	3	GO:0003824;GO:0016020;GO:0008152	IPR000873;IPR025110;noIPR;IPR020845;	AMP-dependent synthetase/ligase;AMP-binding enzyme C-terminal domain;AMP-binding, conserved site;
evm.scaffold1.537	1468	3	2.0436	0	0	0	0	0	0	0	0	0	hypothetical protein HETIRDRAFT_468899	gi|695533067|ref|XP_009541041.1|hypothetical protein HETIRDRAFT_468899 [Heterobasidion irregulare TC 32-1]/gi|575071489|gb|ETW87099.1| hypothetical protein HETIRDRAFT_468899 [Heterobasidion irregulare TC 32-1]	Heterobasidion irregulare TC 32-1	0	96.89%	257	257	3	GO:0016592;GO:0001104;GO:0006357	IPR009244;noIPR;	Mediator complex, subunit Med7;
evm.scaffold1.538	705	2	2.83688	1	1.41844	0	0	0	0	0	0	0	hypothetical protein HETIRDRAFT_447700	gi|575071490|gb|ETW87100.1| hypothetical protein HETIRDRAFT_447700 [Heterobasidion irregulare TC 32-1]/gi|695533071|ref|XP_009541042.1|hypothetical protein HETIRDRAFT_447700 [Heterobasidion irregulare TC 32-1]	Heterobasidion irregulare TC 32-1	1.1e-149	99.07%	216	216
evm.scaffold1.539	3794	30	7.90722	4	1.0543	2	0.527148	0	2	0	0	0	amp dependent ligase	gi|575071491|gb|ETW87101.1| hypothetical protein HETIRDRAFT_377848 [Heterobasidion irregulare TC 32-1]/gi|695533076|ref|XP_009541043.1|hypothetical protein HETIRDRAFT_377848 [Heterobasidion irregulare TC 32-1]	Heterobasidion irregulare TC 32-1	0	98.39%	578	560	6	GO:0003735;GO:0016020;GO:0008152;GO:0042254;GO:0005763;GO:0016874	noIPR;IPR000873;IPR025110;IPR016939;IPR020845;	Alpha/Beta hydrolase fold;AMP-dependent synthetase/ligase;AMP-binding enzyme C-terminal domain;Mitochondrial ribosomal protein S25;AMP-binding, conserved site;
evm.scaffold1.54	5255	235	44.7193	35	6.66032	14	2.66413	0	13	0	0	1	cysteine ase	gi|575070954|gb|ETW86564.1| hypothetical protein HETIRDRAFT_306078, partial [Heterobasidion irregulare TC 32-1]/gi|695531255|ref|XP_009540572.1|hypothetical protein HETIRDRAFT_306078, partial [Heterobasidion irregulare TC 32-1]	Heterobasidion irregulare TC 32-1	0	90.56%	1430	1451	3	GO:0016579;GO:0036459;GO:0006511	noIPR;IPR001394;IPR025305;IPR018200;IPR028889;	Acyl-CoA N-acyltransferase;Peptidase C19, ubiquitin carboxyl-terminal hydrolase;UCH repeated domain;Ubiquitin specific protease, conserved site;Ubiquitin specific protease domain;
evm.scaffold1.540	1811	12	6.62617	1	0.552181	0	0	0	0	0	0	0	26S proteasome non-ATPase regulatory subunit 12	gi|575071492|gb|ETW87102.1| hypothetical protein HETIRDRAFT_468908 [Heterobasidion irregulare TC 32-1]/gi|695533081|ref|XP_009541044.1|hypothetical protein HETIRDRAFT_468908 [Heterobasidion irregulare TC 32-1]	Heterobasidion irregulare TC 32-1	0	98.10%	474	474	4	GO:0005515;GO:0008541;GO:0008180;GO:0034515	noIPR;IPR000717;IPR011991;	Concanavalin A-like lectin/glucanase domain;Proteasome component (PCI) domain;Winged helix-turn-helix DNA-binding domain;
evm.scaffold1.541	2329	16	6.8699	3	1.28811	0	0	0	0	0	0	0	hypothetical protein HETIRDRAFT_30910	gi|575071494|gb|ETW87104.1| hypothetical protein HETIRDRAFT_30910 [Heterobasidion irregulare TC 32-1]/gi|695530117|ref|XP_009540289.1|hypothetical protein HETIRDRAFT_30910 [Heterobasidion irregulare TC 32-1]	Heterobasidion irregulare TC 32-1	0	98.54%	755	756			IPR032675;noIPR;	Leucine-rich repeat domain, L domain-like;
evm.scaffold1.542	1747	15	8.58615	4	2.28964	2	1.14482	0	2	0	0	0	hypothetical protein HETIRDRAFT_443073	gi|575071495|gb|ETW87105.1| hypothetical protein HETIRDRAFT_443073 [Heterobasidion irregulare TC 32-1]/gi|695533089|ref|XP_009541046.1|hypothetical protein HETIRDRAFT_443073 [Heterobasidion irregulare TC 32-1]	Heterobasidion irregulare TC 32-1	0	96.44%	562	562			IPR021110;	DNA replication/checkpoint protein;
evm.scaffold1.543	3446	15	4.35287	4	1.16077	3	0.870575	0	3	0	0	0	hypothetical protein HETIRDRAFT_413449	gi|575071496|gb|ETW87106.1| hypothetical protein HETIRDRAFT_413449 [Heterobasidion irregulare TC 32-1]/gi|695533093|ref|XP_009541047.1|hypothetical protein HETIRDRAFT_413449 [Heterobasidion irregulare TC 32-1]	Heterobasidion irregulare TC 32-1	0	94.64%	892	895			noIPR;	AMP-binding, conserved site;
evm.scaffold1.544	614	2	3.25733	1	1.62866	0	0	0	0	0	0	0	ribonuclease T1	gi|575071497|gb|ETW87107.1| microbial RNases superfamily [Heterobasidion irregulare TC 32-1]/gi|695533097|ref|XP_009541048.1|microbial RNases superfamily [Heterobasidion irregulare TC 32-1]	Heterobasidion irregulare TC 32-1	3.1e-57	96.77%	98	93	5	GO:0090502;GO:0003723;GO:0051252;GO:0046589;GO:0004521	IPR000026;IPR016191;noIPR;	Guanine-specific ribonuclease N1/T1/U2;Ribonuclease/ribotoxin;
evm.scaffold1.545	880	4	4.54545	0	0	0	0	0	0	0	0	0	splicing factor 3a	gi|695533101|ref|XP_009541049.1|hypothetical protein HETIRDRAFT_424052 [Heterobasidion irregulare TC 32-1]/gi|575071498|gb|ETW87108.1| hypothetical protein HETIRDRAFT_424052 [Heterobasidion irregulare TC 32-1]	Heterobasidion irregulare TC 32-1	1.2e-163	99.55%	220	220	3	GO:0003676;GO:0005634;GO:0008270	noIPR;IPR003604;IPR031781;IPR000690;	Nucleic acid-binding, OB-fold;Zinc finger, U1-type;SF3A2 domain;Zinc finger, C2H2-type matrin;
evm.scaffold1.546	5404	123	22.7609	19	3.51591	0	0	0	0	0	0	0	nucleic acid-binding	gi|695533105|ref|XP_009541050.1|hypothetical protein HETIRDRAFT_307917 [Heterobasidion irregulare TC 32-1]/gi|575071499|gb|ETW87109.1| hypothetical protein HETIRDRAFT_307917 [Heterobasidion irregulare TC 32-1]	Heterobasidion irregulare TC 32-1	0	97.49%	1477	1477	9	GO:0032040;GO:0000472;GO:0005515;GO:0000480;GO:0000447;GO:0008266;GO:0006397;GO:0005730;GO:0000464	noIPR;IPR022967;IPR003107;IPR012340;IPR003029;IPR011990;IPR013026;	Alpha/Beta hydrolase fold;RNA-binding domain, S1;HAT (Half-A-TPR) repeat;Nucleic acid-binding, OB-fold;S1 domain;Tetratricopeptide-like helical domain;Tetratricopeptide repeat-containing domain;
evm.scaffold1.547	5700	205	35.9649	27	4.73684	12	2.10526	0	11	0	0	1	Tip elongation aberrant 1	gi|695533109|ref|XP_009541051.1|hypothetical protein HETIRDRAFT_305377 [Heterobasidion irregulare TC 32-1]/gi|575071500|gb|ETW87110.1| hypothetical protein HETIRDRAFT_305377 [Heterobasidion irregulare TC 32-1]	Heterobasidion irregulare TC 32-1	0	92.54%	1508	1501	1	GO:0005515	noIPR;IPR015915;	P-loop containing nucleoside triphosphate hydrolase;Kelch-type beta propeller;
evm.scaffold1.548	421	19	45.1306	4	9.50119	0	0	0	0	0	0	0	hypothetical protein JAAARDRAFT_147606	gi|646399231|gb|KDQ63366.1|hypothetical protein JAAARDRAFT_147606 [Jaapia argillacea MUCL 33604]	Jaapia argillacea MUCL 33604	8.1e-30	68.93%	84	103
evm.scaffold1.549	2266	120	52.9568	21	9.26743	2	0.882613	0	2	0	0	0	alpha beta-hydrolase	gi|749768681|gb|KII93110.1|hypothetical protein PLICRDRAFT_101670 [Plicaturopsis crispa FD-325 SS-3]	Plicaturopsis crispa FD-325 SS-3	0	64.22%	535	573	3	GO:0016788;GO:0006505;GO:0006886	IPR029058;IPR012908;noIPR;	Alpha/Beta hydrolase fold;GPI inositol-deacylase PGAP1-like;
evm.scaffold1.55	2008	35	17.4303	6	2.98805	0	0	0	0	0	0	0	MFS general substrate transporter	gi|575070982|gb|ETW86592.1| MFS monocarboxylate transporter [Heterobasidion irregulare TC 32-1]/gi|695530180|ref|XP_009540305.1|MFS monocarboxylate transporter [Heterobasidion irregulare TC 32-1]	Heterobasidion irregulare TC 32-1	9.8e-164	97.12%	283	278	2	GO:0055085;GO:0016021	noIPR;IPR011701;IPR020846;	S-adenosyl-L-methionine-dependent methyltransferase;Major facilitator superfamily;Major facilitator superfamily domain;
evm.scaffold1.550	2582	42	16.2665	0	0	0	0	0	0	0	0	0	NIPSNAP-domain-containing	gi|575071503|gb|ETW87113.1| hypothetical protein HETIRDRAFT_456841 [Heterobasidion irregulare TC 32-1]/gi|695533121|ref|XP_009541054.1|hypothetical protein HETIRDRAFT_456841 [Heterobasidion irregulare TC 32-1]	Heterobasidion irregulare TC 32-1	0	98.55%	275	275			IPR012577;noIPR;IPR011008;	NIPSNAP;Dimeric alpha-beta barrel;
evm.scaffold1.551	1925	4	2.07792	2	1.03896	0	0	0	0	0	0	0	hypothetical protein NEOLEDRAFT_1130788	gi|1023230915|gb|KZT27705.1|hypothetical protein NEOLEDRAFT_1130788 [Neolentinus lepideus HHB14362 ss-1]	Neolentinus lepideus HHB14362 ss-1	8.7e-151	61.25%	541	542			IPR008979;IPR029044;	Galactose-binding domain-like;Nucleotide-diphospho-sugar transferases;
evm.scaffold1.552	3381	5	1.47885	0	0	0	0	0	0	0	0	0	molybdenum cofactor biosynthesis prote	gi|575071505|gb|ETW87115.1| hypothetical protein HETIRDRAFT_307296 [Heterobasidion irregulare TC 32-1]/gi|695533129|ref|XP_009541056.1|hypothetical protein HETIRDRAFT_307296 [Heterobasidion irregulare TC 32-1]	Heterobasidion irregulare TC 32-1	0	92.84%	684	684	5	GO:0003824;GO:0046872;GO:0051539;GO:0006777;GO:0019008	noIPR;IPR006638;IPR013483;IPR010505;IPR013785;IPR002820;IPR007197;IPR000385;	Ubiquitin specific protease domain;Elongator protein 3/MiaB/NifB;Molybdenum cofactor biosynthesis protein A;Molybdenum cofactor synthesis C-terminal;Aldolase-type TIM barrel;Molybdopterin cofactor biosynthesis C (MoaC) domain;Radical SAM;MoaA/nifB/pqqE, iron-sulphur binding, conserved site;
evm.scaffold1.553	2264	3	1.32509	0	0	0	0	0	0	0	0	0	hypothetical protein HETIRDRAFT_307307	gi|695533132|ref|XP_009541057.1|hypothetical protein HETIRDRAFT_307307 [Heterobasidion irregulare TC 32-1]/gi|575071506|gb|ETW87116.1| hypothetical protein HETIRDRAFT_307307 [Heterobasidion irregulare TC 32-1]	Heterobasidion irregulare TC 32-1	0	98.91%	366	366	2	GO:0042967;GO:0008080	IPR016181;IPR013653;noIPR;IPR000182;	Acyl-CoA N-acyltransferase;FR47-like;GNAT domain;
evm.scaffold1.554	3213	5	1.55618	1	0.311236	0	0	0	0	0	0	0	hypothetical protein HETIRDRAFT_23076, partial	gi|695530008|ref|XP_009540261.1|hypothetical protein HETIRDRAFT_23076, partial [Heterobasidion irregulare TC 32-1]/gi|575071508|gb|ETW87118.1| hypothetical protein HETIRDRAFT_23076, partial [Heterobasidion irregulare TC 32-1]	Heterobasidion irregulare TC 32-1	0	87.33%	426	434			noIPR;IPR010357;IPR012336;	NTF2-like domain;Protein of unknown function DUF953, thioredoxin-like;Thioredoxin-like fold;
evm.scaffold1.555	3920	9	2.29592	2	0.510204	0	0	0	0	0	0	0	mitochondrial carrier	gi|575071509|gb|ETW87119.1| mitochondrial carrier protein [Heterobasidion irregulare TC 32-1]/gi|695533137|ref|XP_009541058.1|mitochondrial carrier protein [Heterobasidion irregulare TC 32-1]	Heterobasidion irregulare TC 32-1	0	99.42%	687	687	7	GO:0005634;GO:0055085;GO:0005759;GO:0005509;GO:0052906;GO:0016021;GO:0030488	IPR002067;IPR023395;IPR002048;IPR018108;IPR011992;noIPR;IPR018247;	Mitochondrial carrier protein;Mitochondrial carrier domain;EF-hand domain;Mitochondrial substrate/solute carrier;EF-hand domain pair;EF-Hand 1, calcium-binding site;
evm.scaffold1.556	2150	2	0.930233	0	0	0	0	0	0	0	0	0	tRNA (guanine-N(1)-)-methyltransferase	gi|575071510|gb|ETW87120.1| hypothetical protein HETIRDRAFT_153770 [Heterobasidion irregulare TC 32-1]/gi|695533141|ref|XP_009541059.1|hypothetical protein HETIRDRAFT_153770 [Heterobasidion irregulare TC 32-1]	Heterobasidion irregulare TC 32-1	0	98.26%	460	459	4	GO:0005634;GO:0005759;GO:0052906;GO:0030488	IPR030382;noIPR;IPR029063;IPR025792;	SAM-dependent methyltransferase TRM5/TYW2-type;S-adenosyl-L-methionine-dependent methyltransferase;tRNA (guanine(37)-N(1))-methyltransferase, eukaryotic;
evm.scaffold1.557	1369	4	2.92184	1	0.73046	0	0	0	0	0	0	0	Metallo-dependent hydrolase	gi|695533145|ref|XP_009541060.1|hypothetical protein HETIRDRAFT_307465 [Heterobasidion irregulare TC 32-1]/gi|575071511|gb|ETW87121.1| hypothetical protein HETIRDRAFT_307465 [Heterobasidion irregulare TC 32-1]	Heterobasidion irregulare TC 32-1	0	93.77%	385	385	1	GO:0016788	IPR001130;noIPR;IPR032466;	TatD family;Metal-dependent hydrolase;
evm.scaffold1.558	1046	1	0.956023	0	0	0	0	0	0	0	0	0	V-snare-domain-containing	gi|695533149|ref|XP_009541061.1|hypothetical protein HETIRDRAFT_306261 [Heterobasidion irregulare TC 32-1]/gi|575071512|gb|ETW87122.1| hypothetical protein HETIRDRAFT_306261 [Heterobasidion irregulare TC 32-1]	Heterobasidion irregulare TC 32-1	4.4e-160	98.21%	224	224	9	GO:0006888;GO:0005801;GO:0006906;GO:0015031;GO:0016021;GO:0005484;GO:0031201;GO:0000139;GO:0005797	noIPR;IPR023601;	Metal-dependent hydrolase;Golgi SNAP receptor complex, subunit 1;
evm.scaffold1.559	1282	2	1.56006	2	1.56006	0	0	0	0	0	0	0	hypothetical protein HETIRDRAFT_413465	gi|695533152|ref|XP_009541062.1|hypothetical protein HETIRDRAFT_413465 [Heterobasidion irregulare TC 32-1]/gi|575071513|gb|ETW87123.1| hypothetical protein HETIRDRAFT_413465 [Heterobasidion irregulare TC 32-1]	Heterobasidion irregulare TC 32-1	6e-134	96.37%	193	193			IPR032710;noIPR;	NTF2-like domain;
evm.scaffold1.56	3018	47	15.5732	5	1.65673	1	0.331345	0	1	0	0	0	Nucleolar GTP-binding 2	gi|695531352|ref|XP_009540597.1|hypothetical protein HETIRDRAFT_423742 [Heterobasidion irregulare TC 32-1]/gi|575070981|gb|ETW86591.1| hypothetical protein HETIRDRAFT_423742 [Heterobasidion irregulare TC 32-1]	Heterobasidion irregulare TC 32-1	0	96.84%	665	665	2	GO:0005525;GO:0005730	IPR006073;IPR027417;IPR023179;IPR012971;noIPR;IPR024929;IPR030378;	GTP binding domain;P-loop containing nucleoside triphosphate hydrolase;GTP-binding protein, orthogonal bundle domain;Nucleolar GTP-binding protein 2, N-terminal domain;Nucleolar GTP-binding protein 2;Circularly permuted (CP)-type guanine nucleotide-binding (G) domain;
evm.scaffold1.560	4336	14	3.22878	5	1.15314	0	0	0	0	0	0	0	wd40 containing snare-dependent exocytosis	gi|575071514|gb|ETW87124.1| hypothetical protein HETIRDRAFT_153773 [Heterobasidion irregulare TC 32-1]/gi|695533155|ref|XP_009541063.1|hypothetical protein HETIRDRAFT_153773 [Heterobasidion irregulare TC 32-1]	Heterobasidion irregulare TC 32-1	0	94.12%	1158	1157	1	GO:0005515	IPR001680;IPR013905;IPR015943;noIPR;IPR017986;	WD40 repeat;Lethal giant larvae (Lgl)-like, C-terminal domain;WD40/YVTN repeat-like-containing domain;WD40-repeat-containing domain;
evm.scaffold1.561	5606	18	3.21085	9	1.60542	0	0	0	0	0	0	0	hypothetical protein HETIRDRAFT_431573	gi|575071515|gb|ETW87125.1| hypothetical protein HETIRDRAFT_431573 [Heterobasidion irregulare TC 32-1]/gi|695533158|ref|XP_009541064.1|hypothetical protein HETIRDRAFT_431573 [Heterobasidion irregulare TC 32-1]	Heterobasidion irregulare TC 32-1	0	94.81%	1651	1658	2	GO:0016491;GO:0055114	noIPR;	RmlC-like cupin domain;
evm.scaffold1.562	2338	2	0.855432	0	0	0	0	0	0	0	0	0	DUF89-domain-containing	gi|575071516|gb|ETW87126.1| hypothetical protein HETIRDRAFT_437750 [Heterobasidion irregulare TC 32-1]/gi|695533161|ref|XP_009541065.1|hypothetical protein HETIRDRAFT_437750 [Heterobasidion irregulare TC 32-1]	Heterobasidion irregulare TC 32-1	0	99.61%	511	511			IPR002791;noIPR;	Domain of unknown function DUF89;
evm.scaffold1.563	3538	5	1.41323	1	0.282646	0	0	0	0	0	0	0	hypothetical protein HETIRDRAFT_468952	gi|575071517|gb|ETW87127.1| hypothetical protein HETIRDRAFT_468952 [Heterobasidion irregulare TC 32-1]/gi|695533164|ref|XP_009541066.1|hypothetical protein HETIRDRAFT_468952 [Heterobasidion irregulare TC 32-1]	Heterobasidion irregulare TC 32-1	0	92.56%	336	336
evm.scaffold1.564	1895	4	2.11082	2	1.05541	0	0	0	0	0	0	0	FAD dependent oxidoreductase	gi|575071518|gb|ETW87128.1| hypothetical protein HETIRDRAFT_307723 [Heterobasidion irregulare TC 32-1]/gi|695533167|ref|XP_009541067.1|hypothetical protein HETIRDRAFT_307723 [Heterobasidion irregulare TC 32-1]	Heterobasidion irregulare TC 32-1	0	96.14%	363	363	11	GO:0071949;GO:0006118;GO:0006525;GO:0006560;GO:0006591;GO:0006563;GO:0055114;GO:0003884;GO:0046416;GO:0006544;GO:0006566	IPR016040;IPR006076;IPR023209;noIPR;	NAD(P)-binding domain;FAD dependent oxidoreductase;D-amino-acid oxidase;
evm.scaffold1.565	2127	5	2.35073	1	0.470146	0	0	0	0	0	0	0	RING finger	gi|575071520|gb|ETW87130.1| hypothetical protein HETIRDRAFT_437753 [Heterobasidion irregulare TC 32-1]/gi|695533173|ref|XP_009541069.1|hypothetical protein HETIRDRAFT_437753 [Heterobasidion irregulare TC 32-1]	Heterobasidion irregulare TC 32-1	0	92.02%	396	401	2	GO:0008270;GO:0005515	IPR001841;IPR013083;noIPR;	Zinc finger, RING-type;Zinc finger, RING/FYVE/PHD-type;
evm.scaffold1.566	2471	2	0.809389	0	0	0	0	0	0	0	0	0	meiotic sister-chromatid recombination aldehyde dehydrogenase	gi|695533177|ref|XP_009541070.1|hypothetical protein HETIRDRAFT_413473 [Heterobasidion irregulare TC 32-1]/gi|575071521|gb|ETW87131.1| hypothetical protein HETIRDRAFT_413473 [Heterobasidion irregulare TC 32-1]	Heterobasidion irregulare TC 32-1	0	98.88%	626	626	6	GO:0005634;GO:0007131;GO:0016021;GO:0005829;GO:0055114;GO:0016620	noIPR;IPR016163;IPR016162;IPR015590;IPR016160;IPR029510;IPR016161;	Protein kinase-like domain;Aldehyde dehydrogenase, C-terminal;Aldehyde dehydrogenase N-terminal domain;Aldehyde dehydrogenase domain;Aldehyde dehydrogenase, cysteine active site;Aldehyde dehydrogenase, glutamic acid active site;Aldehyde/histidinol dehydrogenase;
evm.scaffold1.567	2075	NA	NA	NA	NA	NA	NA	NA	NA	NA	NA	NA	ribonuclease T2	gi|695530245|ref|XP_009540320.1|Ribonuclease, T2 family [Heterobasidion irregulare TC 32-1]/gi|575071523|gb|ETW87133.1| Ribonuclease, T2 family [Heterobasidion irregulare TC 32-1]	Heterobasidion irregulare TC 32-1	0	95.41%	407	414	3	GO:0090502;GO:0003723;GO:0033897	IPR001568;noIPR;IPR018188;	Ribonuclease T2-like;Ribonuclease T2, active site;
evm.scaffold1.568	1838	4	2.17628	1	0.54407	0	0	0	0	0	0	0	oxaloacetate carrier	gi|575071526|gb|ETW87136.1| hypothetical protein HETIRDRAFT_166666 [Heterobasidion irregulare TC 32-1]/gi|695533192|ref|XP_009541074.1|hypothetical protein HETIRDRAFT_166666 [Heterobasidion irregulare TC 32-1]	Heterobasidion irregulare TC 32-1	0	99.38%	325	324	9	GO:0008271;GO:0016021;GO:1902358;GO:0000227;GO:1902356;GO:1901239;GO:0034659;GO:0034658;GO:0005743	IPR023395;IPR018108;noIPR;	Mitochondrial carrier domain;Mitochondrial substrate/solute carrier;
evm.scaffold1.569	4181	5	1.19589	2	0.478354	0	0	0	0	0	0	0	domain-containing	gi|575071527|gb|ETW87137.1| hypothetical protein HETIRDRAFT_431581 [Heterobasidion irregulare TC 32-1]/gi|695533196|ref|XP_009541075.1|hypothetical protein HETIRDRAFT_431581 [Heterobasidion irregulare TC 32-1]	Heterobasidion irregulare TC 32-1	0	97.84%	1250	1250	2	GO:0016021;GO:0035091	noIPR;IPR001683;IPR016137;IPR013996;IPR013937;IPR003114;	Fatty acid synthase;Phox homologous domain;RGS domain;PX-associated, sorting nexin 13;Sorting nexin, C-terminal;Phox-associated domain;
evm.scaffold1.57	1746	50	28.6369	0	0	0	0	0	0	0	0	0	enolase	gi|575070980|gb|ETW86590.1| hypothetical protein HETIRDRAFT_406576 [Heterobasidion irregulare TC 32-1]/gi|695531349|ref|XP_009540596.1|hypothetical protein HETIRDRAFT_406576 [Heterobasidion irregulare TC 32-1]	Heterobasidion irregulare TC 32-1	0	99.32%	443	443	8	GO:0000287;GO:0004634;GO:0006094;GO:0009094;GO:0000162;GO:0006571;GO:0006096;GO:0000015	IPR000941;IPR020810;IPR029017;IPR029065;IPR020811;IPR020809;	Enolase;Enolase, C-terminal;Enolase N-terminal domain-like;Enolase C-terminal domain-like;Enolase, N-terminal;Enolase, conserved site;
evm.scaffold1.570	1837	6	3.26619	1	0.544366	0	0	0	0	0	0	0	Gcd10p-domain-containing	gi|695533199|ref|XP_009541076.1|hypothetical protein HETIRDRAFT_377909 [Heterobasidion irregulare TC 32-1]/gi|575071528|gb|ETW87138.1| hypothetical protein HETIRDRAFT_377909 [Heterobasidion irregulare TC 32-1]	Heterobasidion irregulare TC 32-1	0	97.54%	449	448	7	GO:0005634;GO:0003743;GO:0031515;GO:0016429;GO:0030488;GO:0005840;GO:0006446	IPR017423;	tRNA (adenine(58)-N(1))-methyltransferase non-catalytic subunit TRM6;
evm.scaffold1.571	2288	2	0.874126	0	0	0	0	0	0	0	0	0	ARM repeat-containing	gi|695533203|ref|XP_009541077.1|hypothetical protein HETIRDRAFT_468970 [Heterobasidion irregulare TC 32-1]/gi|575071529|gb|ETW87139.1| hypothetical protein HETIRDRAFT_468970 [Heterobasidion irregulare TC 32-1]	Heterobasidion irregulare TC 32-1	0	96.98%	695	696	1	GO:0005488	IPR024660;IPR011989;IPR016024;	UNC-45/Cro1/She4, central domain;Armadillo-like helical;Armadillo-type fold;
evm.scaffold1.572	4691	5	1.06587	1	0.213174	0	0	0	0	0	0	0	microfilament motor	gi|575071530|gb|ETW87140.1| hypothetical protein HETIRDRAFT_30953 [Heterobasidion irregulare TC 32-1]/gi|695530121|ref|XP_009540290.1|hypothetical protein HETIRDRAFT_30953 [Heterobasidion irregulare TC 32-1]	Heterobasidion irregulare TC 32-1	0	98.79%	1242	1242	15	GO:0016459;GO:0031097;GO:0043332;GO:0044853;GO:0000147;GO:0003774;GO:0044855;GO:0005524;GO:0005515;GO:0051286;GO:0071963;GO:0030100;GO:0030479;GO:0051127;GO:0051666	noIPR;IPR001609;IPR001452;IPR010926;IPR027417;	Glycoside hydrolase superfamily;Myosin head, motor domain;SH3 domain;Unconventional myosin tail, actin- and lipid-binding;P-loop containing nucleoside triphosphate hydrolase;
evm.scaffold1.573	1878	5	2.66241	3	1.59744	0	0	0	0	0	0	0	hypothetical protein HETIRDRAFT_377918	gi|695533208|ref|XP_009541078.1|hypothetical protein HETIRDRAFT_377918 [Heterobasidion irregulare TC 32-1]/gi|575071531|gb|ETW87141.1| hypothetical protein HETIRDRAFT_377918 [Heterobasidion irregulare TC 32-1]	Heterobasidion irregulare TC 32-1	0	95.04%	605	605			noIPR;	Cysteine alpha-hairpin motif superfamily;
evm.scaffold1.574	892	1	1.12108	0	0	0	0	0	0	0	0	0	Lumazine-binding	gi|695533212|ref|XP_009541079.1|hypothetical protein HETIRDRAFT_447731 [Heterobasidion irregulare TC 32-1]/gi|575071532|gb|ETW87142.1| hypothetical protein HETIRDRAFT_447731 [Heterobasidion irregulare TC 32-1]	Heterobasidion irregulare TC 32-1	7.2e-167	97.90%	237	238	7	GO:0005634;GO:0004746;GO:0016491;GO:0009231;GO:0005829;GO:0055114;GO:0009349	IPR001783;IPR023366;IPR026017;noIPR;IPR017938;	Lumazine-binding protein;ATP synthase subunit alpha-like domain;Lumazine-binding domain;Riboflavin synthase-like beta-barrel;
evm.scaffold1.575	328	NA	NA	NA	NA	NA	NA	NA	NA	NA	NA	NA	hypothetical protein HETIRDRAFT_447732	gi|695533216|ref|XP_009541080.1|hypothetical protein HETIRDRAFT_447732 [Heterobasidion irregulare TC 32-1]/gi|575071533|gb|ETW87143.1| hypothetical protein HETIRDRAFT_447732 [Heterobasidion irregulare TC 32-1]	Heterobasidion irregulare TC 32-1	1.4e-28	84.15%	80	82	1	GO:0016020
evm.scaffold1.576	1161	3	2.58398	2	1.72265	0	0	0	0	0	0	0	ATP-binding cassette transporter	gi|695533219|ref|XP_009541081.1|hypothetical protein HETIRDRAFT_166674 [Heterobasidion irregulare TC 32-1]/gi|575071534|gb|ETW87144.1| hypothetical protein HETIRDRAFT_166674 [Heterobasidion irregulare TC 32-1]	Heterobasidion irregulare TC 32-1	0	94.56%	386	386	1	GO:0016021
evm.scaffold1.577	1722	2	1.16144	1	0.58072	0	0	0	0	0	0	0	glycoside hydrolase family 5	gi|575071535|gb|ETW87145.1| glycoside hydrolase family 5 protein [Heterobasidion irregulare TC 32-1]/gi|695530546|ref|XP_009540396.1|glycoside hydrolase family 5 protein [Heterobasidion irregulare TC 32-1]	Heterobasidion irregulare TC 32-1	0	98.62%	434	434	3	GO:0005975;GO:0016021;GO:0004553	IPR001547;IPR013781;noIPR;IPR017853;	Glycoside hydrolase, family 5;Glycoside hydrolase, catalytic domain;Glycoside hydrolase superfamily;
evm.scaffold1.578	1551	NA	NA	NA	NA	NA	NA	NA	NA	NA	NA	NA	UDP-N-acetylglucosamine diphosphorylase	gi|695533223|ref|XP_009541082.1|hypothetical protein HETIRDRAFT_308185 [Heterobasidion irregulare TC 32-1]/gi|575071536|gb|ETW87146.1| hypothetical protein HETIRDRAFT_308185 [Heterobasidion irregulare TC 32-1]	Heterobasidion irregulare TC 32-1	0	98.79%	494	494	2	GO:0008152;GO:0070569	IPR029044;IPR002618;noIPR;	Nucleotide-diphospho-sugar transferases;UTP--glucose-1-phosphate uridylyltransferase family;
evm.scaffold1.579	2118	5	2.36072	2	0.944287	0	0	0	0	0	0	0	hypothetical protein HETIRDRAFT_456860	gi|575071537|gb|ETW87147.1| hypothetical protein HETIRDRAFT_456860 [Heterobasidion irregulare TC 32-1]/gi|695533227|ref|XP_009541083.1|hypothetical protein HETIRDRAFT_456860 [Heterobasidion irregulare TC 32-1]	Heterobasidion irregulare TC 32-1	0	99.19%	494	494	1	GO:0019905	noIPR;IPR026183;IPR029071;	WD40-repeat-containing domain;Taxilin family;Ubiquitin-related domain;
evm.scaffold1.58	729	13	17.8326	3	4.11523	0	0	0	0	0	0	0	hypothetical protein HETIRDRAFT_145098	gi|575070979|gb|ETW86589.1| hypothetical protein HETIRDRAFT_145098 [Heterobasidion irregulare TC 32-1]/gi|695531345|ref|XP_009540595.1|hypothetical protein HETIRDRAFT_145098 [Heterobasidion irregulare TC 32-1]	Heterobasidion irregulare TC 32-1	9.2e-130	92.17%	211	217
evm.scaffold1.580	3291	8	2.43087	2	0.607718	0	0	0	0	0	0	0	Breast cancer type 2 susceptibility	gi|575071538|gb|ETW87148.1| hypothetical protein HETIRDRAFT_468984 [Heterobasidion irregulare TC 32-1]/gi|695533231|ref|XP_009541084.1|hypothetical protein HETIRDRAFT_468984 [Heterobasidion irregulare TC 32-1]	Heterobasidion irregulare TC 32-1	0	94.12%	483	493	1	GO:0000724	noIPR;IPR015187;IPR012340;IPR015252;IPR015525;	NADP-dependent oxidoreductase domain;BRCA2, oligonucleotide/oligosaccharide-binding 1;Nucleic acid-binding, OB-fold;Breast cancer type 2 susceptibility protein, helical domain;Breast cancer type 2 susceptibility protein;
evm.scaffold1.581	1724	3	1.74014	1	0.580046	0	0	0	0	0	0	0	Metallo peptidase partial	gi|575071539|gb|ETW87149.1| Metallo peptidase M16B, partial [Heterobasidion irregulare TC 32-1]/gi|695533234|ref|XP_009541085.1|Metallo peptidase M16B, partial [Heterobasidion irregulare TC 32-1]	Heterobasidion irregulare TC 32-1	0	97.31%	519	521	3	GO:0046872;GO:0006508;GO:0004222	IPR007863;IPR011765;IPR011237;noIPR;IPR001431;IPR011249;	Peptidase M16, C-terminal;Peptidase M16, N-terminal;Peptidase M16 domain;Peptidase M16, zinc-binding site;Metalloenzyme, LuxS/M16 peptidase-like;
evm.scaffold1.582	1226	3	2.44698	0	0	1	0.815661	0	1	0	0	0	alkaline phytoceramidase	gi|575071540|gb|ETW87150.1| hypothetical protein HETIRDRAFT_468990 [Heterobasidion irregulare TC 32-1]/gi|695533238|ref|XP_009541086.1|hypothetical protein HETIRDRAFT_468990 [Heterobasidion irregulare TC 32-1]	Heterobasidion irregulare TC 32-1	0	98.22%	281	281	3	GO:0016811;GO:0016021;GO:0006672	IPR008901;noIPR;	Ceramidase;
evm.scaffold1.583	262	NA	NA	NA	NA	NA	NA	NA	NA	NA	NA	NA	---NA---
evm.scaffold1.584	1038	2	1.92678	0	0	0	0	0	0	0	0	0	Elongation factor mitochondrial	gi|575071541|gb|ETW87151.1| hypothetical protein HETIRDRAFT_413491 [Heterobasidion irregulare TC 32-1]/gi|695533242|ref|XP_009541087.1|hypothetical protein HETIRDRAFT_413491 [Heterobasidion irregulare TC 32-1]	Heterobasidion irregulare TC 32-1	0	97.10%	345	345	5	GO:0006448;GO:0005515;GO:0003746;GO:0005739;GO:0005840	IPR014039;noIPR;IPR001816;IPR018101;IPR009060;	Translation elongation factor EFTs/EF1B, dimerisation;Translation elongation factor EFTs/EF1B;Translation elongation factor Ts, conserved site;UBA-like;
evm.scaffold1.585	4239	5	1.17952	3	0.707714	0	0	0	0	0	0	0	NAF1-domain-containing	gi|575071543|gb|ETW87153.1| hypothetical protein HETIRDRAFT_166685 [Heterobasidion irregulare TC 32-1]/gi|695533251|ref|XP_009541089.1|hypothetical protein HETIRDRAFT_166685 [Heterobasidion irregulare TC 32-1]	Heterobasidion irregulare TC 32-1	0	96.55%	583	580	3	GO:0001522;GO:0042254;GO:0016573	noIPR;IPR029184;IPR007504;IPR009000;	Yif1 family;Something about silencing protein 4;H/ACA ribonucleoprotein complex, subunit Gar1/Naf1;Translation protein, beta-barrel domain;
evm.scaffold1.586	1305	3	2.29885	1	0.766284	0	0	0	0	0	0	0	hypothetical protein HETIRDRAFT_114389	gi|575071544|gb|ETW87154.1| hypothetical protein HETIRDRAFT_114389 [Heterobasidion irregulare TC 32-1]/gi|695533255|ref|XP_009541090.1|hypothetical protein HETIRDRAFT_114389 [Heterobasidion irregulare TC 32-1]	Heterobasidion irregulare TC 32-1	0	89.49%	392	333
evm.scaffold1.587	1563	3	1.91939	1	0.639795	0	0	0	0	0	0	0	zf-DHHC-domain-containing	gi|575071545|gb|ETW87155.1| hypothetical protein HETIRDRAFT_166687 [Heterobasidion irregulare TC 32-1]/gi|695533259|ref|XP_009541091.1|hypothetical protein HETIRDRAFT_166687 [Heterobasidion irregulare TC 32-1]	Heterobasidion irregulare TC 32-1	0	98.56%	298	277	6	GO:0008270;GO:0019706;GO:0042967;GO:0016021;GO:0005783;GO:0018345	IPR001594;noIPR;	Zinc finger, DHHC-type, palmitoyltransferase;
evm.scaffold1.588	2280	10	4.38596	4	1.75439	0	0	0	0	0	0	0	Bromodomain-containing	gi|695533263|ref|XP_009541092.1|hypothetical protein HETIRDRAFT_468996 [Heterobasidion irregulare TC 32-1]/gi|575071546|gb|ETW87156.1| hypothetical protein HETIRDRAFT_468996 [Heterobasidion irregulare TC 32-1]	Heterobasidion irregulare TC 32-1	0	94.94%	650	652	1	GO:0005515	IPR001487;noIPR;	Bromodomain;
evm.scaffold1.589	3569	14	3.92267	4	1.12076	0	0	0	0	0	0	0	stearoyl- desaturase	gi|1018861689|dbj|GAT57421.1|stearoyl-CoA desaturase [Mycena chlorophos]	Mycena chlorophos	3.7e-174	62.18%	690	579	7	GO:0004768;GO:0006636;GO:0005507;GO:0016021;GO:0055114;GO:0020037;GO:0055070	IPR015876;IPR005804;IPR005627;IPR023648;noIPR;	Fatty acid desaturase, type 1, core;Fatty acid desaturase domain;Copper homeostasis protein CutC;Copper homeostasis CutC domain;
evm.scaffold1.59	3041	83	27.2937	0	0	0	0	0	0	0	0	0	glycoside hydrolase family 47	gi|575070978|gb|ETW86588.1| glycoside hydrolase family 47 protein [Heterobasidion irregulare TC 32-1]/gi|695530054|ref|XP_009540273.1|glycoside hydrolase family 47 protein [Heterobasidion irregulare TC 32-1]	Heterobasidion irregulare TC 32-1	0	98.33%	598	598	5	GO:0005975;GO:0005737;GO:0005509;GO:0016021;GO:0004571	IPR001382;noIPR;	Glycoside hydrolase family 47;
evm.scaffold1.590	1262	7	5.54675	2	1.58479	0	0	0	0	0	0	0	glycine-rich cell wall structural 1-like	gi|575071549|gb|ETW87159.1| hypothetical protein HETIRDRAFT_447745 [Heterobasidion irregulare TC 32-1]/gi|695533272|ref|XP_009541094.1|hypothetical protein HETIRDRAFT_447745 [Heterobasidion irregulare TC 32-1]	Heterobasidion irregulare TC 32-1	1e-169	94.39%	314	321
evm.scaffold1.591	1868	4	2.14133	1	0.535332	0	0	0	0	0	0	0	calcium-binding EF-hand	gi|695533276|ref|XP_009541095.1|hypothetical protein HETIRDRAFT_456866 [Heterobasidion irregulare TC 32-1]/gi|575071550|gb|ETW87160.1| hypothetical protein HETIRDRAFT_456866 [Heterobasidion irregulare TC 32-1]	Heterobasidion irregulare TC 32-1	0	96.46%	339	339
evm.scaffold1.592	2229	9	4.03769	1	0.448632	0	0	0	0	0	0	0	hypothetical protein HETIRDRAFT_469000	gi|695533280|ref|XP_009541096.1|hypothetical protein HETIRDRAFT_469000 [Heterobasidion irregulare TC 32-1]/gi|575071551|gb|ETW87161.1| hypothetical protein HETIRDRAFT_469000 [Heterobasidion irregulare TC 32-1]	Heterobasidion irregulare TC 32-1	0	95.68%	511	417
evm.scaffold1.593	1382	8	5.78871	4	2.89436	0	0	0	0	0	0	0	peroxisome membrane	gi|575071552|gb|ETW87162.1| hypothetical protein HETIRDRAFT_377946 [Heterobasidion irregulare TC 32-1]/gi|695533283|ref|XP_009541097.1|hypothetical protein HETIRDRAFT_377946 [Heterobasidion irregulare TC 32-1]	Heterobasidion irregulare TC 32-1	0	98.63%	365	365			IPR013919;noIPR;	Peroxisome membrane protein, Pex16;
evm.scaffold1.594	810	3	3.7037	0	0	0	0	0	0	0	0	0	cupin 2 conserved barrel domain	gi|695533288|ref|XP_009541098.1|hypothetical protein HETIRDRAFT_437768 [Heterobasidion irregulare TC 32-1]/gi|575071553|gb|ETW87163.1| hypothetical protein HETIRDRAFT_437768 [Heterobasidion irregulare TC 32-1]	Heterobasidion irregulare TC 32-1	1.9e-115	96.02%	178	176			IPR013096;IPR014710;noIPR;IPR011051;	Cupin 2, conserved barrel;RmlC-like jelly roll fold;RmlC-like cupin domain;
evm.scaffold1.595	1058	NA	NA	NA	NA	NA	NA	NA	NA	NA	NA	NA	NAD P-binding	gi|695533292|ref|XP_009541099.1|hypothetical protein HETIRDRAFT_456869 [Heterobasidion irregulare TC 32-1]/gi|575071554|gb|ETW87164.1| hypothetical protein HETIRDRAFT_456869 [Heterobasidion irregulare TC 32-1]	Heterobasidion irregulare TC 32-1	0	99.62%	261	261	2	GO:0016491;GO:0008152	IPR002198;IPR002347;IPR016040;noIPR;	Short-chain dehydrogenase/reductase SDR;Glucose/ribitol dehydrogenase;NAD(P)-binding domain;
evm.scaffold1.596	1724	6	3.48028	0	0	0	0	0	0	0	0	0	-domain-containing	gi|1024084812|gb|KZV77691.1|IlvN-domain-containing protein [Peniophora sp. CONT]	Peniophora sp. CONT	0	91.39%	338	337	6	GO:0009097;GO:0015940;GO:0009099;GO:0009098;GO:0055114;GO:0004455	IPR016040;IPR000506;IPR013116;IPR013023;IPR008927;	NAD(P)-binding domain;Acetohydroxy acid isomeroreductase C-terminal;Acetohydroxy acid isomeroreductase, NADPH-binding domain;Ketol-acid reductoisomerase;6-phosphogluconate dehydrogenase C-terminal domain-like;
evm.scaffold1.597	2379	5	2.10172	0	0	0	0	0	0	0	0	0	RNA-binding rsd1	gi|695533299|ref|XP_009541101.1|hypothetical protein HETIRDRAFT_99556 [Heterobasidion irregulare TC 32-1]/gi|575071556|gb|ETW87166.1| hypothetical protein HETIRDRAFT_99556 [Heterobasidion irregulare TC 32-1]	Heterobasidion irregulare TC 32-1	0	99.58%	471	471	11	GO:0000166;GO:0009097;GO:0015940;GO:0005634;GO:0003723;GO:1990446;GO:0009099;GO:0009098;GO:0055114;GO:0006397;GO:0004455	IPR000504;IPR003954;IPR029123;IPR006509;IPR012677;noIPR;	RNA recognition motif domain;RNA recognition motif domain, eukaryote;Splicing factor RBM39, linker;Splicing factor, RBM39-like;Nucleotide-binding alpha-beta plait domain;
evm.scaffold1.598	2463	10	4.06009	0	0	0	0	0	0	0	0	0	MFS general substrate transporter	gi|575071558|gb|ETW87168.1| major facilitator superfamily [Heterobasidion irregulare TC 32-1]/gi|695530204|ref|XP_009540311.1|major facilitator superfamily [Heterobasidion irregulare TC 32-1]	Heterobasidion irregulare TC 32-1	0	94.26%	499	505	4	GO:0055085;GO:0022857;GO:0016021;GO:0006820	IPR011701;noIPR;IPR020846;	Major facilitator superfamily;Major facilitator superfamily domain;
evm.scaffold1.599	558	2	3.58423	0	0	1	1.79211	0	0	0	0	0	Endoribonuclease L-PSP	gi|695533306|ref|XP_009541103.1|hypothetical protein HETIRDRAFT_99559 [Heterobasidion irregulare TC 32-1]/gi|575071559|gb|ETW87169.1| hypothetical protein HETIRDRAFT_99559 [Heterobasidion irregulare TC 32-1]	Heterobasidion irregulare TC 32-1	5.6e-85	99.21%	126	126			IPR013813;IPR006175;IPR006056;noIPR;	Endoribonuclease L-PSP/chorismate mutase-like;YjgF/YER057c/UK114 family;RidA family;
evm.scaffold1.6	5618	160	28.4799	11	1.95799	2	0.355999	0	2	0	0	0	hypothetical protein HETIRDRAFT_165939	gi|575070809|gb|ETW86419.1| hypothetical protein HETIRDRAFT_165939 [Heterobasidion irregulare TC 32-1]/gi|695530735|ref|XP_009540444.1|hypothetical protein HETIRDRAFT_165939 [Heterobasidion irregulare TC 32-1]	Heterobasidion irregulare TC 32-1	0	98.05%	820	820	1	GO:0008289	noIPR;IPR027842;IPR017943;	GRIP;Protein of unknown function DUF4449;Bactericidal permeability-increasing protein, alpha/beta domain;
evm.scaffold1.60	1145	16	13.9738	0	0	0	0	0	0	0	0	0	Ca2+-binding EF-hand superfamily	gi|695531342|ref|XP_009540594.1|hypothetical protein HETIRDRAFT_412993 [Heterobasidion irregulare TC 32-1]/gi|575070977|gb|ETW86587.1| hypothetical protein HETIRDRAFT_412993 [Heterobasidion irregulare TC 32-1]	Heterobasidion irregulare TC 32-1	8.9e-115	100.00%	165	165	1	GO:0005509	noIPR;IPR002048;IPR011992;IPR018247;	HSP20-like chaperone;EF-hand domain;EF-hand domain pair;EF-Hand 1, calcium-binding site;
evm.scaffold1.600	1152	4	3.47222	3	2.60417	0	0	0	0	0	0	0	lipase esterase	gi|695530551|ref|XP_009540397.1|Esterase/lipase/thioesterase [Heterobasidion irregulare TC 32-1]/gi|575071560|gb|ETW87170.1| Esterase/lipase/thioesterase [Heterobasidion irregulare TC 32-1]	Heterobasidion irregulare TC 32-1	0	97.39%	329	306	3	GO:0016020;GO:0008152;GO:0016787	IPR029058;IPR013094;noIPR;	Alpha/Beta hydrolase fold;Alpha/beta hydrolase fold-3;
evm.scaffold1.601	1671	4	2.39378	1	0.598444	0	0	0	0	0	0	0	alanine racemase	gi|575071561|gb|ETW87171.1| hypothetical protein HETIRDRAFT_306271 [Heterobasidion irregulare TC 32-1]/gi|695533311|ref|XP_009541104.1|hypothetical protein HETIRDRAFT_306271 [Heterobasidion irregulare TC 32-1]	Heterobasidion irregulare TC 32-1	0	97.41%	435	424	7	GO:0005634;GO:0070178;GO:0006563;GO:0005829;GO:0008721;GO:0006544;GO:0006566	IPR029066;IPR001608;IPR026956;noIPR;	PLP-binding barrel;Alanine racemase, N-terminal;D-serine dehydratase-like domain;
evm.scaffold1.602	4676	13	2.78015	4	0.855432	0	0	0	0	0	0	0	ras-domain-containing	gi|695533325|ref|XP_009541107.1|hypothetical protein HETIRDRAFT_431601 [Heterobasidion irregulare TC 32-1]/gi|575071564|gb|ETW87174.1| hypothetical protein HETIRDRAFT_431601 [Heterobasidion irregulare TC 32-1]	Heterobasidion irregulare TC 32-1	1.3e-137	90.85%	282	284	7	GO:0005525;GO:0006913;GO:0007264;GO:0003924;GO:0016020;GO:0006886;GO:0005622	noIPR;IPR003579;IPR002041;IPR020849;IPR003578;IPR005225;IPR001806;IPR027417;	Endoribonuclease L-PSP/chorismate mutase-like;Small GTPase superfamily, Rab type;Ran GTPase;Small GTPase superfamily, Ras type;Small GTPase superfamily, Rho type;Small GTP-binding protein domain;Small GTPase superfamily;P-loop containing nucleoside triphosphate hydrolase;
evm.scaffold1.603	2515	4	1.59046	1	0.397614	0	0	0	0	0	0	0	Cuticle-degrading protease	gi|1124109805|gb|OKY61696.1|Cuticle-degrading protease [Phlebia centrifuga]	Phlebia centrifuga	1.7e-178	81.46%	400	383	2	GO:0006508;GO:0004252	IPR015500;IPR010259;IPR000209;noIPR;IPR022398;IPR023828;IPR023827;IPR009020;	Peptidase S8, subtilisin-related;Peptidase S8 propeptide/proteinase inhibitor I9;Peptidase S8/S53 domain;Peptidase S8, subtilisin, His-active site;Peptidase S8, subtilisin, Ser-active site;Peptidase S8, subtilisin, Asp-active site;Proteinase inhibitor, propeptide;
evm.scaffold1.604	1644	2	1.21655	0	0	0	0	0	0	0	0	0	duf6 domain	gi|575071566|gb|ETW87176.1| hypothetical protein HETIRDRAFT_307938 [Heterobasidion irregulare TC 32-1]/gi|695533332|ref|XP_009541109.1|hypothetical protein HETIRDRAFT_307938 [Heterobasidion irregulare TC 32-1]	Heterobasidion irregulare TC 32-1	0	94.80%	404	404	1	GO:0016021	noIPR;IPR026505;	FAD/NAD(P)-binding domain;Solute carrier family 35 member F3/F4;
evm.scaffold1.605	1432	4	2.7933	2	1.39665	0	0	0	0	0	0	0	RTA1 like	gi|575071568|gb|ETW87178.1| lipid-translocating exporter, partial [Heterobasidion irregulare TC 32-1]/gi|695530019|ref|XP_009540264.1|lipid-translocating exporter, partial [Heterobasidion irregulare TC 32-1]	Heterobasidion irregulare TC 32-1	0	98.87%	265	265	2	GO:0016021;GO:0006950	IPR007568;noIPR;	RTA-like protein;
evm.scaffold1.606	780	NA	NA	NA	NA	NA	NA	NA	NA	NA	NA	NA	SGS-domain-containing	gi|575072234|gb|ETW87844.1| hypothetical protein HETIRDRAFT_413515 [Heterobasidion irregulare TC 32-1]/gi|695535466|ref|XP_009541701.1|hypothetical protein HETIRDRAFT_413515 [Heterobasidion irregulare TC 32-1]	Heterobasidion irregulare TC 32-1	2.4e-141	99.02%	204	204	10	GO:0000917;GO:0000151;GO:0051087;GO:0005829;GO:0051382;GO:0045014;GO:0071852;GO:0030674;GO:0007190;GO:0019933	IPR007052;IPR008978;IPR007699;noIPR;	CS domain;HSP20-like chaperone;SGS domain;
evm.scaffold1.607	1707	1	0.585823	0	0	0	0	0	0	0	0	0	glutathione S- partial	gi|575071570|gb|ETW87180.1| glutathione S-transferase, partial [Heterobasidion irregulare TC 32-1]/gi|695530012|ref|XP_009540262.1|glutathione S-transferase, partial [Heterobasidion irregulare TC 32-1]	Heterobasidion irregulare TC 32-1	0	98.01%	351	351	2	GO:0005515;GO:0016740	IPR012336;IPR010987;IPR004045;noIPR;	Thioredoxin-like fold;Glutathione S-transferase, C-terminal-like;Glutathione S-transferase, N-terminal;
evm.scaffold1.608	2564	5	1.95008	1	0.390016	0	0	0	0	0	0	0	glycosyltransferase family 31	gi|695533343|ref|XP_009541112.1|hypothetical protein HETIRDRAFT_469030 [Heterobasidion irregulare TC 32-1]/gi|575071571|gb|ETW87181.1| hypothetical protein HETIRDRAFT_469030 [Heterobasidion irregulare TC 32-1]	Heterobasidion irregulare TC 32-1	0	96.30%	767	757	5	GO:0005801;GO:0016021;GO:0006486;GO:0008378;GO:0006886	noIPR;IPR002659;	Thioredoxin-like fold;Glycosyl transferase, family 31;
evm.scaffold1.609	2066	9	4.35624	4	1.93611	0	0	0	0	0	0	0	hypothetical protein HETIRDRAFT_456875	gi|695533347|ref|XP_009541113.1|hypothetical protein HETIRDRAFT_456875 [Heterobasidion irregulare TC 32-1]/gi|575071572|gb|ETW87182.1| hypothetical protein HETIRDRAFT_456875 [Heterobasidion irregulare TC 32-1]	Heterobasidion irregulare TC 32-1	0	97.16%	535	317	1	GO:0016021
evm.scaffold1.61	3714	49	13.1933	6	1.61551	3	0.807754	0	3	0	0	0	hypothetical protein HETIRDRAFT_456571	gi|695531338|ref|XP_009540593.1|hypothetical protein HETIRDRAFT_456571 [Heterobasidion irregulare TC 32-1]/gi|575070976|gb|ETW86586.1| hypothetical protein HETIRDRAFT_456571 [Heterobasidion irregulare TC 32-1]	Heterobasidion irregulare TC 32-1	0	95.48%	835	840
evm.scaffold1.610	1419	4	2.81889	0	0	0	0	0	0	0	0	0	hypothetical protein HETIRDRAFT_469032	gi|695533351|ref|XP_009541114.1|hypothetical protein HETIRDRAFT_469032 [Heterobasidion irregulare TC 32-1]/gi|575071573|gb|ETW87183.1| hypothetical protein HETIRDRAFT_469032 [Heterobasidion irregulare TC 32-1]	Heterobasidion irregulare TC 32-1	0	98.14%	429	429	3	GO:0005801;GO:0016020;GO:0006886	noIPR;	Ser-Thr-rich glycosyl-phosphatidyl-inositol-anchored membrane family;
evm.scaffold1.611	1110	29	26.1261	0	0	0	0	0	0	0	0	0	40S ribosomal S11	gi|695533354|ref|XP_009541115.1|hypothetical protein HETIRDRAFT_406926 [Heterobasidion irregulare TC 32-1]/gi|575071574|gb|ETW87184.1| hypothetical protein HETIRDRAFT_406926 [Heterobasidion irregulare TC 32-1]	Heterobasidion irregulare TC 32-1	2.8e-108	99.35%	153	153	4	GO:0003735;GO:0042254;GO:0005840;GO:0006412	IPR000266;IPR032440;IPR028333;IPR012340;noIPR;IPR019979;	Ribosomal protein S17/S11;40S ribosomal protein S11, N-terminal;Ribosomal protein S17, archaeal/eukaryotic;Nucleic acid-binding, OB-fold;Ribosomal protein S17, conserved site;
evm.scaffold1.612	2750	4	1.45455	0	0	0	0	0	0	0	0	0	phospho phosphatase PPZ	gi|695533358|ref|XP_009541116.1|hypothetical protein HETIRDRAFT_307125 [Heterobasidion irregulare TC 32-1]/gi|575071575|gb|ETW87185.1| hypothetical protein HETIRDRAFT_307125 [Heterobasidion irregulare TC 32-1]	Heterobasidion irregulare TC 32-1	0	100.00%	431	406	5	GO:0004724;GO:0046872;GO:0048037;GO:0006470;GO:0005963	IPR006186;IPR004843;IPR031675;IPR029052;IPR011159;noIPR;	Serine/threonine-specific protein phosphatase/bis(5-nucleosyl)-tetraphosphatase;Calcineurin-like phosphoesterase domain, apaH type;Serine-threonine protein phosphatase, N-terminal;Metallo-dependent phosphatase-like;Phosphoprotein phosphatase PPZ/Ppq1;
evm.scaffold1.613	3504	11	3.13927	4	1.14155	0	0	0	0	0	0	0	DNA ligase I	gi|575071577|gb|ETW87187.1| hypothetical protein HETIRDRAFT_377982 [Heterobasidion irregulare TC 32-1]/gi|695533368|ref|XP_009541118.1|hypothetical protein HETIRDRAFT_377982 [Heterobasidion irregulare TC 32-1]	Heterobasidion irregulare TC 32-1	0	91.36%	830	880	7	GO:0051103;GO:0003677;GO:0005524;GO:0003910;GO:0006260;GO:0006310;GO:0071897	noIPR;IPR012308;IPR012309;IPR000977;IPR012310;IPR012340;IPR016059;	Ketose-bisphosphate aldolase, class-II;DNA ligase, ATP-dependent, N-terminal;DNA ligase, ATP-dependent, C-terminal;DNA ligase, ATP-dependent;DNA ligase, ATP-dependent, central;Nucleic acid-binding, OB-fold;DNA ligase, ATP-dependent, conserved site;
evm.scaffold1.614	631	1	1.58479	0	0	0	0	0	0	0	0	0	UPF0041-domain-containing	gi|695533372|ref|XP_009541119.1|hypothetical protein HETIRDRAFT_243976, partial [Heterobasidion irregulare TC 32-1]/gi|575071578|gb|ETW87188.1| hypothetical protein HETIRDRAFT_243976, partial [Heterobasidion irregulare TC 32-1]	Heterobasidion irregulare TC 32-1	9.8e-73	100.00%	105	105	4	GO:0031305;GO:1901475;GO:0006850;GO:0050833	IPR005336;noIPR;	Mitochondrial pyruvate carrier;
evm.scaffold1.615	1511	1	0.661813	0	0	0	0	0	0	0	0	0	hypothetical protein HETIRDRAFT_406928	gi|575071579|gb|ETW87189.1| hypothetical protein HETIRDRAFT_406928 [Heterobasidion irregulare TC 32-1]/gi|695533376|ref|XP_009541120.1|hypothetical protein HETIRDRAFT_406928 [Heterobasidion irregulare TC 32-1]	Heterobasidion irregulare TC 32-1	0	98.59%	308	283
evm.scaffold1.616	3034	19	6.26236	1	0.329598	0	0	0	0	0	0	0	hypothetical protein STEHIDRAFT_160095	gi|389742329|gb|EIM83516.1| hypothetical protein STEHIDRAFT_160095 [Stereum hirsutum FP-91666 SS1]/gi|618809831|ref|XP_007307611.1|hypothetical protein STEHIDRAFT_160095 [Stereum hirsutum FP-91666 SS1]	Stereum hirsutum FP-91666 SS1	0	67.02%	657	658			noIPR;	Transcription factor, MADS-box;
evm.scaffold1.617	1088	20	18.3824	0	0	0	0	0	0	0	0	0	Isopentenyldiphosphate isomerase	gi|575071583|gb|ETW87193.1| hypothetical protein HETIRDRAFT_31013 [Heterobasidion irregulare TC 32-1]/gi|695530126|ref|XP_009540291.1|hypothetical protein HETIRDRAFT_31013 [Heterobasidion irregulare TC 32-1]	Heterobasidion irregulare TC 32-1	0	98.83%	257	256	4	GO:0004452;GO:0006694;GO:0016114;GO:0016787	IPR011876;IPR015797;IPR000086;noIPR;	Isopentenyl-diphosphate delta-isomerase, type 1;NUDIX hydrolase domain-like;NUDIX hydrolase domain;
evm.scaffold1.618	3147	22	6.99078	7	2.22434	1	0.317763	0	0	1	0	0	hypothetical protein HETIRDRAFT_456882	gi|575071584|gb|ETW87194.1| hypothetical protein HETIRDRAFT_456882 [Heterobasidion irregulare TC 32-1]/gi|695533394|ref|XP_009541124.1|hypothetical protein HETIRDRAFT_456882 [Heterobasidion irregulare TC 32-1]	Heterobasidion irregulare TC 32-1	0	88.75%	1116	729	4	GO:0005515;GO:0045132;GO:0016021;GO:0000228	IPR023093;IPR006909;IPR006910;noIPR;IPR011991;	Rad21/Rec8-like protein, C-terminal;Rad21/Rec8-like protein, C-terminal, eukaryotic;Rad21/Rec8-like protein, N-terminal;Winged helix-turn-helix DNA-binding domain;
evm.scaffold1.619	2605	4	1.53551	1	0.383877	0	0	0	0	0	0	0	hypothetical protein HETIRDRAFT_456882	gi|575071584|gb|ETW87194.1| hypothetical protein HETIRDRAFT_456882 [Heterobasidion irregulare TC 32-1]/gi|695533394|ref|XP_009541124.1|hypothetical protein HETIRDRAFT_456882 [Heterobasidion irregulare TC 32-1]	Heterobasidion irregulare TC 32-1	0	88.91%	1116	433	2	GO:0016021;GO:0000228
evm.scaffold1.62	2509	69	27.501	5	1.99283	2	0.79713	0	2	0	0	0	hypothetical protein HETIRDRAFT_166095	gi|575070975|gb|ETW86585.1| hypothetical protein HETIRDRAFT_166095 [Heterobasidion irregulare TC 32-1]/gi|695531333|ref|XP_009540592.1|hypothetical protein HETIRDRAFT_166095 [Heterobasidion irregulare TC 32-1]	Heterobasidion irregulare TC 32-1	2.9e-154	94.88%	293	293	2	GO:0003676;GO:0046872	IPR015880;IPR013087;noIPR;IPR007087;	Zinc finger, C2H2-like;Zinc finger C2H2-type/integrase DNA-binding domain;Zinc finger, C2H2;
evm.scaffold1.620	4156	12	2.88739	5	1.20308	0	0	0	0	0	0	0	tat-binding 7	gi|1021843219|gb|KZP31363.1|hypothetical protein FIBSPDRAFT_1037805 [Fibulorhizoctonia sp. CBS 109695]	Fibulorhizoctonia sp. CBS 109695	0	54.04%	1223	1362			noIPR;IPR005635;	Cytochrome P450;Inner centromere protein, ARK-binding domain;
evm.scaffold1.621	735	5	6.80272	2	2.72109	0	0	0	0	0	0	0	hypothetical protein HETIRDRAFT_114413	gi|695533401|ref|XP_009541126.1|hypothetical protein HETIRDRAFT_114413 [Heterobasidion irregulare TC 32-1]/gi|575071586|gb|ETW87196.1| hypothetical protein HETIRDRAFT_114413 [Heterobasidion irregulare TC 32-1]	Heterobasidion irregulare TC 32-1	4.4e-122	90.82%	196	196	1	GO:0005515	IPR019734;IPR011990;noIPR;IPR013026;IPR002893;	Tetratricopeptide repeat;Tetratricopeptide-like helical domain;Tetratricopeptide repeat-containing domain;Zinc finger, MYND-type;
evm.scaffold1.622	3337	13	3.89571	3	0.899011	0	0	0	0	0	0	0	mrna-decapping enzyme subunit 2	gi|575071587|gb|ETW87197.1| hypothetical protein HETIRDRAFT_377994, partial [Heterobasidion irregulare TC 32-1]/gi|695533405|ref|XP_009541127.1|hypothetical protein HETIRDRAFT_377994, partial [Heterobasidion irregulare TC 32-1]	Heterobasidion irregulare TC 32-1	0	97.54%	650	650	3	GO:0003723;GO:0030145;GO:0016787	IPR000086;IPR007722;IPR015797;noIPR;IPR020084;	NUDIX hydrolase domain;mRNA decapping protein 2, Box A;NUDIX hydrolase domain-like;NUDIX hydrolase, conserved site;
evm.scaffold1.623	1717	6	3.49447	1	0.582411	0	0	0	0	0	0	0	phosphoribosyl pyrophosphokinase	gi|695533421|ref|XP_009541131.1|hypothetical protein HETIRDRAFT_306605 [Heterobasidion irregulare TC 32-1]/gi|575071591|gb|ETW87201.1| hypothetical protein HETIRDRAFT_306605 [Heterobasidion irregulare TC 32-1]	Heterobasidion irregulare TC 32-1	0	93.53%	321	340	6	GO:0000287;GO:0009156;GO:0006098;GO:0009165;GO:0004749;GO:0006144	IPR005946;IPR029057;IPR029099;noIPR;IPR000842;	Ribose-phosphate diphosphokinase;Phosphoribosyltransferase-like;Ribose-phosphate pyrophosphokinase, N-terminal domain;Phosphoribosyl pyrophosphate synthetase, conserved site;
evm.scaffold1.624	4829	73	15.117	3	0.621247	0	0	0	0	0	0	0	Serine threonine- kinase MAK	gi|695533429|ref|XP_009541133.1|hypothetical protein HETIRDRAFT_235743, partial [Heterobasidion irregulare TC 32-1]/gi|575071593|gb|ETW87203.1| hypothetical protein HETIRDRAFT_235743, partial [Heterobasidion irregulare TC 32-1]	Heterobasidion irregulare TC 32-1	0	92.42%	933	989	3	GO:0005524;GO:0004672;GO:0006468	noIPR;IPR002290;IPR000719;IPR008271;IPR011009;	DNA polymerase delta, subunit 4;Serine/threonine/dual specificity protein kinase, catalytic domain;Protein kinase domain;Serine/threonine-protein kinase, active site;Protein kinase-like domain;
evm.scaffold1.625	1202	55	45.7571	2	1.66389	2	1.66389	0	2	0	0	0	ubiquinone oxidoreductase 20 kd subunit	gi|1045919061|gb|OCH96100.1|ubiquinone oxidoreductase 20 kd subunit [Obba rivulosa]	Obba rivulosa	3.2e-59	72.30%	141	148			IPR019401;noIPR;	Zinc finger, CHCC-type;
evm.scaffold1.626	3126	90	28.7908	3	0.959693	1	0.319898	0	0	1	0	0	heat shock hsp98	gi|695533436|ref|XP_009541135.1|hypothetical protein HETIRDRAFT_469054 [Heterobasidion irregulare TC 32-1]/gi|575071595|gb|ETW87205.1| hypothetical protein HETIRDRAFT_469054 [Heterobasidion irregulare TC 32-1]	Heterobasidion irregulare TC 32-1	0	99.01%	907	907	17	GO:0019538;GO:0001319;GO:0051082;GO:0043531;GO:0072380;GO:0043335;GO:0042623;GO:0005635;GO:0005524;GO:0070370;GO:0035617;GO:0051087;GO:0070389;GO:0051787;GO:0070414;GO:0034975;GO:0071218	noIPR;IPR001270;IPR003593;IPR019489;IPR003959;IPR027417;IPR004176;IPR028299;IPR018368;	NUDIX hydrolase domain-like;ClpA/B family;AAA+ ATPase domain;Clp ATPase, C-terminal;ATPase, AAA-type, core;P-loop containing nucleoside triphosphate hydrolase;Clp, N-terminal;ClpA/B, conserved site 2;ClpA/B, conserved site 1;
evm.scaffold1.627	2288	53	23.1643	19	8.3042	2	0.874126	0	2	0	0	0	hypothetical protein HETIRDRAFT_145361	gi|695533440|ref|XP_009541136.1|hypothetical protein HETIRDRAFT_145361 [Heterobasidion irregulare TC 32-1]/gi|575071596|gb|ETW87206.1| hypothetical protein HETIRDRAFT_145361 [Heterobasidion irregulare TC 32-1]	Heterobasidion irregulare TC 32-1	3.9e-122	95.21%	197	188
evm.scaffold1.628	2458	84	34.1741	8	3.25468	2	0.81367	0	2	0	0	0	magnesium transporter NIPA8	gi|575072225|gb|ETW87835.1| hypothetical protein HETIRDRAFT_437785 [Heterobasidion irregulare TC 32-1]/gi|695535436|ref|XP_009541692.1|hypothetical protein HETIRDRAFT_437785 [Heterobasidion irregulare TC 32-1]	Heterobasidion irregulare TC 32-1	0	95.65%	564	483	3	GO:0016021;GO:0015095;GO:1903830	IPR008521;noIPR;	Magnesium transporter NIPA;
evm.scaffold1.629	4631	112	24.1848	23	4.96653	0	0	0	0	0	0	0	DENN domain-containing	gi|575071597|gb|ETW87207.1| hypothetical protein HETIRDRAFT_413541 [Heterobasidion irregulare TC 32-1]/gi|695533444|ref|XP_009541137.1|hypothetical protein HETIRDRAFT_413541 [Heterobasidion irregulare TC 32-1]	Heterobasidion irregulare TC 32-1	0	94.68%	1282	1315			noIPR;IPR001194;	ELO family;DENN domain;
evm.scaffold1.63	2095	43	20.5251	8	3.81862	8	3.81862	0	8	0	0	0	hypothetical protein HETIRDRAFT_456569	gi|695535459|ref|XP_009541699.1|hypothetical protein HETIRDRAFT_456569 [Heterobasidion irregulare TC 32-1]/gi|575072232|gb|ETW87842.1| hypothetical protein HETIRDRAFT_456569 [Heterobasidion irregulare TC 32-1]	Heterobasidion irregulare TC 32-1	0	91.15%	670	497	2	GO:0003676;GO:0046872
evm.scaffold1.630	11791	15	1.27216	3	0.254431	0	0	0	0	0	0	0	vacuolar sorting-associated 13	gi|695533447|ref|XP_009541138.1|hypothetical protein HETIRDRAFT_153810 [Heterobasidion irregulare TC 32-1]/gi|575071598|gb|ETW87208.1| hypothetical protein HETIRDRAFT_153810 [Heterobasidion irregulare TC 32-1]	Heterobasidion irregulare TC 32-1	0	97.46%	3081	3105			noIPR;IPR031646;IPR015412;IPR031642;IPR009543;IPR031645;IPR026854;IPR026847;	Rho GTPase activation protein;Vacuolar protein sorting-associated protein 13, second N-terminal domain;Autophagy-related, C-terminal;VPS13, repeated coiled region;Vacuolar protein sorting-associated protein 13, SHR-binding domain;Vacuolar protein sorting-associated protein 13, C-terminal;Vacuolar protein sorting-associated protein 13, N-terminal domain;Vacuolar protein sorting-associated protein …
evm.scaffold1.631	1154	4	3.4662	1	0.866551	0	0	0	0	0	0	0	hypothetical protein STEHIDRAFT_123842	gi|618809667|ref|XP_007307529.1|hypothetical protein STEHIDRAFT_123842 [Stereum hirsutum FP-91666 SS1]/gi|389742222|gb|EIM83409.1| hypothetical protein STEHIDRAFT_123842 [Stereum hirsutum FP-91666 SS1]	Stereum hirsutum FP-91666 SS1	1.8e-72	85.71%	162	147
evm.scaffold1.632	1260	2	1.5873	0	0	0	0	0	0	0	0	0	GNS1 SUR4 membrane	gi|695533455|ref|XP_009541140.1|hypothetical protein HETIRDRAFT_469059 [Heterobasidion irregulare TC 32-1]/gi|575071600|gb|ETW87210.1| hypothetical protein HETIRDRAFT_469059 [Heterobasidion irregulare TC 32-1]	Heterobasidion irregulare TC 32-1	0	99.66%	292	292	3	GO:0016021;GO:0016740;GO:0006633	IPR002076;noIPR;	ELO family;
evm.scaffold1.633	3285	13	3.95738	4	1.21766	1	0.304414	0	1	0	0	0	Rho GTPase activation	gi|575071603|gb|ETW87213.1| hypothetical protein HETIRDRAFT_469062 [Heterobasidion irregulare TC 32-1]/gi|695533468|ref|XP_009541143.1|hypothetical protein HETIRDRAFT_469062 [Heterobasidion irregulare TC 32-1]	Heterobasidion irregulare TC 32-1	0	96.61%	762	767	3	GO:0005515;GO:0007165;GO:0043087	IPR001936;IPR000008;noIPR;IPR008936;	Ras GTPase-activating protein;C2 domain;Rho GTPase activation protein;
evm.scaffold1.634	3377	27	7.99526	4	1.18448	0	0	0	0	0	0	0	Adaptor complex AP-2 alpha subunit	gi|575071604|gb|ETW87214.1| hypothetical protein HETIRDRAFT_431626 [Heterobasidion irregulare TC 32-1]/gi|695533472|ref|XP_009541144.1|hypothetical protein HETIRDRAFT_431626 [Heterobasidion irregulare TC 32-1]	Heterobasidion irregulare TC 32-1	0	98.84%	949	950	5	GO:0016192;GO:0030131;GO:0008565;GO:0005488;GO:0006886	IPR008152;IPR017104;IPR013038;IPR002553;IPR011989;IPR015873;IPR003164;noIPR;IPR013041;IPR016024;IPR009028;	Clathrin adaptor, alpha/beta/gamma-adaptin, appendage, Ig-like subdomain;Adaptor protein complex AP-2, alpha subunit;Clathrin adaptor, alpha-adaptin, appendage, Ig-like subdomain;Clathrin/coatomer adaptor, adaptin-like, N-terminal;Armadillo-like helical;Clathrin alpha-adaptin/coatomer adaptor, appendage, C-terminal subdomain;Clathrin adaptor, alpha-adaptin, appendage, C-terminal subdomain;Coatome…
evm.scaffold1.635	4148	15	3.6162	4	0.96432	0	0	0	0	0	0	0	P-loop containing nucleoside triphosphate hydrolase	gi|695533476|ref|XP_009541145.1|hypothetical protein HETIRDRAFT_437789 [Heterobasidion irregulare TC 32-1]/gi|575071605|gb|ETW87215.1| hypothetical protein HETIRDRAFT_437789 [Heterobasidion irregulare TC 32-1]	Heterobasidion irregulare TC 32-1	0	96.84%	886	886	3	GO:0003676;GO:0005524;GO:0004386	IPR014001;IPR007502;IPR014720;IPR001650;IPR027417;IPR011709;IPR011545;noIPR;	Helicase superfamily 1/2, ATP-binding domain;Helicase-associated domain;Double-stranded RNA-binding domain;Helicase, C-terminal;P-loop containing nucleoside triphosphate hydrolase;Domain of unknown function DUF1605;DEAD/DEAH box helicase domain;
evm.scaffold1.636	778	5	6.42674	3	3.85604	0	0	0	0	0	0	0	hypothetical protein HETIRDRAFT_307416, partial	gi|575071606|gb|ETW87216.1| hypothetical protein HETIRDRAFT_307416, partial [Heterobasidion irregulare TC 32-1]/gi|695533481|ref|XP_009541146.1|hypothetical protein HETIRDRAFT_307416, partial [Heterobasidion irregulare TC 32-1]	Heterobasidion irregulare TC 32-1	8.4e-103	94.19%	172	172	1	GO:0016021	noIPR;	Galactose-binding domain-like;
evm.scaffold1.637	847	14	16.5289	8	9.4451	0	0	0	0	0	0	0	hypothetical protein HETIRDRAFT_166754	gi|575071607|gb|ETW87217.1| hypothetical protein HETIRDRAFT_166754 [Heterobasidion irregulare TC 32-1]/gi|695533486|ref|XP_009541147.1|hypothetical protein HETIRDRAFT_166754 [Heterobasidion irregulare TC 32-1]	Heterobasidion irregulare TC 32-1	5e-163	94.76%	248	248
evm.scaffold1.638	1134	NA	NA	NA	NA	NA	NA	NA	NA	NA	NA	NA	hypothetical protein HETIRDRAFT_406937	gi|575071608|gb|ETW87218.1| hypothetical protein HETIRDRAFT_406937 [Heterobasidion irregulare TC 32-1]/gi|695533490|ref|XP_009541148.1|hypothetical protein HETIRDRAFT_406937 [Heterobasidion irregulare TC 32-1]	Heterobasidion irregulare TC 32-1	0	98.66%	299	299			noIPR;	F-box domain;
evm.scaffold1.639	3991	101	25.3069	1	0.250564	0	0	0	0	0	0	0	ARM repeat-containing	gi|695533495|ref|XP_009541149.1|hypothetical protein HETIRDRAFT_469075 [Heterobasidion irregulare TC 32-1]/gi|575071609|gb|ETW87219.1| hypothetical protein HETIRDRAFT_469075 [Heterobasidion irregulare TC 32-1]	Heterobasidion irregulare TC 32-1	0	99.83%	596	596	1	GO:0005488	noIPR;IPR011989;IPR021133;IPR016024;	Zinc finger, FYVE/PHD-type;Armadillo-like helical;HEAT, type 2;Armadillo-type fold;
evm.scaffold1.64	299	12	40.1338	0	0	0	0	0	0	0	0	0	Transcriptional regulator MNL1	gi|1045912617|gb|OCH89744.1|hypothetical protein OBBRIDRAFT_732098, partial [Obba rivulosa]	Obba rivulosa	2.9e-41	89.19%	128	74	2	GO:0003676;GO:0046872	IPR015880;IPR013087;IPR007087;noIPR;	Zinc finger, C2H2-like;Zinc finger C2H2-type/integrase DNA-binding domain;Zinc finger, C2H2;
evm.scaffold1.640	1643	40	24.3457	4	2.43457	1	0.608643	0	0	1	0	0	Meiotically up-regulated gene 65	gi|695533502|ref|XP_009541151.1|hypothetical protein HETIRDRAFT_431631 [Heterobasidion irregulare TC 32-1]/gi|575071611|gb|ETW87221.1| hypothetical protein HETIRDRAFT_431631 [Heterobasidion irregulare TC 32-1]	Heterobasidion irregulare TC 32-1	0	93.93%	381	346			IPR010482;	Peroxin domain;
evm.scaffold1.641	969	35	36.1197	2	2.06398	0	0	0	0	0	0	0	hypothetical protein HETIRDRAFT_243105, partial	gi|575071612|gb|ETW87222.1| hypothetical protein HETIRDRAFT_243105, partial [Heterobasidion irregulare TC 32-1]/gi|695533506|ref|XP_009541152.1|hypothetical protein HETIRDRAFT_243105, partial [Heterobasidion irregulare TC 32-1]	Heterobasidion irregulare TC 32-1	9.2e-87	99.20%	125	125	1	GO:0016021	noIPR;	SKP1/BTB/POZ domain;
evm.scaffold1.642	1676	14	8.35322	4	2.38663	0	0	0	0	0	0	0	WD-40 repeat-containing	gi|575071613|gb|ETW87223.1| hypothetical protein HETIRDRAFT_40962 [Heterobasidion irregulare TC 32-1]/gi|695530239|ref|XP_009540319.1|hypothetical protein HETIRDRAFT_40962 [Heterobasidion irregulare TC 32-1]	Heterobasidion irregulare TC 32-1	0	98.22%	357	337	5	GO:0043229;GO:0005515;GO:0008152;GO:0044444;GO:0043227	IPR001680;IPR015943;noIPR;IPR019775;IPR017986;	WD40 repeat;WD40/YVTN repeat-like-containing domain;WD40 repeat, conserved site;WD40-repeat-containing domain;
evm.scaffold1.643	1880	8	4.25532	3	1.59574	0	0	0	0	0	0	0	integral membrane	gi|575071614|gb|ETW87224.1| hypothetical protein HETIRDRAFT_431632 [Heterobasidion irregulare TC 32-1]/gi|695533511|ref|XP_009541153.1|hypothetical protein HETIRDRAFT_431632 [Heterobasidion irregulare TC 32-1]	Heterobasidion irregulare TC 32-1	0	91.31%	520	449	1	GO:0016021	IPR026749;noIPR;	Transmembrane protein 135;
evm.scaffold1.644	799	2	2.50313	0	0	0	0	0	0	0	0	0	40S ribosomal S24	gi|695533515|ref|XP_009541154.1|hypothetical protein HETIRDRAFT_378024 [Heterobasidion irregulare TC 32-1]/gi|575071615|gb|ETW87225.1| hypothetical protein HETIRDRAFT_378024 [Heterobasidion irregulare TC 32-1]	Heterobasidion irregulare TC 32-1	6.7e-92	99.26%	136	136	5	GO:0000166;GO:0003735;GO:0042254;GO:0005840;GO:0006412	noIPR;IPR012677;IPR001976;IPR018098;IPR012678;	Aldolase-type TIM barrel;Nucleotide-binding alpha-beta plait domain;Ribosomal protein S24e;Ribosomal S24e conserved site;Ribosomal protein L23/L15e core domain;
evm.scaffold1.645	1583	NA	NA	NA	NA	NA	NA	NA	NA	NA	NA	NA	actin	gi|695533520|ref|XP_009541155.1|hypothetical protein HETIRDRAFT_406946 [Heterobasidion irregulare TC 32-1]/gi|575071616|gb|ETW87226.1| hypothetical protein HETIRDRAFT_406946 [Heterobasidion irregulare TC 32-1]	Heterobasidion irregulare TC 32-1	0	100.00%	378	378	1	GO:0005869	IPR004000;noIPR;IPR029909;IPR020902;	Actin family;Actin-related protein 1 family;Actin/actin-like conserved site;
evm.scaffold1.646	747	NA	NA	NA	NA	NA	NA	NA	NA	NA	NA	NA	hypothetical protein HETIRDRAFT_307848	gi|695533523|ref|XP_009541156.1|hypothetical protein HETIRDRAFT_307848 [Heterobasidion irregulare TC 32-1]/gi|575071617|gb|ETW87227.1| hypothetical protein HETIRDRAFT_307848 [Heterobasidion irregulare TC 32-1]	Heterobasidion irregulare TC 32-1	1.4e-98	93.64%	169	173	1	GO:0016021
evm.scaffold1.647	5985	12	2.00501	2	0.334169	0	0	0	0	0	0	0	DNA polymerase zeta catalytic subunit	gi|695533527|ref|XP_009541157.1|hypothetical protein HETIRDRAFT_121653 [Heterobasidion irregulare TC 32-1]/gi|575071618|gb|ETW87228.1| hypothetical protein HETIRDRAFT_121653 [Heterobasidion irregulare TC 32-1]	Heterobasidion irregulare TC 32-1	0	92.84%	1403	1005	8	GO:0000166;GO:0003677;GO:0008408;GO:0090305;GO:0003887;GO:0006260;GO:0016035;GO:0019985	IPR006172;IPR025687;IPR006133;IPR023211;IPR012337;IPR006134;IPR030559;noIPR;IPR017964;	DNA-directed DNA polymerase, family B;C4-type zinc-finger of DNA polymerase delta;DNA-directed DNA polymerase, family B, exonuclease domain;DNA polymerase, palm domain;Ribonuclease H-like domain;DNA-directed DNA polymerase, family B, multifunctional domain;DNA polymerase zeta catalytic subunit;DNA-directed DNA polymerase, family B, conserved site;
evm.scaffold1.648	957	2	2.08986	0	0	0	0	0	0	0	0	0	hypothetical protein HETIRDRAFT_40661	gi|695530209|ref|XP_009540312.1|hypothetical protein HETIRDRAFT_40661 [Heterobasidion irregulare TC 32-1]/gi|575071619|gb|ETW87229.1| hypothetical protein HETIRDRAFT_40661 [Heterobasidion irregulare TC 32-1]	Heterobasidion irregulare TC 32-1	3.1e-45	97.87%	160	94
evm.scaffold1.649	1812	4	2.20751	3	1.65563	0	0	0	0	0	0	0	phosphatidylinositol N-acetylglucosaminyltransferase	gi|695533530|ref|XP_009541158.1|hypothetical protein HETIRDRAFT_406947 [Heterobasidion irregulare TC 32-1]/gi|575071620|gb|ETW87230.1| hypothetical protein HETIRDRAFT_406947 [Heterobasidion irregulare TC 32-1]	Heterobasidion irregulare TC 32-1	0	97.55%	286	286	3	GO:0006506;GO:0016021;GO:0017176	IPR009450;	Phosphatidylinositol N-acetylglucosaminyltransferase subunit C;
evm.scaffold1.65	648	23	35.4938	4	6.17284	0	0	0	0	0	0	0	thioredoxin	gi|389751873|gb|EIM92946.1| thioredoxin [Stereum hirsutum FP-91666 SS1]/gi|597903772|ref|XP_007299185.1|thioredoxin [Stereum hirsutum FP-91666 SS1]	Stereum hirsutum FP-91666 SS1	4.6e-33	74.00%	106	100	4	GO:0006118;GO:0015035;GO:0006662;GO:0045454	IPR012336;IPR013766;IPR005746;	Thioredoxin-like fold;Thioredoxin domain;Thioredoxin;
evm.scaffold1.650	1776	1	0.563063	0	0	0	0	0	0	0	0	0	hypothetical protein HETIRDRAFT_378035, partial	gi|575071621|gb|ETW87231.1| hypothetical protein HETIRDRAFT_378035, partial [Heterobasidion irregulare TC 32-1]/gi|695533534|ref|XP_009541159.1|hypothetical protein HETIRDRAFT_378035, partial [Heterobasidion irregulare TC 32-1]	Heterobasidion irregulare TC 32-1	0	98.72%	1099	469	8	GO:0005667;GO:0003700;GO:0030071;GO:0005680;GO:0031145;GO:0006355;GO:0043565;GO:0045449	noIPR;IPR004827;	Zinc finger, RING-type;Basic-leucine zipper domain;
evm.scaffold1.651	3167	7	2.21029	3	0.947269	0	0	0	0	0	0	0	Anaphase-promoting complex subunit 4	gi|575071621|gb|ETW87231.1| hypothetical protein HETIRDRAFT_378035, partial [Heterobasidion irregulare TC 32-1]/gi|695533534|ref|XP_009541159.1|hypothetical protein HETIRDRAFT_378035, partial [Heterobasidion irregulare TC 32-1]	Heterobasidion irregulare TC 32-1	0	97.09%	1099	516	8	GO:0005667;GO:0003700;GO:0030071;GO:0005680;GO:0031145;GO:0006355;GO:0043565;GO:0045449	IPR024790;IPR024789;noIPR;	Anaphase-promoting complex subunit 4 long domain;Anaphase-promoting complex subunit 4;
evm.scaffold1.652	999	3	3.003	0	0	0	0	0	0	0	0	0	60S ribosomal L15	gi|695533542|ref|XP_009541161.1|hypothetical protein HETIRDRAFT_469094 [Heterobasidion irregulare TC 32-1]/gi|575071623|gb|ETW87233.1| hypothetical protein HETIRDRAFT_469094 [Heterobasidion irregulare TC 32-1]	Heterobasidion irregulare TC 32-1	4.6e-143	99.50%	201	201	4	GO:0003735;GO:0042254;GO:0005840;GO:0006412	IPR000439;IPR024794;IPR020925;IPR012678;	Ribosomal protein L15e;Ribosomal protein L15e core domain;Ribosomal protein L15e, conserved site;Ribosomal protein L23/L15e core domain;
evm.scaffold1.653	2383	8	3.35711	2	0.839278	1	0.419639	0	0	0	0	0	MFS general substrate transporter	gi|575071624|gb|ETW87234.1| major facilitator superfamily, partial [Heterobasidion irregulare TC 32-1]/gi|695530004|ref|XP_009540260.1|major facilitator superfamily, partial [Heterobasidion irregulare TC 32-1]	Heterobasidion irregulare TC 32-1	0	97.60%	541	541	2	GO:0055085;GO:0016021	noIPR;IPR011701;IPR020846;	Metal-dependent protein hydrolase;Major facilitator superfamily;Major facilitator superfamily domain;
evm.scaffold1.654	1166	5	4.28816	5	4.28816	0	0	0	0	0	0	0	hypothetical protein HETIRDRAFT_469097	gi|575071625|gb|ETW87235.1| hypothetical protein HETIRDRAFT_469097 [Heterobasidion irregulare TC 32-1]/gi|695533547|ref|XP_009541162.1|hypothetical protein HETIRDRAFT_469097 [Heterobasidion irregulare TC 32-1]	Heterobasidion irregulare TC 32-1	2.2e-87	94.52%	183	146	1	GO:0016021	noIPR;	Zinc finger, C2H2;
evm.scaffold1.655	3984	16	4.01606	0	0	0	0	0	0	0	0	0	ras GEF	gi|575071626|gb|ETW87236.1| hypothetical protein HETIRDRAFT_378044 [Heterobasidion irregulare TC 32-1]/gi|695533550|ref|XP_009541163.1|hypothetical protein HETIRDRAFT_378044 [Heterobasidion irregulare TC 32-1]	Heterobasidion irregulare TC 32-1	0	93.56%	901	901	4	GO:0007264;GO:0005085;GO:0005622;GO:0043547	IPR001895;IPR000651;IPR027417;noIPR;IPR023578;	Ras guanine-nucleotide exchange factors catalytic domain;Ras-like guanine nucleotide exchange factor, N-terminal;P-loop containing nucleoside triphosphate hydrolase;Ras guanine nucleotide exchange factor domain;
evm.scaffold1.656	483	8	16.5631	1	2.07039	0	0	0	0	0	0	0	galactose oxidase	gi|575071627|gb|ETW87237.1| hypothetical protein HETIRDRAFT_413567 [Heterobasidion irregulare TC 32-1]/gi|695533554|ref|XP_009541164.1|hypothetical protein HETIRDRAFT_413567 [Heterobasidion irregulare TC 32-1]	Heterobasidion irregulare TC 32-1	3.2e-42	96.05%	176	76	1	GO:0016021
evm.scaffold1.657	1363	42	30.8144	7	5.13573	3	2.20103	0	2	0	0	0	metal-dependent hydrolase	gi|575071628|gb|ETW87238.1| hypothetical protein HETIRDRAFT_59247 [Heterobasidion irregulare TC 32-1]/gi|695530555|ref|XP_009540398.1|hypothetical protein HETIRDRAFT_59247 [Heterobasidion irregulare TC 32-1]	Heterobasidion irregulare TC 32-1	0	99.09%	329	329	3	GO:0005634;GO:0005829;GO:0016787	IPR003226;noIPR;	Metal-dependent protein hydrolase;
evm.scaffold1.658	550	14	25.4545	3	5.45455	0	0	0	0	0	0	0	hypothetical protein HETIRDRAFT_153829	gi|575071629|gb|ETW87239.1| hypothetical protein HETIRDRAFT_153829 [Heterobasidion irregulare TC 32-1]/gi|695533557|ref|XP_009541165.1|hypothetical protein HETIRDRAFT_153829 [Heterobasidion irregulare TC 32-1]	Heterobasidion irregulare TC 32-1	2.6e-55	99.39%	164	164
evm.scaffold1.659	1408	27	19.1761	11	7.8125	0	0	0	0	0	0	0	hypothetical protein HETIRDRAFT_406952, partial	gi|575071630|gb|ETW87240.1| hypothetical protein HETIRDRAFT_406952, partial [Heterobasidion irregulare TC 32-1]/gi|695533561|ref|XP_009541166.1|hypothetical protein HETIRDRAFT_406952, partial [Heterobasidion irregulare TC 32-1]	Heterobasidion irregulare TC 32-1	1.3e-155	96.51%	229	229
evm.scaffold1.66	544	5	9.19118	0	0	0	0	0	0	0	0	0	thioredoxin	gi|575070969|gb|ETW86579.1| thioredoxin [Heterobasidion irregulare TC 32-1]/gi|695530049|ref|XP_009540272.1|thioredoxin [Heterobasidion irregulare TC 32-1]	Heterobasidion irregulare TC 32-1	6.5e-69	99.04%	104	104	6	GO:0005623;GO:0006118;GO:0015035;GO:0006662;GO:0045454;GO:0055114	noIPR;IPR005746;IPR012336;IPR013766;	K homology domain, prokaryotic type;Thioredoxin;Thioredoxin-like fold;Thioredoxin domain;
evm.scaffold1.660	1066	40	37.5235	19	17.8236	1	0.938086	0	0	0	0	1	expansin family	gi|575071632|gb|ETW87242.1| hypothetical protein HETIRDRAFT_406954 [Heterobasidion irregulare TC 32-1]/gi|695533571|ref|XP_009541168.1|hypothetical protein HETIRDRAFT_406954 [Heterobasidion irregulare TC 32-1]	Heterobasidion irregulare TC 32-1	2.7e-108	93.94%	287	165			IPR009009;noIPR;	RlpA-like double-psi beta-barrel domain;
evm.scaffold1.661	1503	55	36.5935	3	1.99601	0	0	0	0	0	0	0	E3 ubiquitin- ligase UHRF1	gi|695533575|ref|XP_009541169.1|hypothetical protein HETIRDRAFT_153833, partial [Heterobasidion irregulare TC 32-1]/gi|575071633|gb|ETW87243.1| hypothetical protein HETIRDRAFT_153833, partial [Heterobasidion irregulare TC 32-1]	Heterobasidion irregulare TC 32-1	0	98.64%	297	294	1	GO:0042393	IPR003105;noIPR;IPR015947;	SRA-YDG;PUA-like domain;
evm.scaffold1.662	2719	80	29.4226	16	5.88452	0	0	0	0	0	0	0	polysaccharide lyase family 8	gi|695530314|ref|XP_009540338.1|polysaccharide lyase family 8 protein [Heterobasidion irregulare TC 32-1]/gi|575071634|gb|ETW87244.1| polysaccharide lyase family 8 protein [Heterobasidion irregulare TC 32-1]	Heterobasidion irregulare TC 32-1	0	97.30%	779	779	4	GO:0005975;GO:0016837;GO:0005576;GO:0030246	IPR014718;IPR012329;IPR012970;IPR004103;IPR003159;noIPR;IPR011013;IPR011071;IPR008929;	Glycoside hydrolase-type carbohydrate-binding, subgroup;Polysaccharide lyase family 8, N-terminal;Polysaccharide lyase 8, N-terminal alpha-helical;Polysaccharide lyase family 8, C-terminal;Polysaccharide lyase family 8, central domain;Galactose mutarotase-like domain;Polysaccharide lyase family 8-like, C-terminal;Chondroitin AC/alginate lyase;
evm.scaffold1.663	928	8	8.62069	0	0	1	1.07759	0	0	0	1	0	hypothetical protein HETIRDRAFT_378052	gi|695533579|ref|XP_009541170.1|hypothetical protein HETIRDRAFT_378052 [Heterobasidion irregulare TC 32-1]/gi|575071635|gb|ETW87245.1| hypothetical protein HETIRDRAFT_378052 [Heterobasidion irregulare TC 32-1]	Heterobasidion irregulare TC 32-1	1.2e-160	97.90%	238	238	1	GO:0016021
evm.scaffold1.664	2566	52	20.265	13	5.06625	0	0	0	0	0	0	0	Mpp10	gi|695530559|ref|XP_009540399.1|hypothetical protein HETIRDRAFT_59253 [Heterobasidion irregulare TC 32-1]/gi|575071636|gb|ETW87246.1| hypothetical protein HETIRDRAFT_59253 [Heterobasidion irregulare TC 32-1]	Heterobasidion irregulare TC 32-1	0	96.01%	701	702	4	GO:0000462;GO:0034457;GO:0000479;GO:0005732	noIPR;IPR012173;	Chondroitin AC/alginate lyase;U3 small nucleolar ribonucleoprotein complex, subunit Mpp10;
evm.scaffold1.665	1582	60	37.9267	8	5.05689	0	0	0	0	0	0	0	transporter SEC9	gi|695533582|ref|XP_009541171.1|hypothetical protein HETIRDRAFT_406957 [Heterobasidion irregulare TC 32-1]/gi|575071637|gb|ETW87247.1| hypothetical protein HETIRDRAFT_406957 [Heterobasidion irregulare TC 32-1]	Heterobasidion irregulare TC 32-1	0	99.16%	356	356	1	GO:0005515	noIPR;IPR000727;	RlpA-like double-psi beta-barrel domain;Target SNARE coiled-coil homology domain;
evm.scaffold1.666	3223	93	28.8551	28	8.68756	4	1.24108	0	4	0	0	0	polysaccharide lyase family 8	gi|695533585|ref|XP_009541172.1|hypothetical protein HETIRDRAFT_431647 [Heterobasidion irregulare TC 32-1]/gi|575071638|gb|ETW87248.1| hypothetical protein HETIRDRAFT_431647 [Heterobasidion irregulare TC 32-1]	Heterobasidion irregulare TC 32-1	0	91.96%	735	746	4	GO:0005975;GO:0016837;GO:0005576;GO:0030246	IPR004103;IPR012970;IPR012329;IPR003159;IPR014718;noIPR;IPR011071;IPR008929;IPR011013;	Polysaccharide lyase family 8, C-terminal;Polysaccharide lyase 8, N-terminal alpha-helical;Polysaccharide lyase family 8, N-terminal;Polysaccharide lyase family 8, central domain;Glycoside hydrolase-type carbohydrate-binding, subgroup;Polysaccharide lyase family 8-like, C-terminal;Chondroitin AC/alginate lyase;Galactose mutarotase-like domain;
evm.scaffold1.667	1308	34	25.9939	0	0	0	0	0	0	0	0	0	ribosomal S3	gi|575071639|gb|ETW87249.1| hypothetical protein HETIRDRAFT_431648 [Heterobasidion irregulare TC 32-1]/gi|695533589|ref|XP_009541173.1|hypothetical protein HETIRDRAFT_431648 [Heterobasidion irregulare TC 32-1]	Heterobasidion irregulare TC 32-1	0	100.00%	670	263	7	GO:0003723;GO:0016747;GO:0003735;GO:0005829;GO:0042254;GO:0015935;GO:0006412	noIPR;IPR004044;IPR001351;IPR005703;IPR018280;IPR009019;	Thiolase-like;K Homology domain, type 2;Ribosomal protein S3, C-terminal;Ribosomal protein S3, eukaryotic/archaeal;Ribosomal protein S3, conserved site;K homology domain, prokaryotic type;
evm.scaffold1.668	2099	29	13.8161	5	2.38209	0	0	0	0	0	0	0	general amidase	gi|597903136|ref|XP_007298867.1|general amidase [Stereum hirsutum FP-91666 SS1]/gi|389751370|gb|EIM92443.1| general amidase [Stereum hirsutum FP-91666 SS1]	Stereum hirsutum FP-91666 SS1	0	85.07%	559	556	1	GO:0016884	noIPR;IPR023631;IPR000120;IPR020556;	P-loop containing nucleoside triphosphate hydrolase;Amidase signature domain;Amidase;Amidase, conserved site;
evm.scaffold1.669	1720	81	47.093	1	0.581395	0	0	0	0	0	0	0	3-ketoacyl- thiolase	gi|575071639|gb|ETW87249.1| hypothetical protein HETIRDRAFT_431648 [Heterobasidion irregulare TC 32-1]/gi|695533589|ref|XP_009541173.1|hypothetical protein HETIRDRAFT_431648 [Heterobasidion irregulare TC 32-1]	Heterobasidion irregulare TC 32-1	0	98.73%	670	393	6	GO:0003723;GO:0016747;GO:0003735;GO:0042254;GO:0015935;GO:0006412	IPR002155;IPR016039;IPR020617;IPR020616;noIPR;IPR020615;	Thiolase;Thiolase-like;Thiolase, C-terminal;Thiolase, N-terminal;Thiolase, acyl-enzyme intermediate active site;
evm.scaffold1.67	3216	27	8.39552	6	1.86567	0	0	0	0	0	0	0	biotin lipoyl attachment:Carbamoyl-phosphate synthase subunit L	gi|575070968|gb|ETW86578.1| hypothetical protein HETIRDRAFT_305347 [Heterobasidion irregulare TC 32-1]/gi|695531309|ref|XP_009540586.1|hypothetical protein HETIRDRAFT_305347 [Heterobasidion irregulare TC 32-1]	Heterobasidion irregulare TC 32-1	0	97.82%	742	735	7	GO:0005524;GO:0009343;GO:0016491;GO:0046872;GO:0004075;GO:0055114;GO:0006633	IPR005482;IPR013816;IPR005481;IPR005479;IPR013815;IPR000089;noIPR;IPR016185;IPR011761;IPR011764;IPR011053;IPR011054;	Biotin carboxylase, C-terminal;ATP-grasp fold, subdomain 2;Biotin carboxylase-like, N-terminal domain;Carbamoyl-phosphate synthetase large subunit-like, ATP-binding domain;ATP-grasp fold, subdomain 1;Biotin/lipoyl attachment;Pre-ATP-grasp domain;ATP-grasp fold;Biotin carboxylation domain;Single hybrid motif;Rudiment single hybrid motif;
evm.scaffold1.670	1212	38	31.3531	0	0	0	0	0	0	0	0	0	NADH2 dehydrogenase	gi|695530563|ref|XP_009540400.1|hypothetical protein HETIRDRAFT_59269, partial [Heterobasidion irregulare TC 32-1]/gi|575071641|gb|ETW87251.1| hypothetical protein HETIRDRAFT_59269, partial [Heterobasidion irregulare TC 32-1]	Heterobasidion irregulare TC 32-1	2.7e-89	99.24%	131	131	3	GO:0022904;GO:0016651;GO:0005743	noIPR;IPR006806;	Alpha/Beta hydrolase fold;ETC complex I subunit;
evm.scaffold1.671	1789	106	59.251	23	12.8563	2	1.11794	0	2	0	0	0	alpha beta-hydrolase	gi|695533597|ref|XP_009541175.1|Esterase/lipase/thioesterase [Heterobasidion irregulare TC 32-1]/gi|575071642|gb|ETW87252.1| Esterase/lipase/thioesterase [Heterobasidion irregulare TC 32-1]	Heterobasidion irregulare TC 32-1	0	96.17%	339	339			IPR029058;IPR000073;	Alpha/Beta hydrolase fold;Alpha/beta hydrolase fold-1;
evm.scaffold1.672	683	30	43.9239	2	2.92826	0	0	0	0	0	0	0	Sm-like ribonucleo	gi|575071643|gb|ETW87253.1| hypothetical protein HETIRDRAFT_378076 [Heterobasidion irregulare TC 32-1]/gi|695533600|ref|XP_009541176.1|hypothetical protein HETIRDRAFT_378076 [Heterobasidion irregulare TC 32-1]	Heterobasidion irregulare TC 32-1	3.2e-94	100.00%	136	136			IPR001163;noIPR;IPR010920;	LSM domain, eukaryotic/archaea-type;LSM domain;
evm.scaffold1.673	4848	96	19.802	32	6.60066	4	0.825083	0	4	0	0	0	Set1 complex component spp1	gi|695533604|ref|XP_009541177.1|hypothetical protein HETIRDRAFT_437812 [Heterobasidion irregulare TC 32-1]/gi|575071644|gb|ETW87254.1| hypothetical protein HETIRDRAFT_437812 [Heterobasidion irregulare TC 32-1]	Heterobasidion irregulare TC 32-1	0	96.61%	383	383	2	GO:0008270;GO:0005515	noIPR;IPR001965;IPR019787;IPR013083;IPR019786;IPR011011;	Major facilitator superfamily domain;Zinc finger, PHD-type;Zinc finger, PHD-finger;Zinc finger, RING/FYVE/PHD-type;Zinc finger, PHD-type, conserved site;Zinc finger, FYVE/PHD-type;
evm.scaffold1.674	1402	18	12.8388	1	0.713267	0	0	0	0	0	0	0	hypothetical protein HETIRDRAFT_145390	gi|575071646|gb|ETW87256.1| hypothetical protein HETIRDRAFT_145390 [Heterobasidion irregulare TC 32-1]/gi|695533613|ref|XP_009541179.1|hypothetical protein HETIRDRAFT_145390 [Heterobasidion irregulare TC 32-1]	Heterobasidion irregulare TC 32-1	0	97.38%	341	343			IPR006861;	Hyaluronan/mRNA-binding protein;
evm.scaffold1.675	1231	61	49.5532	5	4.06174	1	0.812348	0	0	1	0	0	phosphoglycerate mutase	gi|575071647|gb|ETW87257.1| hypothetical protein HETIRDRAFT_437817 [Heterobasidion irregulare TC 32-1]/gi|695533617|ref|XP_009541180.1|hypothetical protein HETIRDRAFT_437817 [Heterobasidion irregulare TC 32-1]	Heterobasidion irregulare TC 32-1	0	98.57%	280	280			IPR013078;IPR029033;noIPR;	Histidine phosphatase superfamily, clade-1;Histidine phosphatase superfamily;
evm.scaffold1.676	1366	44	32.2108	4	2.92826	0	0	0	0	0	0	0	UPF0103-domain-containing	gi|575071648|gb|ETW87258.1| hypothetical protein HETIRDRAFT_431656 [Heterobasidion irregulare TC 32-1]/gi|695533621|ref|XP_009541181.1|hypothetical protein HETIRDRAFT_431656 [Heterobasidion irregulare TC 32-1]	Heterobasidion irregulare TC 32-1	0	98.45%	451	323	4	GO:0003735;GO:0042254;GO:0005840;GO:0006412	IPR002737;noIPR;	MEMO1 family;
evm.scaffold1.677	809	30	37.0828	0	0	0	0	0	0	0	0	0	60S ribosomal L32	gi|597901898|ref|XP_007298248.1|60S ribosomal protein L32 [Stereum hirsutum FP-91666 SS1]/gi|389751036|gb|EIM92109.1| 60S ribosomal protein L32 [Stereum hirsutum FP-91666 SS1]	Stereum hirsutum FP-91666 SS1	9.4e-84	98.44%	128	128	4	GO:0003735;GO:0042254;GO:0005840;GO:0006412	IPR001515;noIPR;	Ribosomal protein L32e;
[truncated: 8,802 more rows]

## Sheet: (b)deleted genes
"P" represents presence of gene in fungal isolates; "PD" represents partial deletion; "CD" represents complete deletions.
[truncated: 864 more rows]

## Sheet: (c)duplicated genes
"Y" denotes the presence of duplication; "Core" and "Del" represent that the gene also exist in core gene set and deletion gene set, respectively
[truncated: 209 more rows]

[truncated: 4 more sheets: (d)novel genes (GO terms), (e)novel genes (Pfam domains), (f)genes in negative tajimaD EW, (g)genes in positive tajimaD EW]
