# Supplementary material for: Intraspecific comparative genomics of isolates of the Norway spruce pathogen (Heterobasidion parviporum) and identification of its potential virulence factors
Source: BMC Genomics. 2018 Mar 27;19:220. doi: 10.1186/s12864-018-4610-4 (PMC5870257; doi:10.1186/s12864-018-4610-4)
Supplement: Supplementary file 18 — Table S10. Annotation of secretome in S15 (including all database searches and gene classification results). (XLSX 186 kb) [file 12864_2018_4610_MOESM18_ESM.xlsx]

## Sheet: Sheet1
"Core", "Del" and "Dupl" represent that the gene also exists in core gene set, deletion gene set and duplicated gene set, respectively;"Conserved" and " Divergent" signify that the gene fulfills the conservation criteria defined in this study; "Y" denotes the presence of hits in PHI-base; Other searched database included NCBI non-redundant protein database and CAZy database, MEROPS and PeroxiBase…
Gene name	Classification	Conservation	PHI-base hits	Other searched database hits	Sequence description	Sequence length	Blast top NCBI_NR hit description (HSP)	Blast top NCBI_NR hit taxonomy name	Blast top NCBI_NR hit e-value	Blast top NCBI_NR hit similarity	Blast top NCBI_NR hit length	Blast top NCBI_NR hit alignment length	Annotation GO Count	Annotation GO ID	Annotation GO Term	Annotation GO Category	Enzyme Code	Enzyme Name	InterPro Accession	InterPro Name	InterPro Signatures
evm.scaffold1.1004	Core				carbonic anhydrase	200	gi|695534743|ref|XP_009541492.1|hypothetical protein HETIRDRAFT_469770 [Heterobasidion irregulare TC 32-1]/gi|575071999|gb|ETW87609.1| hypothetical protein HETIRDRAFT_469770 [Heterobasidion irregulare TC 32-1]	Heterobasidion irregulare TC 32-1	8.8e-110	92.57%	178	175	4	GO:0008270;GO:0006807;GO:0004089;GO:0006730	carbonate dehydratase activity;nitrogen compound metabolic process;one-carbon metabolic process;zinc ion binding	Molecular Function;Molecular Function;Biological Process;Biological Process	EC:4.2.1.1	Carbonate dehydratase	IPR001765;noIPR;	Carbonic anhydrase;	SM00947 (SMART);PF00484 (PFAM);G3DSA:3.40.1050.10 (GENE3D);PTHR11002:SF4 (PANTHER);PTHR11002 (PANTHER);SSF53056 (SUPERFAMILY)
evm.scaffold1.1026	Core			GH127	hypothetical protein HETIRDRAFT_305492, partial	653	gi|695534805|ref|XP_009541512.1|hypothetical protein HETIRDRAFT_305492, partial [Heterobasidion irregulare TC 32-1]/gi|575072025|gb|ETW87635.1| hypothetical protein HETIRDRAFT_305492, partial [Heterobasidion irregulare TC 32-1]	Heterobasidion irregulare TC 32-1	0	97.81%	639	638	2	GO:0003824;GO:0016021	catalytic activity;integral component of membrane	Cellular Component;Molecular Function			IPR012878;noIPR;	Beta-L-arabinofuranosidase, GH127;	PF07944 (PFAM);PTHR31151 (PANTHER)
evm.scaffold1.1027	Core	Conserved	Y	GH72,CBM43	glycoside hydrolase family 72	561	gi|575072026|gb|ETW87636.1| glycoside hydrolase family 72 protein [Heterobasidion irregulare TC 32-1]/gi|695534808|ref|XP_009541513.1|glycoside hydrolase family 72 protein [Heterobasidion irregulare TC 32-1]	Heterobasidion irregulare TC 32-1	0	99.47%	564	564	5	GO:0005975;GO:0016740;GO:0005886;GO:0031225;GO:0016787	carbohydrate metabolic process;transferase activity;anchored component of membrane;plasma membrane;hydrolase activity	Cellular Component;Cellular Component;Molecular Function;Molecular Function;Biological Process			IPR012946;IPR004886;IPR013781;noIPR;IPR017853;	X8 domain;Glucanosyltransferase;Glycoside hydrolase, catalytic domain;Glycoside hydrolase superfamily;	SM00768 (SMART);PF03198 (PFAM);PF07983 (PFAM);G3DSA:3.20.20.80 (GENE3D);PTHR31468:SF2 (PANTHER);PTHR31468 (PANTHER);SSF51445 (SUPERFAMILY)
evm.scaffold1.1034	Core				hypothetical protein HETIRDRAFT_426400	279	gi|575067313|gb|ETW82926.1| hypothetical protein HETIRDRAFT_426400 [Heterobasidion irregulare TC 32-1]/gi|695548941|ref|XP_009545231.1|hypothetical protein HETIRDRAFT_426400 [Heterobasidion irregulare TC 32-1]	Heterobasidion irregulare TC 32-1	3.6e-117	90.00%	411	190	1	GO:0016021	integral component of membrane	Cellular Component
evm.scaffold1.1037	Core				hypothetical protein HETIRDRAFT_229777, partial	381	gi|575072035|gb|ETW87645.1| hypothetical protein HETIRDRAFT_229777, partial [Heterobasidion irregulare TC 32-1]/gi|695534833|ref|XP_009541521.1|hypothetical protein HETIRDRAFT_229777, partial [Heterobasidion irregulare TC 32-1]	Heterobasidion irregulare TC 32-1	1.4e-157	99.56%	266	225							noIPR;	Zinc finger, CCHC-type;	PTHR34587 (PANTHER);PTHR34587:SF2 (PANTHER)
evm.scaffold1.1062	Core			GH16	glycoside hydrolase family 16	432	gi|575072066|gb|ETW87676.1| glycoside hydrolase family 16 protein [Heterobasidion irregulare TC 32-1]/gi|695530649|ref|XP_009540422.1|glycoside hydrolase family 16 protein [Heterobasidion irregulare TC 32-1]	Heterobasidion irregulare TC 32-1	0	98.79%	331	331	2	GO:0005975;GO:0004553	carbohydrate metabolic process;hydrolase activity, hydrolyzing O-glycosyl compounds	Molecular Function;Biological Process			IPR013320;IPR000757;noIPR;	Concanavalin A-like lectin/glucanase domain;Glycoside hydrolase, family 16;	G3DSA:2.60.120.200 (GENE3D);PF00722 (PFAM);PTHR10963 (PANTHER);PTHR10963:SF24 (PANTHER);SSF49899 (SUPERFAMILY)
evm.scaffold1.1066	Core				FAD NAD(P)-binding domain-containing	634	gi|575072070|gb|ETW87680.1| hypothetical protein HETIRDRAFT_308119 [Heterobasidion irregulare TC 32-1]/gi|695534931|ref|XP_009541549.1|hypothetical protein HETIRDRAFT_308119 [Heterobasidion irregulare TC 32-1]	Heterobasidion irregulare TC 32-1	0	75.31%	570	644	3	GO:0030328;GO:0001735;GO:0055114	oxidation-reduction process;prenylcysteine oxidase activity;prenylcysteine catabolic process	Molecular Function;Biological Process;Biological Process	EC:1.8.3.5	Prenylcysteine oxidase	IPR023753;noIPR;IPR010795;IPR017046;	FAD/NAD(P)-binding domain;Prenylcysteine lyase;Prenylcysteine oxidase;	G3DSA:3.50.50.60 (GENE3D);PF13450 (PFAM);PF07156 (PFAM);PTHR15944 (PANTHER);PTHR15944:SF0 (PANTHER);PTHR15944 (PANTHER);SSF51905 (SUPERFAMILY)
evm.scaffold1.107	Core	Divergent			hypothetical protein HETIRDRAFT_456592, partial	180	gi|695531473|ref|XP_009540628.1|hypothetical protein HETIRDRAFT_456592, partial [Heterobasidion irregulare TC 32-1]/gi|575071015|gb|ETW86625.1| hypothetical protein HETIRDRAFT_456592, partial [Heterobasidion irregulare TC 32-1]	Heterobasidion irregulare TC 32-1	1.1e-57	99.08%	111	109
evm.scaffold1.1081	Core			S12	beta-lactamase transpeptidase	419	gi|695574613|ref|XP_009551875.1|Metallo peptidase M56 [Heterobasidion irregulare TC 32-1]/gi|575060196|gb|ETW75817.1| Metallo peptidase M56 [Heterobasidion irregulare TC 32-1]	Heterobasidion irregulare TC 32-1	2.8e-142	68.84%	607	398							IPR001466;IPR012338;noIPR;	Beta-lactamase-related;Beta-lactamase/transpeptidase-like;	PF00144 (PFAM);G3DSA:3.40.710.10 (GENE3D);PTHR22935:SF68 (PANTHER);PTHR22935 (PANTHER);SSF56601 (SUPERFAMILY)
evm.scaffold1.1094	Core	Conserved		CBM19	hypothetical protein HETIRDRAFT_246116, partial	394	gi|575072099|gb|ETW87709.1| hypothetical protein HETIRDRAFT_246116, partial [Heterobasidion irregulare TC 32-1]/gi|695535031|ref|XP_009541577.1|hypothetical protein HETIRDRAFT_246116, partial [Heterobasidion irregulare TC 32-1]	Heterobasidion irregulare TC 32-1	0	97.71%	349	349							noIPR;	HSP20-like chaperone;	PTHR34587 (PANTHER);PTHR34587:SF2 (PANTHER)
evm.scaffold1.11	Core				hypothetical protein HETIRDRAFT_431223	911	gi|695530754|ref|XP_009540449.1|hypothetical protein HETIRDRAFT_431223 [Heterobasidion irregulare TC 32-1]/gi|575070814|gb|ETW86424.1| hypothetical protein HETIRDRAFT_431223 [Heterobasidion irregulare TC 32-1]	Heterobasidion irregulare TC 32-1	0	97.61%	837	837
evm.scaffold1.1112	Core	Divergent		GT25	Lsg locus 4	425	gi|695535114|ref|XP_009541602.1|hypothetical protein HETIRDRAFT_240238, partial [Heterobasidion irregulare TC 32-1]/gi|575072125|gb|ETW87735.1| hypothetical protein HETIRDRAFT_240238, partial [Heterobasidion irregulare TC 32-1]	Heterobasidion irregulare TC 32-1	0	90.45%	316	335
evm.scaffold1.1114	Core			CE8	carbohydrate esterase family 8	334	gi|575072127|gb|ETW87737.1| carbohydrate esterase family 8 protein, partial [Heterobasidion irregulare TC 32-1]/gi|695530016|ref|XP_009540263.1|carbohydrate esterase family 8 protein, partial [Heterobasidion irregulare TC 32-1]	Heterobasidion irregulare TC 32-1	0	99.36%	312	312	8	GO:0045490;GO:0005618;GO:0045330;GO:0005576;GO:0005982;GO:0042545;GO:0005985;GO:0030599	pectin catabolic process;starch metabolic process;pectinesterase activity;cell wall modification;extracellular region;aspartyl esterase activity;sucrose metabolic process;cell wall	Cellular Component;Cellular Component;Molecular Function;Molecular Function;Biological Process;Biological Process;Biological Process;Biological Process	EC:3.1.1.11;EC:3.1.1.1	Pectinesterase;Carboxylesterase	IPR012334;IPR000070;noIPR;IPR018040;IPR011050;	Pectin lyase fold;Pectinesterase, catalytic;Pectinesterase, active site;Pectin lyase fold/virulence factor;	G3DSA:2.160.20.10 (GENE3D);PF01095 (PFAM);PTHR31321:SF1 (PANTHER);PTHR31321 (PANTHER);PS00503 (PROSITE_PATTERNS);SSF51126 (SUPERFAMILY)
evm.scaffold1.1144	Core				FAD dependent oxidoreductase	549	gi|575072164|gb|ETW87774.1| hypothetical protein HETIRDRAFT_457195 [Heterobasidion irregulare TC 32-1]/gi|695535241|ref|XP_009541638.1|hypothetical protein HETIRDRAFT_457195 [Heterobasidion irregulare TC 32-1]	Heterobasidion irregulare TC 32-1	0	96.38%	552	552	2	GO:0016491;GO:0055114	oxidation-reduction process;oxidoreductase activity	Molecular Function;Biological Process			IPR023753;IPR006076;noIPR;	FAD/NAD(P)-binding domain;FAD dependent oxidoreductase;	G3DSA:3.50.50.60 (GENE3D);PF01266 (PFAM);PTHR13847:SF213 (PANTHER);PTHR13847 (PANTHER);PTHR13847 (PANTHER);SSF51905 (SUPERFAMILY)
evm.scaffold1.1146	Del				hypothetical protein HETIRDRAFT_318619	105	gi|695554418|ref|XP_009546627.1|hypothetical protein HETIRDRAFT_318619 [Heterobasidion irregulare TC 32-1]/gi|575066435|gb|ETW82049.1| hypothetical protein HETIRDRAFT_318619 [Heterobasidion irregulare TC 32-1]	Heterobasidion irregulare TC 32-1	2.2e-20	65.45%	465	110
evm.scaffold1.115	Core			GH43	Glycosyl hydrolases family 43	524	gi|695572937|ref|XP_009551464.1|hypothetical protein HETIRDRAFT_328861, partial [Heterobasidion irregulare TC 32-1]/gi|575060955|gb|ETW76575.1| hypothetical protein HETIRDRAFT_328861, partial [Heterobasidion irregulare TC 32-1]	Heterobasidion irregulare TC 32-1	0	77.55%	462	490	2	GO:0005975;GO:0004553	carbohydrate metabolic process;hydrolase activity, hydrolyzing O-glycosyl compounds	Molecular Function;Biological Process			IPR006710;IPR023296;noIPR;	Glycoside hydrolase, family 43;Glycosyl hydrolase, five-bladed beta-propellor domain;	PF04616 (PFAM);G3DSA:2.115.10.20 (GENE3D);PTHR22925 (PANTHER);PTHR22925:SF43 (PANTHER);SSF75005 (SUPERFAMILY)
evm.scaffold1.1167	Del				fungal hydrophobin	130	gi|695567950|ref|XP_009550277.1|hydrophobin-like protein [Heterobasidion irregulare TC 32-1]/gi|575062678|gb|ETW78296.1| hydrophobin-like protein [Heterobasidion irregulare TC 32-1]	Heterobasidion irregulare TC 32-1	1.8e-52	95.38%	130	130	3	GO:0009277;GO:0005199;GO:0042546	fungal-type cell wall;cell wall biogenesis;structural constituent of cell wall	Cellular Component;Molecular Function;Biological Process			IPR001338;	Hydrophobin;	SM00075 (SMART);PF01185 (PFAM)
evm.scaffold1.1195	Core	Conserved	Y	A01A	aspartic peptidase A1	413	gi|575071519|gb|ETW87129.1| aspartic peptidase [Heterobasidion irregulare TC 32-1]/gi|695533170|ref|XP_009541068.1|aspartic peptidase [Heterobasidion irregulare TC 32-1]	Heterobasidion irregulare TC 32-1	0	98.55%	413	413	2	GO:0004190;GO:0006508	aspartic-type endopeptidase activity;proteolysis	Molecular Function;Biological Process	EC:3.4.23	Acting on peptide bonds (peptidases)	IPR001461;IPR021109;IPR001969;	Aspartic peptidase;Aspartic peptidase domain;Aspartic peptidase, active site;	PR00792 (PRINTS);G3DSA:2.40.70.10 (GENE3D);PF00026 (PFAM);G3DSA:2.40.70.10 (GENE3D);PTHR13683 (PANTHER);PS00141 (PROSITE_PATTERNS);PS00141 (PROSITE_PATTERNS);SSF50630 (SUPERFAMILY)
evm.scaffold1.123	Core	Divergent			hypothetical protein HETIRDRAFT_308436, partial	217	gi|695531539|ref|XP_009540646.1|hypothetical protein HETIRDRAFT_308436, partial [Heterobasidion irregulare TC 32-1]/gi|575071033|gb|ETW86643.1| hypothetical protein HETIRDRAFT_308436, partial [Heterobasidion irregulare TC 32-1]	Heterobasidion irregulare TC 32-1	1.6e-69	95.31%	126	128							noIPR;	TRAF-like;	PTHR35192 (PANTHER)
evm.scaffold1.125	Core	Divergent			---NA---	86
evm.scaffold1.137	Core	Conserved			hypothetical protein HETIRDRAFT_447347	294	gi|575071045|gb|ETW86655.1| hypothetical protein HETIRDRAFT_447347 [Heterobasidion irregulare TC 32-1]/gi|695531584|ref|XP_009540658.1|hypothetical protein HETIRDRAFT_447347 [Heterobasidion irregulare TC 32-1]	Heterobasidion irregulare TC 32-1	2.5e-60	76.09%	283	138	1	GO:0016020	membrane	Cellular Component
evm.scaffold1.15	Core	Conserved		GH28	rhamnogalacturonase	440	gi|575070819|gb|ETW86429.1| glycoside hydrolase family 28 protein [Heterobasidion irregulare TC 32-1]/gi|695530356|ref|XP_009540350.1|glycoside hydrolase family 28 protein [Heterobasidion irregulare TC 32-1]	Heterobasidion irregulare TC 32-1	0	96.51%	447	430	6	GO:0016829;GO:0004650;GO:0005576;GO:0005982;GO:0030248;GO:0005985	cellulose binding;starch metabolic process;polygalacturonase activity;lyase activity;extracellular region;sucrose metabolic process	Cellular Component;Molecular Function;Molecular Function;Molecular Function;Biological Process;Biological Process	EC:3.2.1.15	Polygalacturonase	IPR000743;IPR012334;noIPR;IPR011050;	Glycoside hydrolase, family 28;Pectin lyase fold;Pectin lyase fold/virulence factor;	PF00295 (PFAM);G3DSA:2.160.20.10 (GENE3D);PTHR31736:SF7 (PANTHER);PTHR31736 (PANTHER);SSF51126 (SUPERFAMILY)
evm.scaffold1.159	Core				Aminodeoxychorismate lyase	295	gi|575071068|gb|ETW86678.1| hypothetical protein HETIRDRAFT_241567, partial [Heterobasidion irregulare TC 32-1]/gi|695531658|ref|XP_009540677.1|hypothetical protein HETIRDRAFT_241567, partial [Heterobasidion irregulare TC 32-1]	Heterobasidion irregulare TC 32-1	1.3e-152	94.27%	260	262	2	GO:0003824;GO:0008152	catalytic activity;metabolic process	Molecular Function;Biological Process			IPR001544;noIPR;	Aminotransferase class IV;	PF01063 (PFAM);G3DSA:3.20.10.10 (GENE3D);PTHR11825:SF30 (PANTHER);PTHR11825 (PANTHER);SSF56752 (SUPERFAMILY)
evm.scaffold1.181	Core			S10	serine carboxypeptidase	538	gi|695530065|ref|XP_009540276.1|serine protease, partial [Heterobasidion irregulare TC 32-1]/gi|575071098|gb|ETW86708.1| serine protease, partial [Heterobasidion irregulare TC 32-1]	Heterobasidion irregulare TC 32-1	0	99.07%	538	538	2	GO:0006508;GO:0004185	serine-type carboxypeptidase activity;proteolysis	Molecular Function;Biological Process	EC:3.4.21;EC:3.4.16	Acting on peptide bonds (peptidases);Acting on peptide bonds (peptidases)	IPR001563;noIPR;IPR029058;IPR018202;	Peptidase S10, serine carboxypeptidase;Alpha/Beta hydrolase fold;Peptidase S10, serine carboxypeptidase, active site;	PR00724 (PRINTS);G3DSA:1.10.287.410 (GENE3D);G3DSA:3.40.50.1820 (GENE3D);PF00450 (PFAM);PTHR11802 (PANTHER);PTHR11802:SF113 (PANTHER);PS00131 (PROSITE_PATTERNS);SSF53474 (SUPERFAMILY)
evm.scaffold1.186	Core		Y	GH28	glycoside hydrolase family 28	421	gi|827765512|gb|KLO20092.1|pectin lyase-like protein [Schizopora paradoxa]	Schizopora paradoxa	0	83.41%	422	416	5	GO:0016829;GO:0004650;GO:0016740;GO:0005982;GO:0005985	starch metabolic process;transferase activity;polygalacturonase activity;lyase activity;sucrose metabolic process	Molecular Function;Molecular Function;Molecular Function;Biological Process;Biological Process	EC:3.2.1.15	Polygalacturonase	IPR012334;IPR000743;noIPR;IPR011050;	Pectin lyase fold;Glycoside hydrolase, family 28;Pectin lyase fold/virulence factor;	G3DSA:2.160.20.10 (GENE3D);PF00295 (PFAM);PTHR31736:SF10 (PANTHER);PTHR31736 (PANTHER);PS00502 (PROSITE_PATTERNS);SSF51126 (SUPERFAMILY)
evm.scaffold1.201	Core	Divergent			Arginase deacetylase	400	gi|695531837|ref|XP_009540723.1|hypothetical protein HETIRDRAFT_307854 [Heterobasidion irregulare TC 32-1]/gi|575071118|gb|ETW86728.1| hypothetical protein HETIRDRAFT_307854 [Heterobasidion irregulare TC 32-1]	Heterobasidion irregulare TC 32-1	0	99.75%	400	400	3	GO:0016813;GO:0046872;GO:0006807	metal ion binding;nitrogen compound metabolic process;hydrolase activity, acting on carbon-nitrogen (but not peptide) bonds, in linear amidines	Molecular Function;Molecular Function;Biological Process			IPR006035;IPR023696;noIPR;IPR020855;	Ureohydrolase;Ureohydrolase domain;Ureohydrolase, manganese-binding site;	PR00116 (PRINTS);PF00491 (PFAM);G3DSA:3.40.800.10 (GENE3D);PIRSF036979 (PIRSF);PTHR11358:SF36 (PANTHER);PTHR11358 (PANTHER);PS01053 (PROSITE_PATTERNS);PS51409 (PROSITE_PROFILES);SSF52768 (SUPERFAMILY)
evm.scaffold1.214	Core	Conserved			FAS1 domain-containing	197	gi|575071134|gb|ETW86744.1| hypothetical protein HETIRDRAFT_40718 [Heterobasidion irregulare TC 32-1]/gi|695530217|ref|XP_009540314.1|hypothetical protein HETIRDRAFT_40718 [Heterobasidion irregulare TC 32-1]	Heterobasidion irregulare TC 32-1	2.4e-109	94.01%	167	167							IPR000782;noIPR;	FAS1 domain;	SM00554 (SMART);PF02469 (PFAM);G3DSA:2.30.180.10 (GENE3D);PTHR28156:SF1 (PANTHER);PTHR28156 (PANTHER);PS50213 (PROSITE_PROFILES);SSF82153 (SUPERFAMILY)
evm.scaffold1.217	Core		Y		enoyl- hydratase carnithine racemase	358	gi|695531889|ref|XP_009540737.1|hypothetical protein HETIRDRAFT_413123 [Heterobasidion irregulare TC 32-1]/gi|575071137|gb|ETW86747.1| hypothetical protein HETIRDRAFT_413123 [Heterobasidion irregulare TC 32-1]	Heterobasidion irregulare TC 32-1	0	99.30%	285	285	2	GO:0003824;GO:0008152	catalytic activity;metabolic process	Molecular Function;Biological Process			IPR001753;IPR029045;noIPR;IPR018376;	Crotonase superfamily;ClpP/crotonase-like domain;Enoyl-CoA hydratase/isomerase, conserved site;	PF00378 (PFAM);G3DSA:3.90.226.10 (GENE3D);PTHR11941:SF13 (PANTHER);PTHR11941 (PANTHER);PS00166 (PROSITE_PATTERNS);SSF52096 (SUPERFAMILY)
evm.scaffold1.219	Core				hypothetical protein HETIRDRAFT_437545	210	gi|575071139|gb|ETW86749.1| hypothetical protein HETIRDRAFT_437545 [Heterobasidion irregulare TC 32-1]/gi|695531893|ref|XP_009540738.1|hypothetical protein HETIRDRAFT_437545 [Heterobasidion irregulare TC 32-1]	Heterobasidion irregulare TC 32-1	1.3e-67	94.85%	210	194	1	GO:0016021	integral component of membrane	Cellular Component			IPR018466;noIPR;	Ser-Thr-rich glycosyl-phosphatidyl-inositol-anchored membrane family;	PF10342 (PFAM);PTHR35185 (PANTHER)
evm.scaffold1.224	Core				hypothetical protein HETIRDRAFT_406665	116	gi|695531912|ref|XP_009540743.1|hypothetical protein HETIRDRAFT_406665 [Heterobasidion irregulare TC 32-1]/gi|575071144|gb|ETW86754.1| hypothetical protein HETIRDRAFT_406665 [Heterobasidion irregulare TC 32-1]	Heterobasidion irregulare TC 32-1	1.6e-53	80.99%	121	121
evm.scaffold1.225	Core				---NA---	639													noIPR;	Cation efflux protein;	PR01217 (PRINTS)
evm.scaffold1.244	Core	Conserved			hypothetical protein HETIRDRAFT_58748	194	gi|695530491|ref|XP_009540383.1|hypothetical protein HETIRDRAFT_58748 [Heterobasidion irregulare TC 32-1]/gi|575071166|gb|ETW86776.1| hypothetical protein HETIRDRAFT_58748 [Heterobasidion irregulare TC 32-1]	Heterobasidion irregulare TC 32-1	1.8e-139	98.97%	194	194
evm.scaffold1.299	Core				Het-C-domain-containing	913	gi|695532196|ref|XP_009540812.1|hypothetical protein HETIRDRAFT_121390 [Heterobasidion irregulare TC 32-1]/gi|575071220|gb|ETW86830.1| hypothetical protein HETIRDRAFT_121390 [Heterobasidion irregulare TC 32-1]	Heterobasidion irregulare TC 32-1	0	96.09%	913	895							IPR010816;noIPR;	Heterokaryon incompatibility Het-C;	PF07217 (PFAM);PTHR14905 (PANTHER);PTHR14905:SF7 (PANTHER)
evm.scaffold1.302	Core	Conserved			proteasome ( macropain) activator subunit 3 (PA28 gamma	265	gi|575071223|gb|ETW86833.1| hypothetical protein HETIRDRAFT_431393 [Heterobasidion irregulare TC 32-1]/gi|695532207|ref|XP_009540815.1|hypothetical protein HETIRDRAFT_431393 [Heterobasidion irregulare TC 32-1]	Heterobasidion irregulare TC 32-1	0	98.11%	265	265
evm.scaffold1.306	Core		Y	AA7	FAD-binding domain-containing	544	gi|597903454|ref|XP_007299026.1|FAD-binding domain-containing protein [Stereum hirsutum FP-91666 SS1]/gi|389751626|gb|EIM92699.1| FAD-binding domain-containing protein [Stereum hirsutum FP-91666 SS1]	Stereum hirsutum FP-91666 SS1	0	77.91%	571	507	3	GO:0016614;GO:0050660;GO:0055114	oxidation-reduction process;oxidoreductase activity, acting on CH-OH group of donors;flavin adenine dinucleotide binding	Molecular Function;Molecular Function;Biological Process			IPR016169;IPR006094;noIPR;IPR016166;	CO dehydrogenase flavoprotein-like, FAD-binding, subdomain 2;FAD linked oxidase, N-terminal;FAD-binding, type 2;	G3DSA:3.30.465.10 (GENE3D);PF01565 (PFAM);PTHR13878:SF62 (PANTHER);PTHR13878 (PANTHER);PS51387 (PROSITE_PROFILES);SSF56176 (SUPERFAMILY)
evm.scaffold1.326	Core	Conserved	Y		Cerato-platanin	260	gi|725798506|emb|CEH24658.1| cerato-platanin 2 [Heterobasidion irregulare]/gi|725798504|emb|CEH24657.1|cerato-platanin 2 [Heterobasidion irregulare]	Heterobasidion irregulare	4e-108	93.08%	260	260							IPR010829;IPR009009;	Cerato-platanin;RlpA-like double-psi beta-barrel domain;	PF07249 (PFAM);SSF50685 (SUPERFAMILY)
evm.scaffold1.337	Core	Conserved			Dehydrodolichyl diphosphate syntase complex subunit Nus1	335	gi|695532322|ref|XP_009540845.1|hypothetical protein HETIRDRAFT_377501 [Heterobasidion irregulare TC 32-1]/gi|575071264|gb|ETW86874.1| hypothetical protein HETIRDRAFT_377501 [Heterobasidion irregulare TC 32-1]	Heterobasidion irregulare TC 32-1	0	94.03%	335	335	2	GO:0016021;GO:0016765	transferase activity, transferring alkyl or aryl (other than methyl) groups;integral component of membrane	Cellular Component;Molecular Function			IPR001441;noIPR;	Decaprenyl diphosphate synthase-like;	G3DSA:3.40.1180.10 (GENE3D);PTHR21528:SF0 (PANTHER);PTHR21528 (PANTHER);SSF64005 (SUPERFAMILY);SSF64005 (SUPERFAMILY)
evm.scaffold1.341	Core			S10	alpha beta-hydrolase	496	gi|1023198436|gb|KZS95991.1|alpha/beta-hydrolase [Sistotremastrum niveocremeum HHB9708]	Sistotremastrum niveocremeum HHB9708	0	83.76%	498	474	2	GO:0006508;GO:0004185	serine-type carboxypeptidase activity;proteolysis	Molecular Function;Biological Process	EC:3.4.21;EC:3.4.16	Acting on peptide bonds (peptidases);Acting on peptide bonds (peptidases)	IPR001563;IPR029058;noIPR;IPR018202;	Peptidase S10, serine carboxypeptidase;Alpha/Beta hydrolase fold;Peptidase S10, serine carboxypeptidase, active site;	PR00724 (PRINTS);PF00450 (PFAM);G3DSA:3.40.50.1820 (GENE3D);PTHR11802:SF42 (PANTHER);PTHR11802 (PANTHER);PS00131 (PROSITE_PATTERNS);SSF53474 (SUPERFAMILY)
evm.scaffold1.349	Core				f-box and fnip repeat-containing	219	gi|695532358|ref|XP_009540854.1|hypothetical protein HETIRDRAFT_413240 [Heterobasidion irregulare TC 32-1]/gi|575071275|gb|ETW86885.1| hypothetical protein HETIRDRAFT_413240 [Heterobasidion irregulare TC 32-1]	Heterobasidion irregulare TC 32-1	2e-143	95.43%	219	219
evm.scaffold1.378	Core				HVA22 g	219	gi|575071311|gb|ETW86921.1| hypothetical protein HETIRDRAFT_377595 [Heterobasidion irregulare TC 32-1]/gi|695532476|ref|XP_009540885.1|hypothetical protein HETIRDRAFT_377595 [Heterobasidion irregulare TC 32-1]	Heterobasidion irregulare TC 32-1	7.2e-151	97.72%	219	219	1	GO:0016020	membrane	Cellular Component			IPR004345;	TB2/DP1/HVA22-related protein;	PF03134 (PFAM);PTHR12300 (PANTHER)
evm.scaffold1.400	Core	Divergent	Y		phosphotyrosine phosphatase	160	gi|695530092|ref|XP_009540283.1|phosphotyrosine protein phosphatase, partial [Heterobasidion irregulare TC 32-1]/gi|575071337|gb|ETW86947.1| phosphotyrosine protein phosphatase, partial [Heterobasidion irregulare TC 32-1]	Heterobasidion irregulare TC 32-1	1.7e-107	100.00%	150	150	7	GO:0004726;GO:0006570;GO:0005737;GO:0019497;GO:0006771;GO:0035335;GO:0003993	cytoplasm;non-membrane spanning protein tyrosine phosphatase activity;peptidyl-tyrosine dephosphorylation;acid phosphatase activity;riboflavin metabolic process;tyrosine metabolic process;hexachlorocyclohexane metabolic process	Cellular Component;Molecular Function;Molecular Function;Biological Process;Biological Process;Biological Process;Biological Process	EC:3.1.3.16;EC:3.1.3.48;EC:3.1.3.41;EC:3.1.3.2	Protein-serine/threonine phosphatase;Protein-tyrosine-phosphatase;4-nitrophenylphosphatase;Acid phosphatase	IPR017867;IPR002115;IPR023485;noIPR;	Protein-tyrosine phosphatase, low molecular weight;Protein-tyrosine phosphatase, low molecular weight, mammalian;Phosphotyrosine protein phosphatase I superfamily;	PR00719 (PRINTS);PR00720 (PRINTS);SM00226 (SMART);G3DSA:3.40.50.270 (GENE3D);PF01451 (PFAM);PTHR11717 (PANTHER);PTHR11717:SF7 (PANTHER);SSF52788 (SUPERFAMILY)
evm.scaffold1.413	Core				hypothetical protein HETIRDRAFT_306621	236	gi|575071350|gb|ETW86960.1| hypothetical protein HETIRDRAFT_306621 [Heterobasidion irregulare TC 32-1]/gi|695532590|ref|XP_009540920.1|hypothetical protein HETIRDRAFT_306621 [Heterobasidion irregulare TC 32-1]	Heterobasidion irregulare TC 32-1	6e-165	98.31%	236	236	1	GO:0005515	protein binding	Molecular Function			noIPR;IPR001810;	Tetratricopeptide-like helical domain;F-box domain;	G3DSA:1.20.1280.50 (GENE3D);PF12937 (PFAM);PS50181 (PROSITE_PROFILES);SSF81383 (SUPERFAMILY)
evm.scaffold1.475	Del				b2 mating type	274	gi|527173042|gb|AGS09341.1|b2 mating type protein [Heterobasidion parviporum]	Heterobasidion parviporum	9.9e-177	99.19%	609	247
evm.scaffold1.502	Core		Y		ribonuclease T2	309	gi|695530192|ref|XP_009540308.1|Ribonuclease, T2 family [Heterobasidion irregulare TC 32-1]/gi|575071449|gb|ETW87059.1| Ribonuclease, T2 family [Heterobasidion irregulare TC 32-1]	Heterobasidion irregulare TC 32-1	0	96.72%	306	305	3	GO:0090502;GO:0003723;GO:0033897	ribonuclease T2 activity;RNA binding;RNA phosphodiester bond hydrolysis, endonucleolytic	Molecular Function;Molecular Function;Biological Process	EC:3.1.31;EC:3.1.27;EC:3.1.27.1	Acting on ester bonds;Acting on ester bonds;Ribonuclease T(2)	IPR001568;noIPR;IPR018188;	Ribonuclease T2-like;Ribonuclease T2, active site;	PF00445 (PFAM);G3DSA:3.90.730.10 (GENE3D);PTHR11240 (PANTHER);PTHR11240:SF17 (PANTHER);PS00530 (PROSITE_PATTERNS);PS00531 (PROSITE_PATTERNS);SSF55895 (SUPERFAMILY)
evm.scaffold1.524	Core				hypothetical protein HETIRDRAFT_166612	156	gi|695533015|ref|XP_009541029.1|hypothetical protein HETIRDRAFT_166612 [Heterobasidion irregulare TC 32-1]/gi|575071476|gb|ETW87086.1| hypothetical protein HETIRDRAFT_166612 [Heterobasidion irregulare TC 32-1]	Heterobasidion irregulare TC 32-1	2.3e-84	96.88%	128	128							IPR018466;noIPR;	Ser-Thr-rich glycosyl-phosphatidyl-inositol-anchored membrane family;	PF10342 (PFAM);PTHR35185 (PANTHER)
evm.scaffold1.525	Core		Y	AA9	glycoside hydrolase family 61	244	gi|398258452|gb|AFO72233.1|glycoside hydrolase family 61 protein B [Heterobasidion parviporum]	Heterobasidion parviporum	1.3e-174	98.77%	244	244	1	GO:0016787	hydrolase activity	Molecular Function			IPR005103;noIPR;	Glycoside hydrolase, family 61;	PF03443 (PFAM);PTHR33353 (PANTHER)
evm.scaffold1.526	Core				GPI-anchored small secreted	136	gi|695533023|ref|XP_009541031.1|hypothetical protein HETIRDRAFT_306015 [Heterobasidion irregulare TC 32-1]/gi|575071478|gb|ETW87088.1| hypothetical protein HETIRDRAFT_306015 [Heterobasidion irregulare TC 32-1]	Heterobasidion irregulare TC 32-1	2.6e-75	96.52%	115	115							IPR018466;noIPR;	Ser-Thr-rich glycosyl-phosphatidyl-inositol-anchored membrane family;	PF10342 (PFAM);PTHR35185 (PANTHER)
evm.scaffold1.544	Core				ribonuclease T1	125	gi|575071497|gb|ETW87107.1| microbial RNases superfamily [Heterobasidion irregulare TC 32-1]/gi|695533097|ref|XP_009541048.1|microbial RNases superfamily [Heterobasidion irregulare TC 32-1]	Heterobasidion irregulare TC 32-1	3.1e-57	96.77%	98	93	5	GO:0090502;GO:0003723;GO:0051252;GO:0046589;GO:0004521	ribonuclease T1 activity;regulation of RNA metabolic process;endoribonuclease activity;RNA binding;RNA phosphodiester bond hydrolysis, endonucleolytic	Molecular Function;Molecular Function;Molecular Function;Biological Process;Biological Process	EC:3.1.27.3	Ribonuclease T(1)	IPR000026;IPR016191;noIPR;	Guanine-specific ribonuclease N1/T1/U2;Ribonuclease/ribotoxin;	PF00545 (PFAM);G3DSA:3.10.450.30 (GENE3D);PTHR42104 (PANTHER);PTHR42104:SF1 (PANTHER);SSF53933 (SUPERFAMILY)
evm.scaffold1.554	Core		Y	Thioredoxin type Clot(Clot)	hypothetical protein HETIRDRAFT_23076, partial	565	gi|695530008|ref|XP_009540261.1|hypothetical protein HETIRDRAFT_23076, partial [Heterobasidion irregulare TC 32-1]/gi|575071508|gb|ETW87118.1| hypothetical protein HETIRDRAFT_23076, partial [Heterobasidion irregulare TC 32-1]	Heterobasidion irregulare TC 32-1	0	87.33%	426	434							noIPR;IPR010357;IPR012336;	NTF2-like domain;Protein of unknown function DUF953, thioredoxin-like;Thioredoxin-like fold;	Coil (COILS);PF06110 (PFAM);G3DSA:3.40.30.10 (GENE3D);PTHR12452 (PANTHER);SSF52833 (SUPERFAMILY)
evm.scaffold1.567	Core	Conserved	Y		ribonuclease T2	414	gi|695530245|ref|XP_009540320.1|Ribonuclease, T2 family [Heterobasidion irregulare TC 32-1]/gi|575071523|gb|ETW87133.1| Ribonuclease, T2 family [Heterobasidion irregulare TC 32-1]	Heterobasidion irregulare TC 32-1	0	95.41%	407	414	3	GO:0090502;GO:0003723;GO:0033897	ribonuclease T2 activity;RNA binding;RNA phosphodiester bond hydrolysis, endonucleolytic	Molecular Function;Molecular Function;Biological Process	EC:3.1.31;EC:3.1.27;EC:3.1.27.1	Acting on ester bonds;Acting on ester bonds;Ribonuclease T(2)	IPR001568;noIPR;IPR018188;	Ribonuclease T2-like;Ribonuclease T2, active site;	PF00445 (PFAM);G3DSA:3.90.730.10 (GENE3D);PTHR11240:SF22 (PANTHER);PTHR11240 (PANTHER);PS00530 (PROSITE_PATTERNS);PS00531 (PROSITE_PATTERNS);SSF55895 (SUPERFAMILY)
evm.scaffold1.577	Core		Y	GH5	glycoside hydrolase family 5	434	gi|575071535|gb|ETW87145.1| glycoside hydrolase family 5 protein [Heterobasidion irregulare TC 32-1]/gi|695530546|ref|XP_009540396.1|glycoside hydrolase family 5 protein [Heterobasidion irregulare TC 32-1]	Heterobasidion irregulare TC 32-1	0	98.62%	434	434	3	GO:0005975;GO:0016021;GO:0004553	carbohydrate metabolic process;hydrolase activity, hydrolyzing O-glycosyl compounds;integral component of membrane	Cellular Component;Molecular Function;Biological Process			IPR001547;IPR013781;noIPR;IPR017853;	Glycoside hydrolase, family 5;Glycoside hydrolase, catalytic domain;Glycoside hydrolase superfamily;	PF00150 (PFAM);G3DSA:3.20.20.80 (GENE3D);PTHR31297 (PANTHER);PTHR31297:SF12 (PANTHER);SSF51445 (SUPERFAMILY)
evm.scaffold1.590	Core				glycine-rich cell wall structural 1-like	321	gi|575071549|gb|ETW87159.1| hypothetical protein HETIRDRAFT_447745 [Heterobasidion irregulare TC 32-1]/gi|695533272|ref|XP_009541094.1|hypothetical protein HETIRDRAFT_447745 [Heterobasidion irregulare TC 32-1]	Heterobasidion irregulare TC 32-1	1e-169	94.39%	314	321
evm.scaffold1.603	Core		Y	S08A	Cuticle-degrading protease	394	gi|1124109805|gb|OKY61696.1|Cuticle-degrading protease [Phlebia centrifuga]	Phlebia centrifuga	1.7e-178	81.46%	400	383	2	GO:0006508;GO:0004252	proteolysis;serine-type endopeptidase activity	Molecular Function;Biological Process	EC:3.4.21	Acting on peptide bonds (peptidases)	IPR015500;IPR010259;IPR000209;noIPR;IPR022398;IPR023828;IPR023827;IPR009020;	Peptidase S8, subtilisin-related;Peptidase S8 propeptide/proteinase inhibitor I9;Peptidase S8/S53 domain;Peptidase S8, subtilisin, His-active site;Peptidase S8, subtilisin, Ser-active site;Peptidase S8, subtilisin, Asp-active site;Proteinase inhibitor, propeptide;	PR00723 (PRINTS);PF05922 (PFAM);G3DSA:3.40.50.200 (GENE3D);G3DSA:3.30.70.80 (GENE3D);PF00082 (PFAM);PTHR10795:SF389 (PANTHER);PTHR10795 (PANTHER);PS00137 (PROSITE_PATTERNS);PS00138 (PROSITE_PATTERNS);PS00136 (PROSITE_PATTERNS);SSF52743 (SUPERFAMILY);SSF54897 (SUPERFAMILY)
evm.scaffold1.63	Core				hypothetical protein HETIRDRAFT_456569	671	gi|695535459|ref|XP_009541699.1|hypothetical protein HETIRDRAFT_456569 [Heterobasidion irregulare TC 32-1]/gi|575072232|gb|ETW87842.1| hypothetical protein HETIRDRAFT_456569 [Heterobasidion irregulare TC 32-1]	Heterobasidion irregulare TC 32-1	0	91.15%	670	497	2	GO:0003676;GO:0046872	metal ion binding;nucleic acid binding	Molecular Function;Molecular Function
evm.scaffold1.637	Core				hypothetical protein HETIRDRAFT_166754	246	gi|575071607|gb|ETW87217.1| hypothetical protein HETIRDRAFT_166754 [Heterobasidion irregulare TC 32-1]/gi|695533486|ref|XP_009541147.1|hypothetical protein HETIRDRAFT_166754 [Heterobasidion irregulare TC 32-1]	Heterobasidion irregulare TC 32-1	5e-163	94.76%	248	248
evm.scaffold1.638	Core	Conserved			hypothetical protein HETIRDRAFT_406937	299	gi|575071608|gb|ETW87218.1| hypothetical protein HETIRDRAFT_406937 [Heterobasidion irregulare TC 32-1]/gi|695533490|ref|XP_009541148.1|hypothetical protein HETIRDRAFT_406937 [Heterobasidion irregulare TC 32-1]	Heterobasidion irregulare TC 32-1	0	98.66%	299	299							noIPR;	F-box domain;	PTHR35192 (PANTHER);PTHR35192:SF2 (PANTHER)
evm.scaffold1.658	Core				hypothetical protein HETIRDRAFT_153829	164	gi|575071629|gb|ETW87239.1| hypothetical protein HETIRDRAFT_153829 [Heterobasidion irregulare TC 32-1]/gi|695533557|ref|XP_009541165.1|hypothetical protein HETIRDRAFT_153829 [Heterobasidion irregulare TC 32-1]	Heterobasidion irregulare TC 32-1	2.6e-55	99.39%	164	164
evm.scaffold1.660	Core				expansin family	246	gi|575071632|gb|ETW87242.1| hypothetical protein HETIRDRAFT_406954 [Heterobasidion irregulare TC 32-1]/gi|695533571|ref|XP_009541168.1|hypothetical protein HETIRDRAFT_406954 [Heterobasidion irregulare TC 32-1]	Heterobasidion irregulare TC 32-1	2.7e-108	93.94%	287	165							IPR009009;noIPR;	RlpA-like double-psi beta-barrel domain;	G3DSA:2.40.40.10 (GENE3D);PTHR31836 (PANTHER);SSF50685 (SUPERFAMILY)
evm.scaffold1.662	Core		Y	PL8	polysaccharide lyase family 8	775	gi|695530314|ref|XP_009540338.1|polysaccharide lyase family 8 protein [Heterobasidion irregulare TC 32-1]/gi|575071634|gb|ETW87244.1| polysaccharide lyase family 8 protein [Heterobasidion irregulare TC 32-1]	Heterobasidion irregulare TC 32-1	0	97.30%	779	779	4	GO:0005975;GO:0016837;GO:0005576;GO:0030246	carbohydrate metabolic process;carbohydrate binding;carbon-oxygen lyase activity, acting on polysaccharides;extracellular region	Cellular Component;Molecular Function;Molecular Function;Biological Process			IPR014718;IPR012329;IPR012970;IPR004103;IPR003159;noIPR;IPR011013;IPR011071;IPR008929;	Glycoside hydrolase-type carbohydrate-binding, subgroup;Polysaccharide lyase family 8, N-terminal;Polysaccharide lyase 8, N-terminal alpha-helical;Polysaccharide lyase family 8, C-terminal;Polysaccharide lyase family 8, central domain;Galactose mutarotase-like domain;Polysaccharide lyase family 8-like, C-terminal;Chondroitin AC/alginate lyase;	G3DSA:2.70.98.10 (GENE3D);G3DSA:1.50.10.100 (GENE3D);PF08124 (PFAM);PF02884 (PFAM);G3DSA:2.60.220.10 (GENE3D);PF02278 (PFAM);PTHR38481:SF1 (PANTHER);PTHR38481 (PANTHER);PTHR38481:SF1 (PANTHER);PTHR38481 (PANTHER);SSF74650 (SUPERFAMILY);SSF49863 (SUPERFAMILY);SSF48230 (SUPERFAMILY)
evm.scaffold1.666	Core			PL8	polysaccharide lyase family 8	863	gi|695533585|ref|XP_009541172.1|hypothetical protein HETIRDRAFT_431647 [Heterobasidion irregulare TC 32-1]/gi|575071638|gb|ETW87248.1| hypothetical protein HETIRDRAFT_431647 [Heterobasidion irregulare TC 32-1]	Heterobasidion irregulare TC 32-1	0	91.96%	735	746	4	GO:0005975;GO:0016837;GO:0005576;GO:0030246	carbohydrate metabolic process;carbohydrate binding;carbon-oxygen lyase activity, acting on polysaccharides;extracellular region	Cellular Component;Molecular Function;Molecular Function;Biological Process			IPR004103;IPR012970;IPR012329;IPR003159;IPR014718;noIPR;IPR011071;IPR008929;IPR011013;	Polysaccharide lyase family 8, C-terminal;Polysaccharide lyase 8, N-terminal alpha-helical;Polysaccharide lyase family 8, N-terminal;Polysaccharide lyase family 8, central domain;Glycoside hydrolase-type carbohydrate-binding, subgroup;Polysaccharide lyase family 8-like, C-terminal;Chondroitin AC/alginate lyase;Galactose mutarotase-like domain;	G3DSA:2.60.220.10 (GENE3D);PF02884 (PFAM);PF08124 (PFAM);G3DSA:1.50.10.100 (GENE3D);PF02278 (PFAM);G3DSA:2.70.98.10 (GENE3D);PTHR38481 (PANTHER);PTHR38481:SF1 (PANTHER);SSF49863 (SUPERFAMILY);SSF48230 (SUPERFAMILY);SSF74650 (SUPERFAMILY)
evm.scaffold1.705	Core			M67X	Eukaryotic translation initiation factor 3 subunit H	375	gi|575071682|gb|ETW87292.1| hypothetical protein HETIRDRAFT_406993 [Heterobasidion irregulare TC 32-1]/gi|695533738|ref|XP_009541211.1|hypothetical protein HETIRDRAFT_406993 [Heterobasidion irregulare TC 32-1]	Heterobasidion irregulare TC 32-1	0	98.93%	375	375	10	GO:0005634;GO:0003743;GO:0001731;GO:0005515;GO:0016282;GO:0005829;GO:0033290;GO:0005840;GO:0006446;GO:0005852	cytosol;eukaryotic 48S preinitiation complex;nucleus;ribosome;regulation of translational initiation;eukaryotic 43S preinitiation complex;translation initiation factor activity;protein binding;formation of translation preinitiation complex;eukaryotic translation initiation factor 3 complex	Cellular Component;Cellular Component;Cellular Component;Cellular Component;Cellular Component;Molecular Function;Molecular Function;Biological Process;Cellular Component;Biological Process			noIPR;IPR000555;IPR027524;	Protein kinase-like domain;JAB1/MPN/MOV34 metalloenzyme domain;Eukaryotic translation initiation factor 3 subunit H;	Coil (COILS);SM00232 (SMART);PF01398 (PFAM);PTHR10410:SF3 (PANTHER);PTHR10410 (PANTHER);PTHR10410:SF3 (PANTHER);PTHR10410 (PANTHER);MF_03007 (HAMAP)
evm.scaffold1.706	Core				Non-catalytic module family EXPN	207	gi|575071683|gb|ETW87293.1| Non-catalytic module family EXPN protein [Heterobasidion irregulare TC 32-1]/gi|695533742|ref|XP_009541212.1|Non-catalytic module family EXPN protein [Heterobasidion irregulare TC 32-1]	Heterobasidion irregulare TC 32-1	1.1e-138	96.63%	208	208	1	GO:0005737	cytoplasm	Cellular Component			IPR009009;noIPR;	RlpA-like double-psi beta-barrel domain;	PF03330 (PFAM);G3DSA:2.40.40.10 (GENE3D);PTHR34586:SF3 (PANTHER);PTHR34586 (PANTHER);SSF50685 (SUPERFAMILY)
evm.scaffold1.709	Core	Conserved			Phosphatidylglycerol phosphatidylinositol transfer	180	gi|575071685|gb|ETW87295.1| hypothetical protein HETIRDRAFT_243667, partial [Heterobasidion irregulare TC 32-1]/gi|695533747|ref|XP_009541213.1|hypothetical protein HETIRDRAFT_243667, partial [Heterobasidion irregulare TC 32-1]	Heterobasidion irregulare TC 32-1	2.2e-89	97.06%	134	136							IPR003172;noIPR;IPR014756;	MD-2-related lipid-recognition domain;Immunoglobulin E-set;	SM00737 (SMART);G3DSA:2.70.220.10 (GENE3D);PF02221 (PFAM);PTHR11306:SF0 (PANTHER);PTHR11306 (PANTHER);SSF81296 (SUPERFAMILY)
evm.scaffold1.71	Core				hypothetical protein HETIRDRAFT_456564	450	gi|695531293|ref|XP_009540582.1|hypothetical protein HETIRDRAFT_456564 [Heterobasidion irregulare TC 32-1]/gi|575070964|gb|ETW86574.1| hypothetical protein HETIRDRAFT_456564 [Heterobasidion irregulare TC 32-1]	Heterobasidion irregulare TC 32-1	0	98.22%	450	450							IPR032675;noIPR;	Leucine-rich repeat domain, L domain-like;	G3DSA:3.80.10.10 (GENE3D);SSF52047 (SUPERFAMILY)
evm.scaffold1.713	Core				Altered inheritance of mitochondria 6	309	gi|695533758|ref|XP_009541216.1|hypothetical protein HETIRDRAFT_308276 [Heterobasidion irregulare TC 32-1]/gi|575071689|gb|ETW87299.1| hypothetical protein HETIRDRAFT_308276 [Heterobasidion irregulare TC 32-1]	Heterobasidion irregulare TC 32-1	0	97.73%	309	309	2	GO:0006629;GO:0008081	phosphoric diester hydrolase activity;lipid metabolic process	Molecular Function;Biological Process			noIPR;IPR017946;	DSS1/SEM1;PLC-like phosphodiesterase, TIM beta/alpha-barrel domain;	PTHR31571:SF1 (PANTHER);PTHR31571 (PANTHER);SSF51695 (SUPERFAMILY)
evm.scaffold1.721	Core				hypothetical protein HETIRDRAFT_239588, partial	395	gi|575071699|gb|ETW87309.1| hypothetical protein HETIRDRAFT_239588, partial [Heterobasidion irregulare TC 32-1]/gi|695533798|ref|XP_009541226.1|hypothetical protein HETIRDRAFT_239588, partial [Heterobasidion irregulare TC 32-1]	Heterobasidion irregulare TC 32-1	0	98.32%	355	357							IPR008972;noIPR;	Cupredoxin;	G3DSA:2.60.40.420 (GENE3D);PTHR34883 (PANTHER);SSF49503 (SUPERFAMILY);SSF49503 (SUPERFAMILY)
evm.scaffold1.822	Core				alphaherpesvirus glyco E domain	423	gi|575071805|gb|ETW87415.1| hypothetical protein HETIRDRAFT_431760 [Heterobasidion irregulare TC 32-1]/gi|695534170|ref|XP_009541318.1|hypothetical protein HETIRDRAFT_431760 [Heterobasidion irregulare TC 32-1]	Heterobasidion irregulare TC 32-1	0	97.10%	403	379	1	GO:0016021	integral component of membrane	Cellular Component
evm.scaffold1.828	Core				tubulin-tyrosine ligase	458	gi|575071812|gb|ETW87422.1| hypothetical protein HETIRDRAFT_307270 [Heterobasidion irregulare TC 32-1]/gi|695534199|ref|XP_009541325.1|hypothetical protein HETIRDRAFT_307270 [Heterobasidion irregulare TC 32-1]	Heterobasidion irregulare TC 32-1	0	96.94%	458	458	2	GO:0006464;GO:0044424	cellular protein modification process;intracellular part	Cellular Component;Biological Process			IPR004344;IPR027746;noIPR;	Tubulin-tyrosine ligase/Tubulin polyglutamylase;Probable tubulin-tyrosine ligase;	PF03133 (PFAM);PTHR12241:SF1 (PANTHER);PTHR12241:SF1 (PANTHER);PTHR12241 (PANTHER);PTHR12241 (PANTHER);PTHR12241 (PANTHER);PS51221 (PROSITE_PROFILES);SSF56059 (SUPERFAMILY)
evm.scaffold1.855	Core		Y	GH74,CBM1	carbohydrate-binding module family 1	833	gi|575072245|gb|ETW87855.1| hypothetical protein HETIRDRAFT_413760 [Heterobasidion irregulare TC 32-1]/gi|695535503|ref|XP_009541712.1|hypothetical protein HETIRDRAFT_413760 [Heterobasidion irregulare TC 32-1]	Heterobasidion irregulare TC 32-1	0	97.44%	887	821	5	GO:0005975;GO:0005515;GO:0005576;GO:0004553;GO:0030248	carbohydrate metabolic process;cellulose binding;hydrolase activity, hydrolyzing O-glycosyl compounds;extracellular region;protein binding	Cellular Component;Molecular Function;Molecular Function;Molecular Function;Biological Process			IPR000254;IPR015943;IPR002860;noIPR;	Cellulose-binding domain, fungal;WD40/YVTN repeat-like-containing domain;BNR repeat;	SM00236 (SMART);G3DSA:2.130.10.10 (GENE3D);PF15899 (PFAM);G3DSA:2.130.10.140 (GENE3D);PF00734 (PFAM);PTHR32438:SF9 (PANTHER);PTHR32438:SF9 (PANTHER);PTHR32438 (PANTHER);PTHR32438 (PANTHER);PS00562 (PROSITE_PATTERNS);PD001821 (PRODOM);PS51164 (PROSITE_PROFILES);SSF57180 (SUPERFAMILY);SSF110296 (SUPERFAMILY);SSF110296 (SUPERFAMILY)
evm.scaffold1.876	Core			GH3	glycoside hydrolase family 3	730	gi|695535432|ref|XP_009541691.1|glycoside hydrolase family 3 protein [Heterobasidion irregulare TC 32-1]/gi|575072224|gb|ETW87834.1| glycoside hydrolase family 3 protein [Heterobasidion irregulare TC 32-1]	Heterobasidion irregulare TC 32-1	0	97.54%	730	732	2	GO:0005975;GO:0004553	carbohydrate metabolic process;hydrolase activity, hydrolyzing O-glycosyl compounds	Molecular Function;Biological Process			IPR001764;IPR002772;IPR026891;noIPR;IPR026892;IPR017853;	Glycoside hydrolase, family 3, N-terminal;Glycoside hydrolase family 3 C-terminal domain;Fibronectin type III-like domain;Glycoside hydrolase family 3;Glycoside hydrolase superfamily;	PR00133 (PRINTS);G3DSA:3.40.50.1700 (GENE3D);PF14310 (PFAM);PF01915 (PFAM);PF00933 (PFAM);G3DSA:3.20.20.300 (GENE3D);PTHR30620:SF1 (PANTHER);PTHR30620 (PANTHER);SSF52279 (SUPERFAMILY);SSF51445 (SUPERFAMILY)
evm.scaffold1.880	Core				hypothetical protein HETIRDRAFT_431808	275	gi|575071865|gb|ETW87475.1| hypothetical protein HETIRDRAFT_431808 [Heterobasidion irregulare TC 32-1]/gi|695534361|ref|XP_009541370.1|hypothetical protein HETIRDRAFT_431808 [Heterobasidion irregulare TC 32-1]	Heterobasidion irregulare TC 32-1	0	99.27%	275	275	7	GO:0000001;GO:0070584;GO:0045861;GO:0006457;GO:0007007;GO:0001302;GO:0005743	inner mitochondrial membrane organization;mitochondrion inheritance;mitochondrion morphogenesis;mitochondrial inner membrane;protein folding;replicative cell aging;negative regulation of proteolysis	Cellular Component;Biological Process;Biological Process;Biological Process;Biological Process;Biological Process;Biological Process			noIPR;IPR000163;IPR001107;	Smr domain;Prohibitin;Band 7 domain;	Coil (COILS);PR00679 (PRINTS);SM00244 (SMART);PF01145 (PFAM);PTHR23222 (PANTHER);SSF117892 (SUPERFAMILY)
evm.scaffold1.893	Core	Conserved			hypothetical protein HETIRDRAFT_305913	214	gi|695534396|ref|XP_009541381.1|hypothetical protein HETIRDRAFT_305913 [Heterobasidion irregulare TC 32-1]/gi|575071877|gb|ETW87487.1| hypothetical protein HETIRDRAFT_305913 [Heterobasidion irregulare TC 32-1]	Heterobasidion irregulare TC 32-1	1.7e-147	97.66%	214	214	1	GO:0016021	integral component of membrane	Cellular Component			noIPR;	Ctr copper transporter;	PTHR34992 (PANTHER);PTHR34992:SF1 (PANTHER)
evm.scaffold1.908	Core	Conserved			actin filament organization App1-like	373	gi|695534452|ref|XP_009541399.1|hypothetical protein HETIRDRAFT_145519 [Heterobasidion irregulare TC 32-1]/gi|575071896|gb|ETW87506.1| hypothetical protein HETIRDRAFT_145519 [Heterobasidion irregulare TC 32-1]	Heterobasidion irregulare TC 32-1	0	97.86%	373	373							IPR019236;noIPR;	Domain of unknown function DUF2183;	PF09949 (PFAM);PTHR28208:SF1 (PANTHER);PTHR28208 (PANTHER)
evm.scaffold1.915	Core		Y		peptidyl-tRNA hydrolase 2	198	gi|575071903|gb|ETW87513.1| hypothetical protein HETIRDRAFT_305697 [Heterobasidion irregulare TC 32-1]/gi|695534470|ref|XP_009541405.1|hypothetical protein HETIRDRAFT_305697 [Heterobasidion irregulare TC 32-1]	Heterobasidion irregulare TC 32-1	8.4e-123	93.94%	195	198	2	GO:0016021;GO:0004045	integral component of membrane;aminoacyl-tRNA hydrolase activity	Cellular Component;Molecular Function	EC:3.1.1.29;EC:3.1.1.1	Aminoacyl-tRNA hydrolase;Carboxylesterase	IPR002833;IPR023476;noIPR;	Peptidyl-tRNA hydrolase, PTH2;Peptidyl-tRNA hydrolase II domain;	PF01981 (PFAM);TIGR00283 (TIGRFAM);G3DSA:3.40.1490.10 (GENE3D);PTHR12649:SF11 (PANTHER);PTHR12649 (PANTHER);SSF102462 (SUPERFAMILY)
evm.scaffold1.939	Core	Conserved			hypothetical protein HETIRDRAFT_407149	336	gi|575071931|gb|ETW87541.1| hypothetical protein HETIRDRAFT_407149 [Heterobasidion irregulare TC 32-1]/gi|695534559|ref|XP_009541433.1|hypothetical protein HETIRDRAFT_407149 [Heterobasidion irregulare TC 32-1]	Heterobasidion irregulare TC 32-1	0	96.33%	339	327							IPR002087;noIPR;	Anti-proliferative protein;	PF07742 (PFAM);SSF160696 (SUPERFAMILY)
evm.scaffold1.948	Core			GH18,CBM5	carbohydrate-binding module family 5	536	gi|575071941|gb|ETW87551.1| glycoside hydrolase family 18 protein [Heterobasidion irregulare TC 32-1]/gi|695534593|ref|XP_009541443.1|glycoside hydrolase family 18 protein [Heterobasidion irregulare TC 32-1]	Heterobasidion irregulare TC 32-1	0	97.76%	536	536	10	GO:0004435;GO:0005975;GO:0007242;GO:0009395;GO:0005576;GO:0004553;GO:0030246;GO:0005622;GO:0035556;GO:0046339	carbohydrate metabolic process;carbohydrate binding;diacylglycerol metabolic process;hydrolase activity, hydrolyzing O-glycosyl compounds;extracellular region;intracellular signal transduction;phospholipid catabolic process;phosphatidylinositol phospholipase C activity;intracellular	Cellular Component;Cellular Component;Molecular Function;Molecular Function;Molecular Function;Biological Process;Biological Process;Biological Process;Biological Process;Biological Process	EC:3.1.4.11	Phosphoinositide phospholipase C	IPR003610;IPR013781;noIPR;IPR001579;IPR017853;	Carbohydrate-binding module family 5/12;Glycoside hydrolase, catalytic domain;Glycoside hydrolase, chitinase active site;Glycoside hydrolase superfamily;	SM00495 (SMART);PF02839 (PFAM);G3DSA:3.20.20.80 (GENE3D);G3DSA:2.10.10.20 (GENE3D);PTHR11177 (PANTHER);PS01095 (PROSITE_PATTERNS);SSF51055 (SUPERFAMILY);SSF51445 (SUPERFAMILY);SSF51055 (SUPERFAMILY)
evm.scaffold1.974	Core		Y	CE4	carbohydrate esterase family 4	490	gi|575071967|gb|ETW87577.1| carbohydrate esterase family 4 protein, partial [Heterobasidion irregulare TC 32-1]/gi|695530145|ref|XP_009540296.1|carbohydrate esterase family 4 protein, partial [Heterobasidion irregulare TC 32-1]	Heterobasidion irregulare TC 32-1	0	98.37%	492	492	4	GO:0016810;GO:0005975;GO:0006807;GO:0016020	carbohydrate metabolic process;membrane;nitrogen compound metabolic process;hydrolase activity, acting on carbon-nitrogen (but not peptide) bonds	Cellular Component;Molecular Function;Biological Process;Biological Process			IPR002509;noIPR;IPR011330;	NodB homology domain;Glycoside hydrolase/deacetylase, beta/alpha-barrel;	G3DSA:3.20.20.370 (GENE3D);PF01522 (PFAM);PTHR10587 (PANTHER);PTHR10587:SF15 (PANTHER);PS51677 (PROSITE_PROFILES);SSF88713 (SUPERFAMILY)
evm.scaffold10.121	Del				---NA---	110
evm.scaffold10.124	Core	Divergent			related to stress response rds1p	304	gi|695576610|ref|XP_009552380.1|hypothetical protein HETIRDRAFT_461146 [Heterobasidion irregulare TC 32-1]/gi|575060546|gb|ETW76167.1| hypothetical protein HETIRDRAFT_461146 [Heterobasidion irregulare TC 32-1]	Heterobasidion irregulare TC 32-1	0	99.01%	303	303							noIPR;IPR012347;IPR009078;	NAD(P)-binding domain;Ferritin-related;Ferritin-like superfamily;	PF13668 (PFAM);G3DSA:1.20.1260.10 (GENE3D);PTHR31694:SF7 (PANTHER);PTHR31694 (PANTHER);SSF47240 (SUPERFAMILY)
evm.scaffold10.126	Core		Y		cytochrome P450	495	gi|575060547|gb|ETW76168.1| cytochrome P450 monooxygenase 34, partial [Heterobasidion irregulare TC 32-1]/gi|695574454|ref|XP_009551835.1|cytochrome P450 monooxygenase 34, partial [Heterobasidion irregulare TC 32-1]	Heterobasidion irregulare TC 32-1	0	73.24%	497	497	4	GO:0005506;GO:0016705;GO:0055114;GO:0020037	iron ion binding;oxidation-reduction process;heme binding;oxidoreductase activity, acting on paired donors, with incorporation or reduction of molecular oxygen	Molecular Function;Molecular Function;Molecular Function;Biological Process			IPR002401;IPR001128;noIPR;IPR017972;	Cytochrome P450, E-class, group I;Cytochrome P450;Cytochrome P450, conserved site;	PR00463 (PRINTS);PR00385 (PRINTS);G3DSA:1.10.630.10 (GENE3D);PF00067 (PFAM);PTHR24279:SF79 (PANTHER);PTHR24279 (PANTHER);PS00086 (PROSITE_PATTERNS);SSF48264 (SUPERFAMILY)
evm.scaffold10.129	Core	Divergent	Y		cytochrome P450	536	gi|575060547|gb|ETW76168.1| cytochrome P450 monooxygenase 34, partial [Heterobasidion irregulare TC 32-1]/gi|695574454|ref|XP_009551835.1|cytochrome P450 monooxygenase 34, partial [Heterobasidion irregulare TC 32-1]	Heterobasidion irregulare TC 32-1	0	77.96%	497	499	4	GO:0005506;GO:0016705;GO:0055114;GO:0020037	iron ion binding;oxidation-reduction process;heme binding;oxidoreductase activity, acting on paired donors, with incorporation or reduction of molecular oxygen	Molecular Function;Molecular Function;Molecular Function;Biological Process			IPR001128;IPR002401;noIPR;	Cytochrome P450;Cytochrome P450, E-class, group I;	PR00385 (PRINTS);PR00463 (PRINTS);G3DSA:1.10.630.10 (GENE3D);PF00067 (PFAM);PTHR24279:SF79 (PANTHER);PTHR24279 (PANTHER);SSF48264 (SUPERFAMILY)
evm.scaffold10.132	Core				Putative hydrophobic surface-binding protein	352	gi|575060548|gb|ETW76169.1| hypothetical protein HETIRDRAFT_27192, partial [Heterobasidion irregulare TC 32-1]/gi|695574471|ref|XP_009551839.1|hypothetical protein HETIRDRAFT_27192, partial [Heterobasidion irregulare TC 32-1]	Heterobasidion irregulare TC 32-1	2.6e-107	97.16%	182	176							IPR021054;	Cell wall mannoprotein 1;	PF12296 (PFAM)
evm.scaffold10.169	Del		Y		cytochrome P450	550	gi|695576797|ref|XP_009552428.1|cytochrome P450 monooxygenase 18-like protein [Heterobasidion irregulare TC 32-1]/gi|575060600|gb|ETW76221.1| cytochrome P450 monooxygenase 18-like protein [Heterobasidion irregulare TC 32-1]	Heterobasidion irregulare TC 32-1	0	92.13%	572	572	6	GO:0005506;GO:0016705;GO:0016020;GO:0055114;GO:0004497;GO:0020037	iron ion binding;membrane;oxidation-reduction process;heme binding;oxidoreductase activity, acting on paired donors, with incorporation or reduction of molecular oxygen;monooxygenase activity	Cellular Component;Molecular Function;Molecular Function;Molecular Function;Molecular Function;Biological Process			IPR002401;IPR001128;noIPR;	Cytochrome P450, E-class, group I;Cytochrome P450;	PR00463 (PRINTS);PR00385 (PRINTS);PF00067 (PFAM);G3DSA:1.10.630.10 (GENE3D);PTHR24305 (PANTHER);SSF48264 (SUPERFAMILY)
evm.scaffold10.172	Core	Divergent		GH3	beta-glucosidase	758	gi|695576859|ref|XP_009552444.1|glycoside hydrolase family 3 protein [Heterobasidion irregulare TC 32-1]/gi|575060618|gb|ETW76239.1| glycoside hydrolase family 3 protein [Heterobasidion irregulare TC 32-1]	Heterobasidion irregulare TC 32-1	0	87.17%	777	787	2	GO:0005975;GO:0004553	carbohydrate metabolic process;hydrolase activity, hydrolyzing O-glycosyl compounds	Molecular Function;Biological Process			IPR001764;IPR026891;IPR002772;IPR026892;noIPR;IPR017853;	Glycoside hydrolase, family 3, N-terminal;Fibronectin type III-like domain;Glycoside hydrolase family 3 C-terminal domain;Glycoside hydrolase family 3;Glycoside hydrolase superfamily;	PR00133 (PRINTS);PF14310 (PFAM);G3DSA:3.20.20.300 (GENE3D);G3DSA:3.40.50.1700 (GENE3D);PF00933 (PFAM);PF01915 (PFAM);PTHR30620 (PANTHER);PTHR30620 (PANTHER);PTHR30620:SF1 (PANTHER);SSF52279 (SUPERFAMILY);SSF51445 (SUPERFAMILY)
evm.scaffold10.47	Del				hypothetical protein HETIRDRAFT_455645	330	gi|575060428|gb|ETW76049.1| hypothetical protein HETIRDRAFT_455645 [Heterobasidion irregulare TC 32-1]/gi|695576187|ref|XP_009552272.1|hypothetical protein HETIRDRAFT_455645 [Heterobasidion irregulare TC 32-1]	Heterobasidion irregulare TC 32-1	1.3e-31	94.94%	328	79
evm.scaffold10.49	Core				hypothetical protein HETIRDRAFT_223136, partial	266	gi|575060430|gb|ETW76051.1| hypothetical protein HETIRDRAFT_223136, partial [Heterobasidion irregulare TC 32-1]/gi|695576195|ref|XP_009552274.1|hypothetical protein HETIRDRAFT_223136, partial [Heterobasidion irregulare TC 32-1]	Heterobasidion irregulare TC 32-1	3.4e-36	95.19%	120	104							noIPR;	NAD(P)-binding domain;	PR01217 (PRINTS)
evm.scaffold10.80	Core				hypothetical protein HETIRDRAFT_481612	195	gi|695576370|ref|XP_009552319.1|hypothetical protein HETIRDRAFT_481612 [Heterobasidion irregulare TC 32-1]/gi|575060478|gb|ETW76099.1| hypothetical protein HETIRDRAFT_481612 [Heterobasidion irregulare TC 32-1]	Heterobasidion irregulare TC 32-1	7.6e-128	98.46%	195	195
evm.scaffold10.90	Del		Y		hypothetical protein	312	gi|751019467|gb|KIK61181.1|hypothetical protein GYMLUDRAFT_225393 [Gymnopus luxurians FD-317 M1]	Gymnopus luxurians FD-317 M1	8.7e-73	63.77%	2747	265							IPR013968;IPR016040;noIPR;IPR006162;	Polyketide synthase, ketoreductase domain;NAD(P)-binding domain;Phosphopantetheine attachment site;	PF08659 (PFAM);G3DSA:3.40.50.720 (GENE3D);PTHR11712:SF234 (PANTHER);PTHR11712 (PANTHER);PS00012 (PROSITE_PATTERNS);SSF51735 (SUPERFAMILY)
evm.scaffold11.109	Core				hypothetical protein HETIRDRAFT_426980	431	gi|575066016|gb|ETW81630.1| hypothetical protein HETIRDRAFT_426980 [Heterobasidion irregulare TC 32-1]/gi|695552939|ref|XP_009546260.1|hypothetical protein HETIRDRAFT_426980 [Heterobasidion irregulare TC 32-1]	Heterobasidion irregulare TC 32-1	0	94.68%	429	432
evm.scaffold11.111	Core		Y	A01A	acid protease	411	gi|695552947|ref|XP_009546262.1|aspartic peptidase [Heterobasidion irregulare TC 32-1]/gi|575066018|gb|ETW81632.1| aspartic peptidase [Heterobasidion irregulare TC 32-1]	Heterobasidion irregulare TC 32-1	0	96.11%	411	411	2	GO:0004190;GO:0006508	aspartic-type endopeptidase activity;proteolysis	Molecular Function;Biological Process	EC:3.4.23	Acting on peptide bonds (peptidases)	IPR001461;IPR021109;IPR001969;	Aspartic peptidase;Aspartic peptidase domain;Aspartic peptidase, active site;	PR00792 (PRINTS);G3DSA:2.40.70.10 (GENE3D);PF00026 (PFAM);G3DSA:2.40.70.10 (GENE3D);PTHR13683 (PANTHER);PS00141 (PROSITE_PATTERNS);SSF50630 (SUPERFAMILY)
evm.scaffold11.123	Core				---NA---	117
evm.scaffold11.130	Core			CE10,S09C	alpha beta-hydrolase	776	gi|575066039|gb|ETW81653.1| serine peptidase S9 [Heterobasidion irregulare TC 32-1]/gi|695553035|ref|XP_009546282.1|serine peptidase S9 [Heterobasidion irregulare TC 32-1]	Heterobasidion irregulare TC 32-1	0	98.32%	776	776	2	GO:0006508;GO:0008236	serine-type peptidase activity;proteolysis	Molecular Function;Biological Process			IPR029058;IPR011042;IPR001375;noIPR;	Alpha/Beta hydrolase fold;Six-bladed beta-propeller, TolB-like;Peptidase S9, prolyl oligopeptidase, catalytic domain;	G3DSA:3.40.50.1820 (GENE3D);G3DSA:2.120.10.30 (GENE3D);PF00326 (PFAM);PTHR11731:SF150 (PANTHER);PTHR11731 (PANTHER);PTHR11731:SF150 (PANTHER);PTHR11731 (PANTHER);SSF69322 (SUPERFAMILY);SSF53474 (SUPERFAMILY)
evm.scaffold11.157	Core				F-box TPR repeat pof3	829	gi|575066075|gb|ETW81689.1| Hypothetical protein HETIRDRAFT_151844 [Heterobasidion irregulare TC 32-1]/gi|695553150|ref|XP_009546309.1|Hypothetical protein HETIRDRAFT_151844 [Heterobasidion irregulare TC 32-1]	Heterobasidion irregulare TC 32-1	0	93.97%	637	614	1	GO:0005515	protein binding	Molecular Function			IPR019734;IPR011990;IPR032675;IPR013026;IPR001810;noIPR;	Tetratricopeptide repeat;Tetratricopeptide-like helical domain;Leucine-rich repeat domain, L domain-like;Tetratricopeptide repeat-containing domain;F-box domain;	SM00028 (SMART);G3DSA:1.25.40.10 (GENE3D);G3DSA:3.80.10.10 (GENE3D);PF13414 (PFAM);PS50293 (PROSITE_PROFILES);SSF48452 (SUPERFAMILY);SSF81383 (SUPERFAMILY);SSF52047 (SUPERFAMILY)
evm.scaffold11.162	Core	Conserved	Y	AA9,CBM1	carbohydrate-binding module family 1	317	gi|398258462|gb|AFO72238.1|glycoside hydrolase family 61 protein I [Heterobasidion parviporum]	Heterobasidion parviporum	0	99.05%	315	317	4	GO:0005975;GO:0005576;GO:0004553;GO:0030248	carbohydrate metabolic process;cellulose binding;hydrolase activity, hydrolyzing O-glycosyl compounds;extracellular region	Cellular Component;Molecular Function;Molecular Function;Biological Process			IPR000254;IPR005103;noIPR;	Cellulose-binding domain, fungal;Glycoside hydrolase, family 61;	SM00236 (SMART);PF00734 (PFAM);PF03443 (PFAM);PTHR33353 (PANTHER);PTHR33353:SF7 (PANTHER);PS00562 (PROSITE_PATTERNS);PD001821 (PRODOM);PS51164 (PROSITE_PROFILES);SSF57180 (SUPERFAMILY)
evm.scaffold11.163	Core		Y	AA9	glycoside hydrolase family 61	240	gi|398258458|gb|AFO72236.1|glycoside hydrolase family 61 protein G [Heterobasidion parviporum]	Heterobasidion parviporum	7.6e-173	100.00%	240	240	1	GO:0016787	hydrolase activity	Molecular Function			IPR005103;noIPR;	Glycoside hydrolase, family 61;	PF03443 (PFAM);PTHR33353:SF7 (PANTHER);PTHR33353 (PANTHER);PS51257 (PROSITE_PROFILES)
evm.scaffold11.199	Core	Conserved	Y		hypothetical protein HETIRDRAFT_317876	182	gi|575066121|gb|ETW81735.1| hypothetical protein HETIRDRAFT_317876 [Heterobasidion irregulare TC 32-1]/gi|695553315|ref|XP_009546347.1|hypothetical protein HETIRDRAFT_317876 [Heterobasidion irregulare TC 32-1]	Heterobasidion irregulare TC 32-1	1.6e-131	99.45%	182	182	4	GO:0005525;GO:0007264;GO:0015031;GO:0005622	protein transport;GTP binding;small GTPase mediated signal transduction;intracellular	Cellular Component;Molecular Function;Biological Process;Biological Process			IPR006689;IPR003579;noIPR;IPR024156;IPR005225;IPR027417;	Small GTPase superfamily, ARF/SAR type;Small GTPase superfamily, Rab type;Small GTPase superfamily, ARF type;Small GTP-binding protein domain;P-loop containing nucleoside triphosphate hydrolase;	PR00328 (PRINTS);SM00175 (SMART);SM00178 (SMART);SM00177 (SMART);PF00025 (PFAM);TIGR00231 (TIGRFAM);G3DSA:3.40.50.300 (GENE3D);PTHR11711 (PANTHER);PTHR11711:SF112 (PANTHER);PS51417 (PROSITE_PROFILES);SSF52540 (SUPERFAMILY)
evm.scaffold11.211	Core				hypothetical protein HETIRDRAFT_384154, partial	377	gi|695553372|ref|XP_009546359.1|hypothetical protein HETIRDRAFT_384154, partial [Heterobasidion irregulare TC 32-1]/gi|575066135|gb|ETW81749.1| hypothetical protein HETIRDRAFT_384154, partial [Heterobasidion irregulare TC 32-1]	Heterobasidion irregulare TC 32-1	0	98.55%	346	346							noIPR;	Protein kinase-like domain;	PTHR34587 (PANTHER);PTHR34587:SF1 (PANTHER)
evm.scaffold11.239	Core			PL4	polysaccharide lyase family 4	522	gi|695553477|ref|XP_009546384.1|polysaccharide lyase family 4 protein [Heterobasidion irregulare TC 32-1]/gi|575066165|gb|ETW81779.1| polysaccharide lyase family 4 protein [Heterobasidion irregulare TC 32-1]	Heterobasidion irregulare TC 32-1	0	98.47%	522	522	3	GO:0005975;GO:0016837;GO:0030246	carbohydrate metabolic process;carbohydrate binding;carbon-oxygen lyase activity, acting on polysaccharides	Molecular Function;Molecular Function;Biological Process			IPR029413;IPR014766;IPR029411;IPR014718;IPR008979;IPR015364;noIPR;IPR011013;IPR013784;	Rhamnogalacturonan lyase, domain II;Carboxypeptidase, regulatory domain;Rhamnogalacturonan lyase, domain III;Glycoside hydrolase-type carbohydrate-binding, subgroup;Galactose-binding domain-like;Rhamnogalacturonase B, N-terminal;Galactose mutarotase-like domain;Carbohydrate-binding-like fold;	PF14686 (PFAM);G3DSA:2.60.40.1120 (GENE3D);PF14683 (PFAM);G3DSA:2.70.98.10 (GENE3D);G3DSA:2.60.120.260 (GENE3D);PF09284 (PFAM);PTHR36574 (PANTHER);PTHR36574:SF1 (PANTHER);SSF49785 (SUPERFAMILY);SSF74650 (SUPERFAMILY);SSF49452 (SUPERFAMILY)
evm.scaffold11.51	Core				aromatic compound dioxygenase	438	gi|695552688|ref|XP_009546196.1|hypothetical protein HETIRDRAFT_241995, partial [Heterobasidion irregulare TC 32-1]/gi|575065950|gb|ETW81564.1| hypothetical protein HETIRDRAFT_241995, partial [Heterobasidion irregulare TC 32-1]	Heterobasidion irregulare TC 32-1	3.3e-138	78.95%	220	266	5	GO:0006725;GO:0016702;GO:0008199;GO:0016020;GO:0055114	ferric iron binding;oxidoreductase activity, acting on single donors with incorporation of molecular oxygen, incorporation of two atoms of oxygen;membrane;cellular aromatic compound metabolic process;oxidation-reduction process	Cellular Component;Molecular Function;Molecular Function;Biological Process;Biological Process	EC:1.13.11	Acting on single donors with incorporation of molecular oxygen (oxygenases). The oxygen incorporated need not be derived from O(2)	IPR015889;IPR000627;noIPR;	Intradiol ring-cleavage dioxygenase, core;Intradiol ring-cleavage dioxygenase, C-terminal;	G3DSA:2.60.130.10 (GENE3D);PF00775 (PFAM);PTHR34315:SF1 (PANTHER);PTHR34315 (PANTHER);PTHR34315 (PANTHER);SSF49482 (SUPERFAMILY)
evm.scaffold115.5	Core	Conserved			hypothetical protein HETIRDRAFT_409298, partial	409	gi|575065681|gb|ETW81295.1| hypothetical protein HETIRDRAFT_409298, partial [Heterobasidion irregulare TC 32-1]/gi|695551783|ref|XP_009545966.1|hypothetical protein HETIRDRAFT_409298, partial [Heterobasidion irregulare TC 32-1]	Heterobasidion irregulare TC 32-1	0	95.25%	334	295
evm.scaffold12.10	Core		Y	AA2, Ascorbate peroxidase(APx)	heme peroxidase	536	gi|575065730|gb|ETW81344.1| heme peroxidase 2 [Heterobasidion irregulare TC 32-1]/gi|695551940|ref|XP_009546007.1|heme peroxidase 2 [Heterobasidion irregulare TC 32-1]	Heterobasidion irregulare TC 32-1	0	96.83%	536	536	7	GO:0004601;GO:0006979;GO:0046872;GO:0006804;GO:0098869;GO:0055114;GO:0020037	peroxidase activity;oxidation-reduction process;metal ion binding;heme binding;cellular oxidant detoxification;response to oxidative stress;obsolete peroxidase reaction	Molecular Function;Molecular Function;Molecular Function;Biological Process;Biological Process;Biological Process;Biological Process	EC:1.11.1.7	Peroxidase	IPR002016;noIPR;IPR010255;	Haem peroxidase, plant/fungal/bacterial;Haem peroxidase;	PR00458 (PRINTS);PF00141 (PFAM);G3DSA:1.10.520.10 (GENE3D);PTHR31356:SF4 (PANTHER);PTHR31356 (PANTHER);PS50873 (PROSITE_PROFILES);SSF48113 (SUPERFAMILY)
evm.scaffold12.106	Core	Conserved	Y	AA3	aryl-alcohol oxidase	607	gi|575065845|gb|ETW81459.1| aryl-alcohol oxidase 12 [Heterobasidion irregulare TC 32-1]/gi|695552314|ref|XP_009546102.1|aryl-alcohol oxidase 12 [Heterobasidion irregulare TC 32-1]	Heterobasidion irregulare TC 32-1	0	98.52%	607	607	3	GO:0016614;GO:0050660;GO:0055114	oxidation-reduction process;oxidoreductase activity, acting on CH-OH group of donors;flavin adenine dinucleotide binding	Molecular Function;Molecular Function;Biological Process			IPR000172;IPR012132;IPR023753;IPR007867;noIPR;	Glucose-methanol-choline oxidoreductase, N-terminal;Glucose-methanol-choline oxidoreductase;FAD/NAD(P)-binding domain;Glucose-methanol-choline oxidoreductase, C-terminal;	PF00732 (PFAM);PIRSF000137 (PIRSF);G3DSA:3.50.50.60 (GENE3D);PF05199 (PFAM);PTHR11552 (PANTHER);PS00623 (PROSITE_PATTERNS);SSF54373 (SUPERFAMILY);SSF51905 (SUPERFAMILY)
evm.scaffold12.121	Core			S28	peptidase S28	554	gi|1024073828|gb|KZV66837.1|peptidase S28 [Peniophora sp. CONT]	Peniophora sp. CONT	0	80.56%	551	535	2	GO:0006508;GO:0008236	serine-type peptidase activity;proteolysis	Molecular Function;Biological Process			IPR029058;IPR008758;noIPR;	Alpha/Beta hydrolase fold;Peptidase S28;	G3DSA:3.40.50.1820 (GENE3D);PF05577 (PFAM);PTHR11010:SF11 (PANTHER);PTHR11010 (PANTHER);SSF53474 (SUPERFAMILY)
evm.scaffold12.133_evm.model.scaffold12.134	Core				hypothetical protein HETIRDRAFT_451269	244	gi|695552451|ref|XP_009546136.1|hypothetical protein HETIRDRAFT_451269 [Heterobasidion irregulare TC 32-1]/gi|575065879|gb|ETW81493.1| hypothetical protein HETIRDRAFT_451269 [Heterobasidion irregulare TC 32-1]	Heterobasidion irregulare TC 32-1	1.6e-134	95.15%	213	206
evm.scaffold12.136	Core				hypothetical protein HETIRDRAFT_118007	247	gi|695552459|ref|XP_009546138.1|hypothetical protein HETIRDRAFT_118007 [Heterobasidion irregulare TC 32-1]/gi|575065881|gb|ETW81495.1| hypothetical protein HETIRDRAFT_118007 [Heterobasidion irregulare TC 32-1]	Heterobasidion irregulare TC 32-1	5.2e-177	98.79%	247	247	1	GO:0016020	membrane	Cellular Component
evm.scaffold12.148	Core	Conserved		GH15,CBM20	Glucoamylase	577	gi|695551048|ref|XP_009545779.1|glycoside hydrolase family 15 protein [Heterobasidion irregulare TC 32-1]/gi|575065896|gb|ETW81510.1| glycoside hydrolase family 15 protein [Heterobasidion irregulare TC 32-1]	Heterobasidion irregulare TC 32-1	0	98.97%	581	581	7	GO:0004339;GO:2001070;GO:0000272;GO:0016021;GO:0017177;GO:0005982;GO:0005985	starch binding;starch metabolic process;glucosidase II complex;polysaccharide catabolic process;glucan 1,4-alpha-glucosidase activity;sucrose metabolic process;integral component of membrane	Cellular Component;Molecular Function;Molecular Function;Biological Process;Biological Process;Biological Process;Cellular Component	EC:3.2.1.3	Glucan 1,4-alpha-glucosidase	IPR000165;IPR002044;IPR011613;IPR013783;IPR012341;IPR008291;noIPR;IPR008928;IPR013784;	Glucoamylase;Carbohydrate binding module family 20;Glycoside hydrolase family 15/Phosphorylase b kinase regulatory chain family;Immunoglobulin-like fold;Six-hairpin glycosidase;Glucoamylase, starch-binding;Six-hairpin glycosidase-like;Carbohydrate-binding-like fold;	PR00736 (PRINTS);SM01065 (SMART);PF00723 (PFAM);G3DSA:2.60.40.10 (GENE3D);G3DSA:1.50.10.10 (GENE3D);PF00686 (PFAM);PIRSF001031 (PIRSF);PTHR31616 (PANTHER);PTHR31616:SF0 (PANTHER);PS00820 (PROSITE_PATTERNS);PS51166 (PROSITE_PROFILES);SSF48208 (SUPERFAMILY);SSF49452 (SUPERFAMILY)
evm.scaffold12.152	Core			GH51	glycoside hydrolase family 51	643	gi|575060340|gb|ETW75961.1| glycoside hydrolase family 51 protein [Heterobasidion irregulare TC 32-1]/gi|695575880|ref|XP_009552196.1|glycoside hydrolase family 51 protein [Heterobasidion irregulare TC 32-1]	Heterobasidion irregulare TC 32-1	0	98.29%	642	643	3	GO:0046373;GO:0046556;GO:0009117	L-arabinose metabolic process;nucleotide metabolic process;alpha-L-arabinofuranosidase activity	Molecular Function;Biological Process;Biological Process	EC:3.2.1.55	Non-reducing end alpha-L-arabinofuranosidase	IPR010720;IPR008979;noIPR;IPR017853;	Alpha-L-arabinofuranosidase, C-terminal;Galactose-binding domain-like;Glycoside hydrolase superfamily;	SM00813 (SMART);G3DSA:2.60.120.260 (GENE3D);PF06964 (PFAM);PTHR31776 (PANTHER);PTHR31776:SF0 (PANTHER);SSF51445 (SUPERFAMILY)
evm.scaffold12.177	Core	Divergent		CE16	carbohydrate esterase family 16	350	gi|695575770|ref|XP_009552168.1|hypothetical protein HETIRDRAFT_106572 [Heterobasidion irregulare TC 32-1]/gi|575060311|gb|ETW75932.1| hypothetical protein HETIRDRAFT_106572 [Heterobasidion irregulare TC 32-1]	Heterobasidion irregulare TC 32-1	0	88.86%	324	350							IPR013830;	SGNH hydrolase-type esterase domain;	G3DSA:3.40.50.1110 (GENE3D);SSF52266 (SUPERFAMILY)
evm.scaffold12.43	Core	Divergent		CE10,S09X	alpha beta-hydrolase	538	gi|575065769|gb|ETW81383.1| Carboxylesterase [Heterobasidion irregulare TC 32-1]/gi|695552047|ref|XP_009546034.1|Carboxylesterase [Heterobasidion irregulare TC 32-1]	Heterobasidion irregulare TC 32-1	0	99.07%	538	538	1	GO:0016787	hydrolase activity	Molecular Function			noIPR;IPR002018;IPR029058;IPR019826;	FAD/NAD(P)-binding domain;Carboxylesterase, type B;Alpha/Beta hydrolase fold;Carboxylesterase type B, active site;	Coil (COILS);PF00135 (PFAM);G3DSA:3.40.50.1820 (GENE3D);PTHR11559:SF162 (PANTHER);PTHR11559 (PANTHER);PS00122 (PROSITE_PATTERNS);SSF53474 (SUPERFAMILY)
evm.scaffold12.66	Core		Y	AA3	GMC oxidoreductase	635	gi|695552110|ref|XP_009546050.1|GMC oxidoreductase 13 [Heterobasidion irregulare TC 32-1]/gi|575065786|gb|ETW81400.1| GMC oxidoreductase 13 [Heterobasidion irregulare TC 32-1]	Heterobasidion irregulare TC 32-1	0	97.32%	635	635	3	GO:0016614;GO:0050660;GO:0055114	oxidation-reduction process;oxidoreductase activity, acting on CH-OH group of donors;flavin adenine dinucleotide binding	Molecular Function;Molecular Function;Biological Process			noIPR;IPR000172;IPR007867;IPR012132;IPR023753;	CRAL-TRIO lipid binding domain;Glucose-methanol-choline oxidoreductase, N-terminal;Glucose-methanol-choline oxidoreductase, C-terminal;Glucose-methanol-choline oxidoreductase;FAD/NAD(P)-binding domain;	Coil (COILS);PF00732 (PFAM);PF05199 (PFAM);PIRSF000137 (PIRSF);G3DSA:3.50.50.60 (GENE3D);PTHR11552 (PANTHER);PTHR11552 (PANTHER);PTHR11552:SF58 (PANTHER);PS00623 (PROSITE_PATTERNS);PS00624 (PROSITE_PATTERNS);SSF51905 (SUPERFAMILY);SSF54373 (SUPERFAMILY)
evm.scaffold12.68	Core		Y		CRISPR-associated 1	511	gi|695552122|ref|XP_009546053.1|CRISPR-associated protein 1 [Heterobasidion irregulare TC 32-1]/gi|575065789|gb|ETW81403.1| CRISPR-associated protein 1 [Heterobasidion irregulare TC 32-1]	Heterobasidion irregulare TC 32-1	0	88.45%	505	511							IPR021476;noIPR;	Protein of unknown function DUF3129;	PF11327 (PFAM);PTHR34618 (PANTHER);PTHR34618:SF1 (PANTHER)
evm.scaffold12.85	Core			CE10,S09X	alpha beta-hydrolase	535	gi|695552193|ref|XP_009546071.1|Esterase/lipase/thioesterase [Heterobasidion irregulare TC 32-1]/gi|575065809|gb|ETW81423.1| Esterase/lipase/thioesterase [Heterobasidion irregulare TC 32-1]	Heterobasidion irregulare TC 32-1	0	97.01%	535	535	1	GO:0016787	hydrolase activity	Molecular Function			IPR002018;IPR029058;noIPR;IPR019826;	Carboxylesterase, type B;Alpha/Beta hydrolase fold;Carboxylesterase type B, active site;	PF00135 (PFAM);G3DSA:3.40.50.1820 (GENE3D);PTHR11559:SF162 (PANTHER);PTHR11559 (PANTHER);PS00122 (PROSITE_PATTERNS);SSF53474 (SUPERFAMILY)
evm.scaffold12.9	Core			CE15	carbohydrate esterase family 15	400	gi|575065726|gb|ETW81340.1| carbohydrate esterase family 15 protein [Heterobasidion irregulare TC 32-1]/gi|695551452|ref|XP_009545882.1|carbohydrate esterase family 15 protein [Heterobasidion irregulare TC 32-1]	Heterobasidion irregulare TC 32-1	0	97.50%	400	400							IPR029058;	Alpha/Beta hydrolase fold;	G3DSA:3.40.50.1820 (GENE3D);SSF53474 (SUPERFAMILY)
evm.scaffold13.112	Core	Divergent	Y	CBM1	carbohydrate-binding module family 1	244	gi|695570050|ref|XP_009550793.1|carbohydrate-binding module family 1 protein [Heterobasidion irregulare TC 32-1]/gi|575061643|gb|ETW77262.1| carbohydrate-binding module family 1 protein [Heterobasidion irregulare TC 32-1]	Heterobasidion irregulare TC 32-1	2.6e-169	97.54%	244	244	4	GO:0005975;GO:0005576;GO:0004553;GO:0030248	carbohydrate metabolic process;cellulose binding;hydrolase activity, hydrolyzing O-glycosyl compounds;extracellular region	Cellular Component;Molecular Function;Molecular Function;Biological Process			IPR000254;	Cellulose-binding domain, fungal;	SM00236 (SMART);PF00734 (PFAM);PS00562 (PROSITE_PATTERNS);PD001821 (PRODOM);PS51164 (PROSITE_PROFILES);SSF57180 (SUPERFAMILY)
evm.scaffold13.137	Core				hypothetical monooxygenase	111	gi|599123310|ref|XP_007388823.1|hypothetical protein PUNSTDRAFT_77218 [Punctularia strigosozonata HHB-11173 SS5]/gi|390594624|gb|EIN04034.1| hypothetical protein PUNSTDRAFT_77218 [Punctularia strigosozonata HHB-11173 SS5]	Punctularia strigosozonata HHB-11173 SS5	5.3e-52	91.18%	572	102	4	GO:0071949;GO:0016491;GO:0016021;GO:0055114	FAD binding;oxidation-reduction process;oxidoreductase activity;integral component of membrane	Cellular Component;Molecular Function;Molecular Function;Biological Process			IPR023753;IPR002938;noIPR;	FAD/NAD(P)-binding domain;FAD-binding domain;	G3DSA:3.50.50.60 (GENE3D);PF01494 (PFAM);PTHR13789 (PANTHER);PTHR13789:SF90 (PANTHER);SSF51905 (SUPERFAMILY)
evm.scaffold13.145	Core	Conserved	Y		cytochrome P450	507	gi|695569652|ref|XP_009550692.1|cytochrome P450 monooxygenase 2 [Heterobasidion irregulare TC 32-1]/gi|575061530|gb|ETW77149.1| cytochrome P450 monooxygenase 2 [Heterobasidion irregulare TC 32-1]	Heterobasidion irregulare TC 32-1	0	99.41%	507	507	5	GO:0005506;GO:0016705;GO:0055114;GO:0004497;GO:0020037	iron ion binding;oxidation-reduction process;heme binding;oxidoreductase activity, acting on paired donors, with incorporation or reduction of molecular oxygen;monooxygenase activity	Molecular Function;Molecular Function;Molecular Function;Molecular Function;Biological Process			IPR002401;IPR001128;noIPR;IPR017972;	Cytochrome P450, E-class, group I;Cytochrome P450;Cytochrome P450, conserved site;	PR00463 (PRINTS);PR00385 (PRINTS);G3DSA:1.10.630.10 (GENE3D);PF00067 (PFAM);PTHR24279:SF79 (PANTHER);PTHR24279 (PANTHER);PS00086 (PROSITE_PATTERNS);SSF48264 (SUPERFAMILY)
evm.scaffold13.3	Core		Y	AA3	aryl-alcohol oxidase	613	gi|695568783|ref|XP_009550479.1|aryl-alcohol oxidase 3 [Heterobasidion irregulare TC 32-1]/gi|575061456|gb|ETW77075.1| aryl-alcohol oxidase 3 [Heterobasidion irregulare TC 32-1]	Heterobasidion irregulare TC 32-1	0	98.53%	612	613	3	GO:0016614;GO:0050660;GO:0055114	oxidation-reduction process;oxidoreductase activity, acting on CH-OH group of donors;flavin adenine dinucleotide binding	Molecular Function;Molecular Function;Biological Process			IPR023753;IPR000172;IPR012132;IPR007867;noIPR;	FAD/NAD(P)-binding domain;Glucose-methanol-choline oxidoreductase, N-terminal;Glucose-methanol-choline oxidoreductase;Glucose-methanol-choline oxidoreductase, C-terminal;	G3DSA:3.50.50.60 (GENE3D);PF00732 (PFAM);PIRSF000137 (PIRSF);PF05199 (PFAM);PTHR11552 (PANTHER);PS00624 (PROSITE_PATTERNS);PS00623 (PROSITE_PATTERNS);SSF51905 (SUPERFAMILY);SSF54373 (SUPERFAMILY)
evm.scaffold13.6	Core		Y		cytochrome P450	565	gi|695568778|ref|XP_009550478.1|cytochrome P450 monooxygenase 80 [Heterobasidion irregulare TC 32-1]/gi|575061460|gb|ETW77079.1| cytochrome P450 monooxygenase 80 [Heterobasidion irregulare TC 32-1]	Heterobasidion irregulare TC 32-1	0	88.91%	482	514	6	GO:0005506;GO:0016705;GO:0016020;GO:0055114;GO:0004497;GO:0020037	iron ion binding;membrane;oxidation-reduction process;heme binding;oxidoreductase activity, acting on paired donors, with incorporation or reduction of molecular oxygen;monooxygenase activity	Cellular Component;Molecular Function;Molecular Function;Molecular Function;Molecular Function;Biological Process			IPR002403;IPR001128;noIPR;IPR017972;	Cytochrome P450, E-class, group IV;Cytochrome P450;Cytochrome P450, conserved site;	PR00465 (PRINTS);PR00385 (PRINTS);PF00067 (PFAM);G3DSA:1.10.630.10 (GENE3D);PTHR24305:SF44 (PANTHER);PTHR24305 (PANTHER);PTHR24305 (PANTHER);PS00086 (PROSITE_PATTERNS);SSF48264 (SUPERFAMILY)
evm.scaffold13.62	Core		Y		cytochrome P450	527	gi|695569883|ref|XP_009550752.1|hypothetical protein HETIRDRAFT_479805 [Heterobasidion irregulare TC 32-1]/gi|575061595|gb|ETW77214.1| hypothetical protein HETIRDRAFT_479805 [Heterobasidion irregulare TC 32-1]	Heterobasidion irregulare TC 32-1	0	86.31%	496	504	6	GO:0005506;GO:0016705;GO:0016020;GO:0055114;GO:0004497;GO:0020037	iron ion binding;membrane;oxidation-reduction process;heme binding;oxidoreductase activity, acting on paired donors, with incorporation or reduction of molecular oxygen;monooxygenase activity	Cellular Component;Molecular Function;Molecular Function;Molecular Function;Molecular Function;Biological Process			IPR001128;IPR002402;noIPR;IPR017972;	Cytochrome P450;Cytochrome P450, E-class, group II;Cytochrome P450, conserved site;	PR00385 (PRINTS);PR00464 (PRINTS);G3DSA:1.10.630.10 (GENE3D);PF00067 (PFAM);PTHR24305 (PANTHER);PS00086 (PROSITE_PATTERNS);SSF48264 (SUPERFAMILY)
evm.scaffold13.87	Core				hypothetical protein HETIRDRAFT_411524	329	gi|695569978|ref|XP_009550775.1|hypothetical protein HETIRDRAFT_411524 [Heterobasidion irregulare TC 32-1]/gi|575061620|gb|ETW77239.1| hypothetical protein HETIRDRAFT_411524 [Heterobasidion irregulare TC 32-1]	Heterobasidion irregulare TC 32-1	0	93.31%	327	329
evm.scaffold13.90	Core		Y		cytochrome P450	545	gi|695568768|ref|XP_009550476.1|cytochrome P450 monooxygenase 78 [Heterobasidion irregulare TC 32-1]/gi|575061621|gb|ETW77240.1| cytochrome P450 monooxygenase 78 [Heterobasidion irregulare TC 32-1]	Heterobasidion irregulare TC 32-1	0	96.73%	492	490	5	GO:0005506;GO:0016705;GO:0055114;GO:0004497;GO:0020037	iron ion binding;oxidation-reduction process;heme binding;oxidoreductase activity, acting on paired donors, with incorporation or reduction of molecular oxygen;monooxygenase activity	Molecular Function;Molecular Function;Molecular Function;Molecular Function;Biological Process			IPR001128;IPR002403;noIPR;	Cytochrome P450;Cytochrome P450, E-class, group IV;	PR00385 (PRINTS);PR00465 (PRINTS);PF00067 (PFAM);G3DSA:1.10.630.10 (GENE3D);PTHR24305:SF44 (PANTHER);PTHR24305 (PANTHER);SSF48264 (SUPERFAMILY)
evm.scaffold13.93	Core		Y		cytochrome P450	513	gi|575061629|gb|ETW77248.1| hypothetical protein HETIRDRAFT_436195 [Heterobasidion irregulare TC 32-1]/gi|695570004|ref|XP_009550782.1|hypothetical protein HETIRDRAFT_436195 [Heterobasidion irregulare TC 32-1]	Heterobasidion irregulare TC 32-1	0	97.86%	510	513	5	GO:0005506;GO:0016705;GO:0055114;GO:0004497;GO:0020037	iron ion binding;oxidation-reduction process;heme binding;oxidoreductase activity, acting on paired donors, with incorporation or reduction of molecular oxygen;monooxygenase activity	Molecular Function;Molecular Function;Molecular Function;Molecular Function;Biological Process			IPR001128;IPR002401;noIPR;IPR017972;	Cytochrome P450;Cytochrome P450, E-class, group I;Cytochrome P450, conserved site;	PR00385 (PRINTS);PR00463 (PRINTS);G3DSA:1.10.630.10 (GENE3D);PF00067 (PFAM);PTHR24279:SF80 (PANTHER);PTHR24279 (PANTHER);PS00086 (PROSITE_PATTERNS);SSF48264 (SUPERFAMILY)
evm.scaffold14.101	Del		Y	AA1	multicopper oxidase	649	gi|695550148|ref|XP_009545556.1|multicopper oxidase [Heterobasidion irregulare TC 32-1]/gi|575067674|gb|ETW83287.1| multicopper oxidase [Heterobasidion irregulare TC 32-1]	Heterobasidion irregulare TC 32-1	0	98.00%	648	649	3	GO:0005507;GO:0016491;GO:0055114	oxidation-reduction process;copper ion binding;oxidoreductase activity	Molecular Function;Molecular Function;Biological Process			IPR011706;IPR008972;IPR011707;IPR001117;noIPR;IPR002355;	Multicopper oxidase, type 2;Cupredoxin;Multicopper oxidase, type 3;Multicopper oxidase, type 1;Multicopper oxidase, copper-binding site;	PF07731 (PFAM);G3DSA:2.60.40.420 (GENE3D);PF07732 (PFAM);G3DSA:2.60.40.420 (GENE3D);PF00394 (PFAM);PTHR11709:SF49 (PANTHER);PTHR11709 (PANTHER);PS00079 (PROSITE_PATTERNS);SSF49503 (SUPERFAMILY);SSF49503 (SUPERFAMILY);SSF49503 (SUPERFAMILY)
evm.scaffold14.115	Core				hypothetical protein HETIRDRAFT_444640	403	gi|575067657|gb|ETW83270.1| hypothetical protein HETIRDRAFT_444640 [Heterobasidion irregulare TC 32-1]/gi|695550093|ref|XP_009545541.1|hypothetical protein HETIRDRAFT_444640 [Heterobasidion irregulare TC 32-1]	Heterobasidion irregulare TC 32-1	0	86.85%	382	403							noIPR;	Metallo-dependent phosphatase-like;	Coil (COILS);PTHR34587:SF2 (PANTHER);PTHR34587 (PANTHER)
evm.scaffold14.12	Core				---NA---	121
evm.scaffold14.121	Core		Y	AA1	multicopper oxidase	674	gi|575067649|gb|ETW83262.1| multicopper oxidase [Heterobasidion irregulare TC 32-1]/gi|695550058|ref|XP_009545533.1|multicopper oxidase [Heterobasidion irregulare TC 32-1]	Heterobasidion irregulare TC 32-1	0	98.66%	674	673	3	GO:0005507;GO:0016491;GO:0055114	oxidation-reduction process;copper ion binding;oxidoreductase activity	Molecular Function;Molecular Function;Biological Process			IPR011707;IPR011706;IPR008972;IPR001117;noIPR;IPR002355;	Multicopper oxidase, type 3;Multicopper oxidase, type 2;Cupredoxin;Multicopper oxidase, type 1;Multicopper oxidase, copper-binding site;	PF07732 (PFAM);PF07731 (PFAM);G3DSA:2.60.40.420 (GENE3D);G3DSA:2.60.40.420 (GENE3D);PF00394 (PFAM);PTHR11709 (PANTHER);PTHR11709:SF49 (PANTHER);PTHR11709 (PANTHER);PS00079 (PROSITE_PATTERNS);SSF49503 (SUPERFAMILY);SSF49503 (SUPERFAMILY);SSF49503 (SUPERFAMILY)
evm.scaffold14.122	Core				---NA---	112
evm.scaffold14.127	Core			GH18,CBM5	glycoside hydrolase	475	gi|695550013|ref|XP_009545521.1|glycoside hydrolase family 18 protein [Heterobasidion irregulare TC 32-1]/gi|575067633|gb|ETW83246.1| glycoside hydrolase family 18 protein [Heterobasidion irregulare TC 32-1]	Heterobasidion irregulare TC 32-1	0	92.86%	456	476	4	GO:0005975;GO:0005576;GO:0004553;GO:0030246	carbohydrate metabolic process;carbohydrate binding;hydrolase activity, hydrolyzing O-glycosyl compounds;extracellular region	Cellular Component;Molecular Function;Molecular Function;Biological Process			IPR003610;IPR013781;noIPR;IPR001579;IPR017853;	Carbohydrate-binding module family 5/12;Glycoside hydrolase, catalytic domain;Glycoside hydrolase, chitinase active site;Glycoside hydrolase superfamily;	SM00495 (SMART);PF02839 (PFAM);G3DSA:3.20.20.80 (GENE3D);G3DSA:2.10.10.20 (GENE3D);PTHR11177 (PANTHER);PS01095 (PROSITE_PATTERNS);SSF51445 (SUPERFAMILY);SSF51055 (SUPERFAMILY)
evm.scaffold14.133	Core			GH81	glycoside hydrolase family 81	849	gi|695549985|ref|XP_009545514.1|glycoside hydrolase family 81 protein [Heterobasidion irregulare TC 32-1]/gi|575067626|gb|ETW83239.1| glycoside hydrolase family 81 protein [Heterobasidion irregulare TC 32-1]	Heterobasidion irregulare TC 32-1	0	97.53%	849	849	1	GO:0052861	glucan endo-1,3-beta-glucanase activity, C-3 substituted reducing group	Molecular Function	EC:3.2.1.6	Endo-1,3(4)-beta-glucanase	noIPR;IPR005200;IPR008999;	Mediator of RNA polymerase II transcription subunit 22;Endo-1,3(4)-beta-glucanase;Actin cross-linking;	G3DSA:2.80.10.50 (GENE3D);PF03639 (PFAM);PTHR31983 (PANTHER);SSF50405 (SUPERFAMILY)
evm.scaffold14.138	Core				DUF1748-domain-containing	74	gi|575067577|gb|ETW83190.1| hypothetical protein HETIRDRAFT_316666 [Heterobasidion irregulare TC 32-1]/gi|695549823|ref|XP_009545472.1|hypothetical protein HETIRDRAFT_316666 [Heterobasidion irregulare TC 32-1]	Heterobasidion irregulare TC 32-1	1.7e-44	100.00%	74	74							IPR013726;noIPR;	Protein of unknown function DUF1748, fungi;	PF08520 (PFAM);PTHR28075:SF1 (PANTHER);PTHR28075 (PANTHER)
evm.scaffold14.153	Core				hypothetical protein JAAARDRAFT_192618	357	gi|646394693|gb|KDQ59066.1|hypothetical protein JAAARDRAFT_192618 [Jaapia argillacea MUCL 33604]	Jaapia argillacea MUCL 33604	2.2e-165	80.41%	357	342	1	GO:0016020	membrane	Cellular Component			IPR008030;IPR016040;noIPR;	NmrA-like domain;NAD(P)-binding domain;	PF05368 (PFAM);G3DSA:3.40.50.720 (GENE3D);PTHR14194:SF53 (PANTHER);PTHR14194 (PANTHER);SSF51735 (SUPERFAMILY)
evm.scaffold14.167	Core				hypothetical protein HETIRDRAFT_417157	215	gi|575067557|gb|ETW83170.1| hypothetical protein HETIRDRAFT_417157 [Heterobasidion irregulare TC 32-1]/gi|695549746|ref|XP_009545452.1|hypothetical protein HETIRDRAFT_417157 [Heterobasidion irregulare TC 32-1]	Heterobasidion irregulare TC 32-1	9.1e-142	97.26%	219	219							noIPR;	Alpha/Beta hydrolase fold;	PTHR37487 (PANTHER)
evm.scaffold14.17	Core		Y		alpha beta-hydrolase	426	gi|575067799|gb|ETW83412.1| hypothetical protein HETIRDRAFT_458744 [Heterobasidion irregulare TC 32-1]/gi|695550560|ref|XP_009545663.1|hypothetical protein HETIRDRAFT_458744 [Heterobasidion irregulare TC 32-1]	Heterobasidion irregulare TC 32-1	0	98.83%	426	426	7	GO:0006624;GO:0034727;GO:0034496;GO:0006629;GO:0016021;GO:0005775;GO:0016787	vacuolar lumen;piecemeal microautophagy of nucleus;vacuolar protein processing;hydrolase activity;multivesicular body membrane disassembly;lipid metabolic process;integral component of membrane	Cellular Component;Cellular Component;Molecular Function;Biological Process;Biological Process;Biological Process;Biological Process			IPR029058;IPR002921;noIPR;	Alpha/Beta hydrolase fold;Fungal lipase-like domain;	G3DSA:3.40.50.1820 (GENE3D);PF01764 (PFAM);PTHR21493 (PANTHER);PTHR21493:SF140 (PANTHER);SSF53474 (SUPERFAMILY)
evm.scaffold14.172	Core		Y	S08A	Cuticle-degrading protease	393	gi|575067552|gb|ETW83165.1| serine protease S8 [Heterobasidion irregulare TC 32-1]/gi|695549727|ref|XP_009545447.1|serine protease S8 [Heterobasidion irregulare TC 32-1]	Heterobasidion irregulare TC 32-1	0	97.71%	391	393	2	GO:0006508;GO:0004252	proteolysis;serine-type endopeptidase activity	Molecular Function;Biological Process	EC:3.4.21	Acting on peptide bonds (peptidases)	IPR015500;IPR010259;IPR000209;noIPR;IPR023828;IPR022398;IPR023827;IPR009020;	Peptidase S8, subtilisin-related;Peptidase S8 propeptide/proteinase inhibitor I9;Peptidase S8/S53 domain;Peptidase S8, subtilisin, Ser-active site;Peptidase S8, subtilisin, His-active site;Peptidase S8, subtilisin, Asp-active site;Proteinase inhibitor, propeptide;	PR00723 (PRINTS);PF05922 (PFAM);PF00082 (PFAM);G3DSA:3.40.50.200 (GENE3D);G3DSA:3.30.70.80 (GENE3D);PTHR10795:SF389 (PANTHER);PTHR10795 (PANTHER);PS00138 (PROSITE_PATTERNS);PS00137 (PROSITE_PATTERNS);PS00136 (PROSITE_PATTERNS);SSF54897 (SUPERFAMILY);SSF52743 (SUPERFAMILY)
evm.scaffold14.178	Core	Divergent			hypothetical protein HETIRDRAFT_316714	90	gi|695549704|ref|XP_009545441.1|hypothetical protein HETIRDRAFT_316714 [Heterobasidion irregulare TC 32-1]/gi|575067546|gb|ETW83159.1| hypothetical protein HETIRDRAFT_316714 [Heterobasidion irregulare TC 32-1]	Heterobasidion irregulare TC 32-1	2.1e-55	98.89%	90	90	1	GO:0016021	integral component of membrane	Cellular Component
evm.scaffold14.182	Core		Y		NAD-P-binding	339	gi|695573337|ref|XP_009551555.1|hypothetical protein HETIRDRAFT_442094 [Heterobasidion irregulare TC 32-1]/gi|575061055|gb|ETW76675.1| hypothetical protein HETIRDRAFT_442094 [Heterobasidion irregulare TC 32-1]	Heterobasidion irregulare TC 32-1	4e-108	69.12%	339	340	2	GO:0050662;GO:0003824	coenzyme binding;catalytic activity	Molecular Function;Molecular Function			IPR001509;IPR016040;noIPR;	NAD-dependent epimerase/dehydratase, N-terminal domain;NAD(P)-binding domain;	PF01370 (PFAM);G3DSA:3.40.50.720 (GENE3D);PTHR10366:SF267 (PANTHER);PTHR10366 (PANTHER);SSF51735 (SUPERFAMILY)
evm.scaffold14.183	Core	Divergent			Metallo-dependent phosphatase	396	gi|695549634|ref|XP_009545423.1|hypothetical protein HETIRDRAFT_426532 [Heterobasidion irregulare TC 32-1]/gi|575067528|gb|ETW83141.1| hypothetical protein HETIRDRAFT_426532 [Heterobasidion irregulare TC 32-1]	Heterobasidion irregulare TC 32-1	0	98.23%	396	396	3	GO:0016021;GO:0005783;GO:0016787	hydrolase activity;integral component of membrane;endoplasmic reticulum	Cellular Component;Cellular Component;Molecular Function			IPR004843;IPR029052;noIPR;	Calcineurin-like phosphoesterase domain, apaH type;Metallo-dependent phosphatase-like;	PF00149 (PFAM);G3DSA:3.60.21.10 (GENE3D);PTHR11668 (PANTHER);PTHR11668:SF267 (PANTHER);SSF56300 (SUPERFAMILY)
evm.scaffold14.188	Core	Conserved		CE12	Rhamnogalacturonan acetylesterase	257	gi|695549616|ref|XP_009545418.1|carbohydrate esterase family 12 protein [Heterobasidion irregulare TC 32-1]/gi|575067523|gb|ETW83136.1| carbohydrate esterase family 12 protein [Heterobasidion irregulare TC 32-1]	Heterobasidion irregulare TC 32-1	3.3e-159	97.80%	227	227							IPR013830;noIPR;	SGNH hydrolase-type esterase domain;	G3DSA:3.40.50.1110 (GENE3D);PF13472 (PFAM);PTHR31321:SF28 (PANTHER);PTHR31321 (PANTHER);SSF52266 (SUPERFAMILY)
evm.scaffold14.30	Core			GH79	glycoside hydrolase family 79	558	gi|695546883|ref|XP_009544688.1|glycoside hydrolase family 79 protein [Heterobasidion irregulare TC 32-1]/gi|575067784|gb|ETW83397.1| glycoside hydrolase family 79 protein [Heterobasidion irregulare TC 32-1]	Heterobasidion irregulare TC 32-1	0	97.30%	559	556	3	GO:0005975;GO:0016021;GO:0016787	carbohydrate metabolic process;hydrolase activity;integral component of membrane	Cellular Component;Molecular Function;Biological Process			IPR013781;IPR031728;noIPR;IPR017853;	Glycoside hydrolase, catalytic domain;Beta-glucuronidase, C-terminal;Glycoside hydrolase superfamily;	G3DSA:3.20.20.80 (GENE3D);PF16862 (PFAM);PTHR36183 (PANTHER);PTHR36183:SF2 (PANTHER);SSF51445 (SUPERFAMILY)
evm.scaffold14.8	Core		Y	GH10,CBM1	glycoside hydrolase family 10	362	gi|575067812|gb|ETW83425.1| glycoside hydrolase family 10 protein [Heterobasidion irregulare TC 32-1]/gi|695550611|ref|XP_009545675.1|glycoside hydrolase family 10 protein [Heterobasidion irregulare TC 32-1]	Heterobasidion irregulare TC 32-1	0	89.05%	402	402	4	GO:0000272;GO:0031176;GO:0005576;GO:0030248	cellulose binding;polysaccharide catabolic process;extracellular region;endo-1,4-beta-xylanase activity	Cellular Component;Molecular Function;Molecular Function;Biological Process	EC:3.2.1.8	Endo-1,4-beta-xylanase	IPR001000;IPR000254;IPR013781;noIPR;IPR031158;IPR017853;	Glycoside hydrolase, family 10;Cellulose-binding domain, fungal;Glycoside hydrolase, catalytic domain;Glycosyl hydrolases family 10, active site;Glycoside hydrolase superfamily;	PR00134 (PRINTS);SM00633 (SMART);SM00236 (SMART);PF00734 (PFAM);G3DSA:3.20.20.80 (GENE3D);G3DSA:3.20.20.80 (GENE3D);PF00331 (PFAM);PTHR31490 (PANTHER);PS00562 (PROSITE_PATTERNS);PS00591 (PROSITE_PATTERNS);PD001821 (PRODOM);PS51164 (PROSITE_PROFILES);SSF57180 (SUPERFAMILY);SSF51445 (SUPERFAMILY)
evm.scaffold142.2	Del				P-loop containing nucleoside triphosphate hydrolase partial	137	gi|575064312|gb|ETW79928.1| hypothetical protein HETIRDRAFT_232841, partial [Heterobasidion irregulare TC 32-1]/gi|695561449|ref|XP_009548459.1|hypothetical protein HETIRDRAFT_232841, partial [Heterobasidion irregulare TC 32-1]	Heterobasidion irregulare TC 32-1	2.2e-30	76.47%	129	85	2	GO:0097159;GO:1901363	organic cyclic compound binding;heterocyclic compound binding	Molecular Function;Molecular Function			IPR027417;	P-loop containing nucleoside triphosphate hydrolase;	G3DSA:3.40.50.300 (GENE3D);G3DSA:3.40.50.300 (GENE3D);SSF52540 (SUPERFAMILY)
evm.scaffold15.104	Core			GH13	glycoside hydrolase family 13	505	gi|961956462|gb|KTB32361.1|putative glycoside hydrolase [Moniliophthora roreri]	Moniliophthora roreri	0	77.60%	585	442	5	GO:0004556;GO:2001070;GO:0043169;GO:0005982;GO:0005985	starch binding;starch metabolic process;sucrose metabolic process;alpha-amylase activity;cation binding	Molecular Function;Molecular Function;Molecular Function;Biological Process;Biological Process	EC:3.2.1.1	Alpha-amylase	IPR006046;IPR031319;IPR006589;IPR013780;IPR013781;IPR006047;IPR015902;noIPR;IPR017853;	Alpha amylase;Alpha-amylase, C-terminal domain;Glycosyl hydrolase, family 13, subfamily, catalytic domain;Glycosyl hydrolase, family 13, all-beta;Glycoside hydrolase, catalytic domain;Glycosyl hydrolase, family 13, catalytic domain;Glycoside hydrolase, family 13;Glycoside hydrolase superfamily;	PR00110 (PRINTS);SM00632 (SMART);SM00642 (SMART);G3DSA:2.60.40.1180 (GENE3D);G3DSA:3.20.20.80 (GENE3D);PF00128 (PFAM);PTHR10357 (PANTHER);PTHR10357:SF26 (PANTHER);SSF51445 (SUPERFAMILY);SSF51011 (SUPERFAMILY)
evm.scaffold15.119	Core		Y	AA3	aryl-alcohol oxidase	600	gi|695578094|ref|XP_009552825.1|aryl-alcohol oxidase10 [Heterobasidion irregulare TC 32-1]/gi|575059782|gb|ETW75404.1| aryl-alcohol oxidase10 [Heterobasidion irregulare TC 32-1]	Heterobasidion irregulare TC 32-1	0	96.67%	591	600	3	GO:0016614;GO:0050660;GO:0055114	oxidation-reduction process;oxidoreductase activity, acting on CH-OH group of donors;flavin adenine dinucleotide binding	Molecular Function;Molecular Function;Biological Process			IPR000172;IPR012132;IPR023753;IPR007867;noIPR;	Glucose-methanol-choline oxidoreductase, N-terminal;Glucose-methanol-choline oxidoreductase;FAD/NAD(P)-binding domain;Glucose-methanol-choline oxidoreductase, C-terminal;	PF00732 (PFAM);PIRSF000137 (PIRSF);G3DSA:3.50.50.60 (GENE3D);PF05199 (PFAM);PTHR11552 (PANTHER);PS00624 (PROSITE_PATTERNS);PS00623 (PROSITE_PATTERNS);SSF54373 (SUPERFAMILY);SSF51905 (SUPERFAMILY)
evm.scaffold15.12	Core		Y	AA3	aryl-alcohol oxidase	601	gi|575059644|gb|ETW75266.1| aryl-alcohol oxidase 9 [Heterobasidion irregulare TC 32-1]/gi|695577156|ref|XP_009552529.1|aryl-alcohol oxidase 9 [Heterobasidion irregulare TC 32-1]	Heterobasidion irregulare TC 32-1	0	99.33%	601	600	3	GO:0016614;GO:0050660;GO:0055114	oxidation-reduction process;oxidoreductase activity, acting on CH-OH group of donors;flavin adenine dinucleotide binding	Molecular Function;Molecular Function;Biological Process			IPR000172;IPR012132;IPR023753;IPR007867;noIPR;	Glucose-methanol-choline oxidoreductase, N-terminal;Glucose-methanol-choline oxidoreductase;FAD/NAD(P)-binding domain;Glucose-methanol-choline oxidoreductase, C-terminal;	PF00732 (PFAM);PIRSF000137 (PIRSF);G3DSA:3.50.50.60 (GENE3D);PF05199 (PFAM);PTHR11552 (PANTHER);PS00624 (PROSITE_PATTERNS);SSF54373 (SUPERFAMILY);SSF51905 (SUPERFAMILY)
evm.scaffold15.121	Core		Y	AA3	aryl-alcohol oxidase	606	gi|575059785|gb|ETW75407.1| aryl-alcohol oxidase 11 [Heterobasidion irregulare TC 32-1]/gi|695577129|ref|XP_009552521.1|aryl-alcohol oxidase 11 [Heterobasidion irregulare TC 32-1]	Heterobasidion irregulare TC 32-1	0	98.67%	604	602	3	GO:0016614;GO:0050660;GO:0055114	oxidation-reduction process;oxidoreductase activity, acting on CH-OH group of donors;flavin adenine dinucleotide binding	Molecular Function;Molecular Function;Biological Process			IPR007867;IPR023753;IPR000172;IPR012132;noIPR;	Glucose-methanol-choline oxidoreductase, C-terminal;FAD/NAD(P)-binding domain;Glucose-methanol-choline oxidoreductase, N-terminal;Glucose-methanol-choline oxidoreductase;	PF05199 (PFAM);G3DSA:3.50.50.60 (GENE3D);PF00732 (PFAM);PIRSF000137 (PIRSF);PTHR11552 (PANTHER);PS00623 (PROSITE_PATTERNS);PS00624 (PROSITE_PATTERNS);SSF54373 (SUPERFAMILY);SSF51905 (SUPERFAMILY)
evm.scaffold15.129	Core		Y	CE1,CBM1	acetyl xylan esterase	377	gi|575059796|gb|ETW75418.1| family 1 carbohydrate esterase [Heterobasidion irregulare TC 32-1]/gi|695578133|ref|XP_009552838.1|family 1 carbohydrate esterase [Heterobasidion irregulare TC 32-1]	Heterobasidion irregulare TC 32-1	0	98.02%	356	354	4	GO:0005975;GO:0005576;GO:0004553;GO:0030248	carbohydrate metabolic process;cellulose binding;hydrolase activity, hydrolyzing O-glycosyl compounds;extracellular region	Cellular Component;Molecular Function;Molecular Function;Biological Process			IPR000254;IPR010126;IPR029058;noIPR;	Cellulose-binding domain, fungal;Esterase, PHB depolymerase;Alpha/Beta hydrolase fold;	SM00236 (SMART);PF10503 (PFAM);TIGR01840 (TIGRFAM);PF00734 (PFAM);G3DSA:3.40.50.1820 (GENE3D);PTHR11731:SF134 (PANTHER);PTHR11731 (PANTHER);PD001821 (PRODOM);PS51164 (PROSITE_PROFILES);SSF53474 (SUPERFAMILY);SSF53474 (SUPERFAMILY)
evm.scaffold15.135	Core	Conserved	Y	GH18,CBM5	glycoside hydrolase family 18	559	gi|575059802|gb|ETW75424.1| glycoside hydrolase family 18 protein [Heterobasidion irregulare TC 32-1]/gi|695578151|ref|XP_009552843.1|glycoside hydrolase family 18 protein [Heterobasidion irregulare TC 32-1]	Heterobasidion irregulare TC 32-1	0	98.57%	559	559	6	GO:0004568;GO:0005975;GO:0016998;GO:0006032;GO:0005576;GO:0030246	carbohydrate metabolic process;chitinase activity;carbohydrate binding;extracellular region;chitin catabolic process;cell wall macromolecule catabolic process	Cellular Component;Molecular Function;Molecular Function;Biological Process;Biological Process;Biological Process	EC:3.2.1.14	Chitinase	IPR011583;IPR003610;IPR013781;IPR029070;IPR001223;noIPR;IPR001579;IPR017853;	Chitinase II;Carbohydrate-binding module family 5/12;Glycoside hydrolase, catalytic domain;Chitinase insertion domain;Glycoside hydrolase family 18, catalytic domain;Glycoside hydrolase, chitinase active site;Glycoside hydrolase superfamily;	SM00636 (SMART);SM00495 (SMART);G3DSA:3.20.20.80 (GENE3D);PF02839 (PFAM);G3DSA:3.10.50.10 (GENE3D);PF00704 (PFAM);G3DSA:2.10.10.20 (GENE3D);PTHR11177 (PANTHER);PTHR11177:SF222 (PANTHER);PTHR11177 (PANTHER);PTHR11177:SF222 (PANTHER);PS01095 (PROSITE_PATTERNS);SSF51055 (SUPERFAMILY);SSF54556 (SUPERFAMILY);SSF51445 (SUPERFAMILY)
evm.scaffold15.16	Core	Conserved	Y	GH10	glycosyl hydrolase family 10	329	gi|575059647|gb|ETW75269.1| glycoside hydrolase family 10 protein [Heterobasidion irregulare TC 32-1]/gi|695577706|ref|XP_009552703.1|glycoside hydrolase family 10 protein [Heterobasidion irregulare TC 32-1]	Heterobasidion irregulare TC 32-1	0	98.48%	329	329	2	GO:0000272;GO:0031176	polysaccharide catabolic process;endo-1,4-beta-xylanase activity	Molecular Function;Biological Process	EC:3.2.1.8	Endo-1,4-beta-xylanase	IPR001000;IPR013781;noIPR;IPR017853;	Glycoside hydrolase, family 10;Glycoside hydrolase, catalytic domain;Glycoside hydrolase superfamily;	PR00134 (PRINTS);SM00633 (SMART);PF00331 (PFAM);G3DSA:3.20.20.80 (GENE3D);PTHR31490 (PANTHER);PTHR31490:SF11 (PANTHER);SSF51445 (SUPERFAMILY)
evm.scaffold15.20	Core	Divergent	Y	AA3	aryl-alcohol oxidase	607	gi|575059652|gb|ETW75274.1| aryl-alcohol oxidase 6 [Heterobasidion irregulare TC 32-1]/gi|695577032|ref|XP_009552489.1|aryl-alcohol oxidase 6 [Heterobasidion irregulare TC 32-1]	Heterobasidion irregulare TC 32-1	0	97.86%	607	607	3	GO:0016614;GO:0050660;GO:0055114	oxidation-reduction process;oxidoreductase activity, acting on CH-OH group of donors;flavin adenine dinucleotide binding	Molecular Function;Molecular Function;Biological Process			IPR007867;IPR000172;IPR023753;IPR012132;noIPR;	Glucose-methanol-choline oxidoreductase, C-terminal;Glucose-methanol-choline oxidoreductase, N-terminal;FAD/NAD(P)-binding domain;Glucose-methanol-choline oxidoreductase;	PF05199 (PFAM);PF00732 (PFAM);G3DSA:3.50.50.60 (GENE3D);PIRSF000137 (PIRSF);PTHR11552 (PANTHER);PS00624 (PROSITE_PATTERNS);SSF51905 (SUPERFAMILY);SSF54373 (SUPERFAMILY)
evm.scaffold15.28	Core	Divergent	Y		Aldo keto reductase	412	gi|695577755|ref|XP_009552719.1|hypothetical protein HETIRDRAFT_412478 [Heterobasidion irregulare TC 32-1]/gi|575059665|gb|ETW75287.1| hypothetical protein HETIRDRAFT_412478 [Heterobasidion irregulare TC 32-1]	Heterobasidion irregulare TC 32-1	0	97.96%	393	393							IPR023210;IPR001395;noIPR;	NADP-dependent oxidoreductase domain;Aldo/keto reductase/potassium channel subunit beta;	PF00248 (PFAM);G3DSA:3.20.20.100 (GENE3D);PTHR11732 (PANTHER);PTHR11732:SF217 (PANTHER);SSF51430 (SUPERFAMILY)
evm.scaffold15.30	Core	Divergent	Y		S-adenosyl-L-methionine-dependent partial	1147	gi|575059669|gb|ETW75291.1| hypothetical protein HETIRDRAFT_330777, partial [Heterobasidion irregulare TC 32-1]/gi|695577770|ref|XP_009552723.1|hypothetical protein HETIRDRAFT_330777, partial [Heterobasidion irregulare TC 32-1]	Heterobasidion irregulare TC 32-1	9.3e-157	93.53%	590	278	2	GO:0008171;GO:0032259	O-methyltransferase activity;methylation	Molecular Function;Biological Process			IPR029063;IPR011991;IPR001077;noIPR;IPR016461;	S-adenosyl-L-methionine-dependent methyltransferase;Winged helix-turn-helix DNA-binding domain;O-methyltransferase, family 2;O-methyltransferase COMT-type;	G3DSA:3.40.50.150 (GENE3D);G3DSA:1.10.10.10 (GENE3D);PF00891 (PFAM);PTHR11746 (PANTHER);PTHR11746:SF87 (PANTHER);PTHR11746 (PANTHER);PTHR11746:SF87 (PANTHER);PS51683 (PROSITE_PROFILES);SSF53335 (SUPERFAMILY);SSF46785 (SUPERFAMILY)
evm.scaffold15.38	Core	Conserved			hypothetical protein HETIRDRAFT_330707	214	gi|695579299|ref|XP_009553027.1|hypothetical protein HETIRDRAFT_330707 [Heterobasidion irregulare TC 32-1]/gi|575060009|gb|ETW75631.1| hypothetical protein HETIRDRAFT_330707 [Heterobasidion irregulare TC 32-1]	Heterobasidion irregulare TC 32-1	7.8e-108	97.81%	258	183	1	GO:0016021	integral component of membrane	Cellular Component
evm.scaffold15.42	Core		Y		cytochrome P450	510	gi|695577800|ref|XP_009552732.1|cytochrome P450 monooxygenase 17 [Heterobasidion irregulare TC 32-1]/gi|575059679|gb|ETW75301.1| cytochrome P450 monooxygenase 17 [Heterobasidion irregulare TC 32-1]	Heterobasidion irregulare TC 32-1	0	99.41%	510	510	6	GO:0005506;GO:0016705;GO:0016020;GO:0055114;GO:0004497;GO:0020037	iron ion binding;membrane;oxidation-reduction process;heme binding;oxidoreductase activity, acting on paired donors, with incorporation or reduction of molecular oxygen;monooxygenase activity	Cellular Component;Molecular Function;Molecular Function;Molecular Function;Molecular Function;Biological Process			IPR002401;IPR001128;noIPR;IPR017972;	Cytochrome P450, E-class, group I;Cytochrome P450;Cytochrome P450, conserved site;	PR00463 (PRINTS);PF00067 (PFAM);G3DSA:1.10.630.10 (GENE3D);PTHR24279:SF79 (PANTHER);PTHR24279 (PANTHER);PS00086 (PROSITE_PATTERNS);SSF48264 (SUPERFAMILY)
evm.scaffold15.50	Core	Conserved			hypothetical protein HETIRDRAFT_442525	196	gi|575059691|gb|ETW75313.1| hypothetical protein HETIRDRAFT_442525 [Heterobasidion irregulare TC 32-1]/gi|695577838|ref|XP_009552744.1|hypothetical protein HETIRDRAFT_442525 [Heterobasidion irregulare TC 32-1]	Heterobasidion irregulare TC 32-1	9.8e-113	94.90%	196	196
evm.scaffold15.72	Core				D-aspartate oxidase	354	gi|695577920|ref|XP_009552770.1|hypothetical protein HETIRDRAFT_482075 [Heterobasidion irregulare TC 32-1]/gi|575059719|gb|ETW75341.1| hypothetical protein HETIRDRAFT_482075 [Heterobasidion irregulare TC 32-1]	Heterobasidion irregulare TC 32-1	0	96.05%	362	354	11	GO:0071949;GO:0006118;GO:0006525;GO:0006560;GO:0006591;GO:0006563;GO:0055114;GO:0003884;GO:0046416;GO:0006544;GO:0006566	FAD binding;glycine metabolic process;proline metabolic process;D-amino-acid oxidase activity;oxidation-reduction process;ornithine metabolic process;arginine metabolic process;D-amino acid metabolic process;L-serine metabolic process;threonine metabolic process;obsolete electron transport	Molecular Function;Molecular Function;Biological Process;Biological Process;Biological Process;Biological Process;Biological Process;Biological Process;Biological Process;Biological Process;Biological Process	EC:1.4.3.3	D-amino-acid oxidase	IPR006076;IPR023753;IPR023209;noIPR;	FAD dependent oxidoreductase;FAD/NAD(P)-binding domain;D-amino-acid oxidase;	PF01266 (PFAM);G3DSA:3.50.50.60 (GENE3D);PIRSF000189 (PIRSF);G3DSA:3.30.9.10 (GENE3D);PTHR11530 (PANTHER);SSF51971 (SUPERFAMILY);SSF54373 (SUPERFAMILY)
evm.scaffold15.74	Core	Conserved			Non-catalytic module family EXPN	131	gi|575059722|gb|ETW75344.1| Non-catalytic module family EXPN protein [Heterobasidion irregulare TC 32-1]/gi|695577931|ref|XP_009552773.1|Non-catalytic module family EXPN protein [Heterobasidion irregulare TC 32-1]	Heterobasidion irregulare TC 32-1	1.3e-75	96.58%	117	117	2	GO:0035690;GO:0005576	cellular response to drug;extracellular region	Cellular Component;Biological Process			IPR009009;noIPR;	RlpA-like double-psi beta-barrel domain;	PF03330 (PFAM);G3DSA:2.40.40.10 (GENE3D);PTHR34586:SF3 (PANTHER);PTHR34586 (PANTHER);SSF50685 (SUPERFAMILY)
evm.scaffold15.79	Core			CBM50	carbohydrate-binding module family 50	180	gi|575059728|gb|ETW75350.1| hypothetical protein HETIRDRAFT_247047, partial [Heterobasidion irregulare TC 32-1]/gi|695577943|ref|XP_009552777.1|hypothetical protein HETIRDRAFT_247047, partial [Heterobasidion irregulare TC 32-1]	Heterobasidion irregulare TC 32-1	5.7e-92	98.56%	139	139							IPR018392;	LysM domain;	SM00257 (SMART);PF01476 (PFAM);G3DSA:3.10.350.10 (GENE3D);G3DSA:3.10.350.10 (GENE3D);SSF54106 (SUPERFAMILY);SSF54106 (SUPERFAMILY)
evm.scaffold15.86	Core				hypothetical protein HETIRDRAFT_305885	77	gi|695535285|ref|XP_009541651.1|hypothetical protein HETIRDRAFT_305885 [Heterobasidion irregulare TC 32-1]/gi|575072179|gb|ETW87789.1| hypothetical protein HETIRDRAFT_305885 [Heterobasidion irregulare TC 32-1]	Heterobasidion irregulare TC 32-1	1.8e-24	90.00%	102	60	2	GO:0000166;GO:0016021	integral component of membrane;nucleotide binding	Cellular Component;Molecular Function
evm.scaffold154.1	Core	Conserved		GH16	glycoside hydrolase family 16	407	gi|695575650|ref|XP_009552137.1|glycoside hydrolase family 16 protein [Heterobasidion irregulare TC 32-1]/gi|575060278|gb|ETW75899.1| glycoside hydrolase family 16 protein [Heterobasidion irregulare TC 32-1]	Heterobasidion irregulare TC 32-1	0	99.02%	407	407	4	GO:0005524;GO:0005975;GO:0016021;GO:0004553	carbohydrate metabolic process;hydrolase activity, hydrolyzing O-glycosyl compounds;integral component of membrane;ATP binding	Cellular Component;Molecular Function;Molecular Function;Biological Process			IPR013320;noIPR;	Concanavalin A-like lectin/glucanase domain;	G3DSA:2.60.120.200 (GENE3D);PTHR10963:SF33 (PANTHER);PTHR10963 (PANTHER);PTHR10963:SF33 (PANTHER);SSF49899 (SUPERFAMILY)
evm.scaffold159.3	Del				transport sec71	457	gi|575066809|gb|ETW82422.1| hypothetical protein HETIRDRAFT_108770 [Heterobasidion irregulare TC 32-1]/gi|695547265|ref|XP_009544786.1|hypothetical protein HETIRDRAFT_108770 [Heterobasidion irregulare TC 32-1]	Heterobasidion irregulare TC 32-1	0	74.85%	1054	513	3	GO:0005086;GO:0043087;GO:0032012	regulation of GTPase activity;regulation of ARF protein signal transduction;ARF guanyl-nucleotide exchange factor activity	Molecular Function;Biological Process;Biological Process			IPR000904;IPR032691;IPR023394;noIPR;	Sec7 domain;Guanine nucleotide exchange factor, N-terminal;Sec7 domain, alpha orthogonal bundle;	SM00222 (SMART);PF12783 (PFAM);PF01369 (PFAM);G3DSA:1.10.1000.11 (GENE3D);G3DSA:1.10.220.20 (GENE3D);PTHR10663:SF142 (PANTHER);PTHR10663 (PANTHER);PTHR10663 (PANTHER);PTHR10663:SF142 (PANTHER);PS50190 (PROSITE_PROFILES);SSF48425 (SUPERFAMILY)
evm.scaffold16.10	Core				hypothetical protein HETIRDRAFT_323601	103	gi|695563553|ref|XP_009549050.1|hypothetical protein HETIRDRAFT_323601 [Heterobasidion irregulare TC 32-1]/gi|575063121|gb|ETW78738.1| hypothetical protein HETIRDRAFT_323601 [Heterobasidion irregulare TC 32-1]	Heterobasidion irregulare TC 32-1	4.6e-54	100.00%	85	84							noIPR;IPR031568;	Ubiquitin-related domain;Protein Pet117, mitochondrial;	Coil (COILS);PF15786 (PFAM);PTHR28163 (PANTHER)
evm.scaffold16.100	Core	Divergent		Thioredoxin type O(TrxO)	disulfide isomerase	430	gi|695562630|ref|XP_009548799.1|thioredoxin protein disulfide isomerase [Heterobasidion irregulare TC 32-1]/gi|575063014|gb|ETW78631.1| thioredoxin protein disulfide isomerase [Heterobasidion irregulare TC 32-1]	Heterobasidion irregulare TC 32-1	0	98.14%	428	430	9	GO:0006118;GO:0003756;GO:0015035;GO:0019153;GO:0006749;GO:0045454;GO:0055114;GO:0000324;GO:0006457	protein disulfide isomerase activity;oxidation-reduction process;protein-disulfide reductase (glutathione) activity;glutathione metabolic process;fungal-type vacuole;cell redox homeostasis;protein folding;obsolete electron transport;protein disulfide oxidoreductase activity	Cellular Component;Molecular Function;Molecular Function;Molecular Function;Biological Process;Biological Process;Biological Process;Biological Process;Biological Process	EC:5.3.4.1;EC:1.8.4.2	Protein disulfide-isomerase;Protein-disulfide reductase (glutathione)	noIPR;IPR012336;IPR013766;	Nucleotide-binding alpha-beta plait domain;Thioredoxin-like fold;Thioredoxin domain;	Coil (COILS);Coil (COILS);PR00421 (PRINTS);G3DSA:3.40.30.10 (GENE3D);PF00085 (PFAM);PTHR18929 (PANTHER);PS51352 (PROSITE_PROFILES);SSF52833 (SUPERFAMILY)
evm.scaffold16.109	Core				hypothetical protein HETIRDRAFT_323196	276	gi|695563189|ref|XP_009548947.1|hypothetical protein HETIRDRAFT_323196 [Heterobasidion irregulare TC 32-1]/gi|575063004|gb|ETW78621.1| hypothetical protein HETIRDRAFT_323196 [Heterobasidion irregulare TC 32-1]	Heterobasidion irregulare TC 32-1	0	97.46%	276	276							IPR018466;	Ser-Thr-rich glycosyl-phosphatidyl-inositol-anchored membrane family;	PF10342 (PFAM)
evm.scaffold16.11	Core				hypothetical protein HETIRDRAFT_445713	402	gi|695563546|ref|XP_009549048.1|hypothetical protein HETIRDRAFT_445713 [Heterobasidion irregulare TC 32-1]/gi|575063119|gb|ETW78736.1| hypothetical protein HETIRDRAFT_445713 [Heterobasidion irregulare TC 32-1]	Heterobasidion irregulare TC 32-1	0	94.53%	394	402
evm.scaffold16.111	Core	Divergent	Y		cytochrome P450	508	gi|575062949|gb|ETW78566.1| cytochrome P450 monooxygenase 103 [Heterobasidion irregulare TC 32-1]/gi|695562609|ref|XP_009548794.1|cytochrome P450 monooxygenase 103 [Heterobasidion irregulare TC 32-1]	Heterobasidion irregulare TC 32-1	0	80.86%	526	491	6	GO:0005506;GO:0016705;GO:0016021;GO:0055114;GO:0004497;GO:0020037	iron ion binding;oxidation-reduction process;heme binding;oxidoreductase activity, acting on paired donors, with incorporation or reduction of molecular oxygen;monooxygenase activity;integral component of membrane	Cellular Component;Molecular Function;Molecular Function;Molecular Function;Molecular Function;Biological Process			IPR002401;IPR001128;noIPR;IPR017972;	Cytochrome P450, E-class, group I;Cytochrome P450;Cytochrome P450, conserved site;	PR00463 (PRINTS);PR00385 (PRINTS);PF00067 (PFAM);G3DSA:1.10.630.10 (GENE3D);PTHR24279:SF79 (PANTHER);PTHR24279 (PANTHER);PS00086 (PROSITE_PATTERNS);SSF48264 (SUPERFAMILY)
evm.scaffold16.113	Core	Divergent	Y		cytochrome P450	500	gi|695562601|ref|XP_009548792.1|cytochrome P450 monooxygenase 48 [Heterobasidion irregulare TC 32-1]/gi|575063000|gb|ETW78617.1| cytochrome P450 monooxygenase 48 [Heterobasidion irregulare TC 32-1]	Heterobasidion irregulare TC 32-1	0	89.26%	491	503	6	GO:0005506;GO:0016705;GO:0016021;GO:0055114;GO:0004497;GO:0020037	iron ion binding;oxidation-reduction process;heme binding;oxidoreductase activity, acting on paired donors, with incorporation or reduction of molecular oxygen;monooxygenase activity;integral component of membrane	Cellular Component;Molecular Function;Molecular Function;Molecular Function;Molecular Function;Biological Process			IPR001128;IPR002401;noIPR;IPR017972;	Cytochrome P450;Cytochrome P450, E-class, group I;Cytochrome P450, conserved site;	PR00385 (PRINTS);PR00463 (PRINTS);PF00067 (PFAM);G3DSA:1.10.630.10 (GENE3D);PTHR24279 (PANTHER);PTHR24279:SF80 (PANTHER);PS00086 (PROSITE_PATTERNS);SSF48264 (SUPERFAMILY)
evm.scaffold16.119	Core		Y	AA3	choline dehydrogenase	693	gi|695563129|ref|XP_009548931.1|choline dehydrogenase 4 [Heterobasidion irregulare TC 32-1]/gi|575062985|gb|ETW78602.1| choline dehydrogenase 4 [Heterobasidion irregulare TC 32-1]	Heterobasidion irregulare TC 32-1	0	98.99%	692	692	4	GO:0016614;GO:0050660;GO:0016020;GO:0055114	membrane;oxidation-reduction process;oxidoreductase activity, acting on CH-OH group of donors;flavin adenine dinucleotide binding	Cellular Component;Molecular Function;Molecular Function;Biological Process			IPR012132;IPR007867;IPR000172;IPR023753;noIPR;	Glucose-methanol-choline oxidoreductase;Glucose-methanol-choline oxidoreductase, C-terminal;Glucose-methanol-choline oxidoreductase, N-terminal;FAD/NAD(P)-binding domain;	PIRSF000137 (PIRSF);PF05199 (PFAM);PF00732 (PFAM);G3DSA:3.50.50.60 (GENE3D);PTHR11552 (PANTHER);PTHR11552:SF58 (PANTHER);PS00624 (PROSITE_PATTERNS);PS51257 (PROSITE_PROFILES);SSF51905 (SUPERFAMILY);SSF54373 (SUPERFAMILY)
evm.scaffold16.129	Core		Y	CE5	alpha beta-hydrolase	315	gi|575062973|gb|ETW78590.1| Lipase, class 3 [Heterobasidion irregulare TC 32-1]/gi|695562370|ref|XP_009548731.1|Lipase, class 3 [Heterobasidion irregulare TC 32-1]	Heterobasidion irregulare TC 32-1	0	97.17%	318	318	2	GO:0006629;GO:0016787	hydrolase activity;lipid metabolic process	Molecular Function;Biological Process			IPR002921;IPR029058;noIPR;	Fungal lipase-like domain;Alpha/Beta hydrolase fold;	PF01764 (PFAM);G3DSA:3.40.50.1820 (GENE3D);PTHR21493 (PANTHER);SSF53474 (SUPERFAMILY)
evm.scaffold16.167	Core	Conserved			---NA---	88
evm.scaffold16.17	Core	Conserved	Y	AA9	glycoside hydrolase family 61	252	gi|398258456|gb|AFO72235.1|glycoside hydrolase family 61 protein F [Heterobasidion parviporum]	Heterobasidion parviporum	0	100.00%	252	252	3	GO:0055114;GO:0004497;GO:0016787	oxidation-reduction process;hydrolase activity;monooxygenase activity	Molecular Function;Molecular Function;Biological Process			IPR005103;noIPR;	Glycoside hydrolase, family 61;	PF03443 (PFAM);PTHR33353 (PANTHER);PTHR33353:SF6 (PANTHER)
evm.scaffold16.183	Core	Divergent	Y		cytochrome P450	506	gi|695562374|ref|XP_009548732.1|cytochrome P450 monooxygenase 49 [Heterobasidion irregulare TC 32-1]/gi|575063001|gb|ETW78618.1| cytochrome P450 monooxygenase 49 [Heterobasidion irregulare TC 32-1]	Heterobasidion irregulare TC 32-1	0	98.61%	506	504	6	GO:0005506;GO:0016705;GO:0016020;GO:0055114;GO:0004497;GO:0020037	iron ion binding;membrane;oxidation-reduction process;heme binding;oxidoreductase activity, acting on paired donors, with incorporation or reduction of molecular oxygen;monooxygenase activity	Cellular Component;Molecular Function;Molecular Function;Molecular Function;Molecular Function;Biological Process			IPR002401;IPR001128;noIPR;IPR017972;	Cytochrome P450, E-class, group I;Cytochrome P450;Cytochrome P450, conserved site;	PR00463 (PRINTS);PR00385 (PRINTS);G3DSA:1.10.630.10 (GENE3D);PF00067 (PFAM);PTHR24279 (PANTHER);PTHR24279:SF80 (PANTHER);PS00086 (PROSITE_PATTERNS);SSF48264 (SUPERFAMILY)
evm.scaffold16.23	Core		Y	GT2	glycosyltransferase family 2	313	gi|575063100|gb|ETW78717.1| glycosyltransferase family 2 protein [Heterobasidion irregulare TC 32-1]/gi|695563491|ref|XP_009549032.1|glycosyltransferase family 2 protein [Heterobasidion irregulare TC 32-1]	Heterobasidion irregulare TC 32-1	0	98.40%	313	313	4	GO:0005789;GO:0016021;GO:0004581;GO:0006487	dolichyl-phosphate beta-glucosyltransferase activity;endoplasmic reticulum membrane;protein N-linked glycosylation;integral component of membrane	Cellular Component;Cellular Component;Molecular Function;Biological Process	EC:2.4.1.117	Dolichyl-phosphate beta-glucosyltransferase	IPR001173;IPR029044;noIPR;	Glycosyltransferase 2-like;Nucleotide-diphospho-sugar transferases;	PF00535 (PFAM);G3DSA:3.90.550.10 (GENE3D);PTHR10859 (PANTHER);PTHR10859:SF91 (PANTHER);SSF53448 (SUPERFAMILY)
evm.scaffold16.37	Core			GH35	glycoside hydrolase family 35	1014	gi|695563453|ref|XP_009549020.1|glycoside hydrolase family 35 protein [Heterobasidion irregulare TC 32-1]/gi|575063087|gb|ETW78704.1| glycoside hydrolase family 35 protein [Heterobasidion irregulare TC 32-1]	Heterobasidion irregulare TC 32-1	0	96.35%	1332	1014	6	GO:0046486;GO:0009341;GO:0006012;GO:0004565;GO:0006027;GO:0006687	beta-galactosidase activity;glycosaminoglycan catabolic process;glycosphingolipid metabolic process;glycerolipid metabolic process;galactose metabolic process;beta-galactosidase complex	Molecular Function;Biological Process;Biological Process;Biological Process;Cellular Component;Biological Process	EC:3.2.1.23	Beta-galactosidase	IPR001944;IPR018954;IPR008979;IPR025972;IPR025300;IPR031330;IPR013781;noIPR;IPR019801;IPR017853;	Glycoside hydrolase, family 35;Beta-galactosidase, domain 2;Galactose-binding domain-like;Beta-galactosidase, domain 3;Beta-galactosidase jelly roll domain;Glycoside hydrolase 35, catalytic domain;Glycoside hydrolase, catalytic domain;Glycoside hydrolase, family 35, conserved site;Glycoside hydrolase superfamily;	PR00742 (PRINTS);SM01029 (SMART);G3DSA:2.60.120.260 (GENE3D);G3DSA:2.60.390.10 (GENE3D);PF13364 (PFAM);PF01301 (PFAM);PF10435 (PFAM);G3DSA:2.60.120.260 (GENE3D);PF13363 (PFAM);G3DSA:2.102.20.10 (GENE3D);G3DSA:3.20.20.80 (GENE3D);PTHR23421:SF64 (PANTHER);PTHR23421 (PANTHER);PS01182 (PROSITE_PATTERNS);SSF51011 (SUPERFAMILY);SSF49785 (SUPERFAMILY);SSF117100 (SUPERFAMILY);SSF51445 (SUPERFAMILY);SSF49…
evm.scaffold16.39	Core				hypothetical protein HETIRDRAFT_324683	1084	gi|695563443|ref|XP_009549017.1|hypothetical protein HETIRDRAFT_324683 [Heterobasidion irregulare TC 32-1]/gi|575063084|gb|ETW78701.1| hypothetical protein HETIRDRAFT_324683 [Heterobasidion irregulare TC 32-1]	Heterobasidion irregulare TC 32-1	0	91.42%	1125	1131							IPR013860;noIPR;	Protein of unknown function DUF1752, fungi;	PF08550 (PFAM);PTHR28051 (PANTHER);PTHR28051:SF1 (PANTHER)
evm.scaffold16.50	Core		Y		alpha beta-hydrolase	284	gi|389745573|gb|EIM86754.1| alpha/beta-hydrolase [Stereum hirsutum FP-91666 SS1]/gi|597913513|ref|XP_007304055.1|alpha/beta-hydrolase [Stereum hirsutum FP-91666 SS1]	Stereum hirsutum FP-91666 SS1	1.9e-145	80.99%	284	284	2	GO:0006629;GO:0016787	hydrolase activity;lipid metabolic process	Molecular Function;Biological Process			IPR002921;IPR029058;noIPR;	Fungal lipase-like domain;Alpha/Beta hydrolase fold;	PF01764 (PFAM);G3DSA:3.40.50.1820 (GENE3D);PTHR21493 (PANTHER);SSF53474 (SUPERFAMILY)
evm.scaffold16.65	Del				hypothetical protein HETIRDRAFT_477946	154	gi|695563356|ref|XP_009548993.1|hypothetical protein HETIRDRAFT_477946 [Heterobasidion irregulare TC 32-1]/gi|575063058|gb|ETW78675.1| hypothetical protein HETIRDRAFT_477946 [Heterobasidion irregulare TC 32-1]	Heterobasidion irregulare TC 32-1	2.1e-77	97.40%	154	154	4	GO:0031305;GO:0002094;GO:0008299;GO:0006744	polyprenyltransferase activity;ubiquinone biosynthetic process;isoprenoid biosynthetic process;integral component of mitochondrial inner membrane	Cellular Component;Molecular Function;Biological Process;Biological Process
evm.scaffold16.67	Core				P-loop containing nucleoside triphosphate hydrolase	595	gi|618803257|ref|XP_007304426.1|P-loop containing nucleoside triphosphate hydrolase protein [Stereum hirsutum FP-91666 SS1]/gi|389745615|gb|EIM86796.1| P-loop containing nucleoside triphosphate hydrolase protein [Stereum hirsutum FP-91666 SS1]	Stereum hirsutum FP-91666 SS1	0	71.43%	632	623	3	GO:0005524;GO:0034551;GO:0005739	mitochondrial respiratory chain complex III assembly;ATP binding;mitochondrion	Cellular Component;Molecular Function;Biological Process			IPR014851;IPR003593;IPR027417;IPR003959;noIPR;IPR003960;	BCS1, N-terminal;AAA+ ATPase domain;P-loop containing nucleoside triphosphate hydrolase;ATPase, AAA-type, core;ATPase, AAA-type, conserved site;	SM01024 (SMART);SM00382 (SMART);PF08740 (PFAM);G3DSA:3.40.50.300 (GENE3D);PF00004 (PFAM);PTHR23070 (PANTHER);PTHR23070:SF33 (PANTHER);PTHR23070:SF33 (PANTHER);PTHR23070 (PANTHER);PTHR23070:SF33 (PANTHER);PS00674 (PROSITE_PATTERNS);SSF52540 (SUPERFAMILY)
evm.scaffold16.68	Core				P-loop containing nucleoside triphosphate hydrolase	591	gi|618803257|ref|XP_007304426.1|P-loop containing nucleoside triphosphate hydrolase protein [Stereum hirsutum FP-91666 SS1]/gi|389745615|gb|EIM86796.1| P-loop containing nucleoside triphosphate hydrolase protein [Stereum hirsutum FP-91666 SS1]	Stereum hirsutum FP-91666 SS1	0	68.80%	632	625	3	GO:0005524;GO:0034551;GO:0005739	mitochondrial respiratory chain complex III assembly;ATP binding;mitochondrion	Cellular Component;Molecular Function;Biological Process			IPR014851;IPR003593;IPR027417;IPR003959;noIPR;IPR003960;	BCS1, N-terminal;AAA+ ATPase domain;P-loop containing nucleoside triphosphate hydrolase;ATPase, AAA-type, core;ATPase, AAA-type, conserved site;	SM01024 (SMART);SM00382 (SMART);PF08740 (PFAM);G3DSA:3.40.50.300 (GENE3D);PF00004 (PFAM);PTHR23070 (PANTHER);PTHR23070:SF33 (PANTHER);PTHR23070 (PANTHER);PS00674 (PROSITE_PATTERNS);SSF52540 (SUPERFAMILY)
evm.scaffold16.72	Core		Y		cytochrome P450	533	gi|575063047|gb|ETW78664.1| cytochrome P450 monooxygenase 30 like-protein [Heterobasidion irregulare TC 32-1]/gi|695563320|ref|XP_009548982.1|cytochrome P450 monooxygenase 30 like-protein [Heterobasidion irregulare TC 32-1]	Heterobasidion irregulare TC 32-1	0	85.08%	531	516	5	GO:0005506;GO:0016705;GO:0055114;GO:0004497;GO:0020037	iron ion binding;oxidation-reduction process;heme binding;oxidoreductase activity, acting on paired donors, with incorporation or reduction of molecular oxygen;monooxygenase activity	Molecular Function;Molecular Function;Molecular Function;Molecular Function;Biological Process			IPR002401;IPR001128;noIPR;	Cytochrome P450, E-class, group I;Cytochrome P450;	PR00463 (PRINTS);G3DSA:1.10.630.10 (GENE3D);PF00067 (PFAM);PTHR24279 (PANTHER);PTHR24279:SF80 (PANTHER);SSF48264 (SUPERFAMILY)
evm.scaffold16.81	Core			GH16	glycoside hydrolase family 16	340	gi|695562637|ref|XP_009548801.1|glycoside hydrolase family 16 protein [Heterobasidion irregulare TC 32-1]/gi|575063039|gb|ETW78656.1| glycoside hydrolase family 16 protein [Heterobasidion irregulare TC 32-1]	Heterobasidion irregulare TC 32-1	0	98.82%	339	340	2	GO:0005975;GO:0004553	carbohydrate metabolic process;hydrolase activity, hydrolyzing O-glycosyl compounds	Molecular Function;Biological Process			IPR013320;IPR000757;noIPR;	Concanavalin A-like lectin/glucanase domain;Glycoside hydrolase, family 16;	G3DSA:2.60.120.200 (GENE3D);PF00722 (PFAM);PTHR10963:SF24 (PANTHER);PTHR10963 (PANTHER);SSF49899 (SUPERFAMILY)
evm.scaffold16.96	Core				---NA---	238
evm.scaffold17.1	Core		Y		oxalate decarboxylase	462	gi|575067193|gb|ETW82806.1| CUPIN, Germin, oxalate decarboxylase [Heterobasidion irregulare TC 32-1]/gi|695546691|ref|XP_009544638.1|CUPIN, Germin, oxalate decarboxylase [Heterobasidion irregulare TC 32-1]	Heterobasidion irregulare TC 32-1	0	98.07%	466	466	2	GO:0033609;GO:0045735	nutrient reservoir activity;oxalate metabolic process	Molecular Function;Biological Process			IPR006045;IPR014710;IPR017774;noIPR;IPR011051;	Cupin 1;RmlC-like jelly roll fold;Bicupin, oxalate decarboxylase/oxidase;RmlC-like cupin domain;	SM00835 (SMART);PF00190 (PFAM);G3DSA:2.60.120.10 (GENE3D);TIGR03404 (TIGRFAM);G3DSA:2.60.120.10 (GENE3D);PTHR31238 (PANTHER);PTHR31238:SF32 (PANTHER);SSF51182 (SUPERFAMILY)
evm.scaffold17.137	Core	Divergent	Y		cytochrome P450	520	gi|695565945|ref|XP_009549655.1|cytochrome P450 monooxygenase 31 [Heterobasidion irregulare TC 32-1]/gi|575062139|gb|ETW77757.1| cytochrome P450 monooxygenase 31 [Heterobasidion irregulare TC 32-1]	Heterobasidion irregulare TC 32-1	0	86.13%	513	512	6	GO:0005506;GO:0016705;GO:0016021;GO:0055114;GO:0004497;GO:0020037	iron ion binding;oxidation-reduction process;heme binding;oxidoreductase activity, acting on paired donors, with incorporation or reduction of molecular oxygen;monooxygenase activity;integral component of membrane	Cellular Component;Molecular Function;Molecular Function;Molecular Function;Molecular Function;Biological Process			IPR001128;IPR002401;noIPR;IPR017972;	Cytochrome P450;Cytochrome P450, E-class, group I;Cytochrome P450, conserved site;	PR00385 (PRINTS);PR00463 (PRINTS);PF00067 (PFAM);G3DSA:1.10.630.10 (GENE3D);PTHR24279 (PANTHER);PTHR24279:SF80 (PANTHER);PS00086 (PROSITE_PATTERNS);SSF48264 (SUPERFAMILY)
evm.scaffold17.145	Core	Divergent		S53	family S53 protease	569	gi|695547896|ref|XP_009544953.1|serine protease S53 [Heterobasidion irregulare TC 32-1]/gi|575066991|gb|ETW82604.1| serine protease S53 [Heterobasidion irregulare TC 32-1]	Heterobasidion irregulare TC 32-1	0	98.72%	545	545	2	GO:0006508;GO:0004252	proteolysis;serine-type endopeptidase activity	Molecular Function;Biological Process	EC:3.4.21	Acting on peptide bonds (peptidases)	IPR015366;IPR000209;noIPR;IPR030400;IPR009020;	Peptidase S53, propeptide;Peptidase S8/S53 domain;Sedolisin domain;Proteinase inhibitor, propeptide;	SM00944 (SMART);PF09286 (PFAM);PF00082 (PFAM);G3DSA:3.40.50.200 (GENE3D);PTHR14218 (PANTHER);PS51695 (PROSITE_PROFILES);SSF52743 (SUPERFAMILY);SSF54897 (SUPERFAMILY)
evm.scaffold17.161	Core				PLC-like phosphodiesterase	310	gi|336369212|gb|EGN97554.1| hypothetical protein SERLA73DRAFT_139822 [Serpula lacrymans var. lacrymans S7.3]/gi|336382001|gb|EGO23152.1| hypothetical protein SERLADRAFT_394202 [Serpula lacrymans var. lacrymans S7.9]/gi|597932096|ref|XP_007320392.1|hypothetical protein SERLADRAFT_394202 [Serpula lacrymans var. lacrymans S7.9]	Serpula lacrymans var. lacrymans S7.9/Serpula lacrymans var. lacrymans S7.3	5e-155	81.53%	309	314	5	GO:0016020;GO:0006629;GO:0006352;GO:0005488;GO:0008081	DNA-templated transcription, initiation;membrane;phosphoric diester hydrolase activity;lipid metabolic process;binding	Cellular Component;Molecular Function;Molecular Function;Biological Process;Biological Process			IPR017946;noIPR;	PLC-like phosphodiesterase, TIM beta/alpha-barrel domain;	G3DSA:3.20.20.190 (GENE3D);PTHR13593:SF51 (PANTHER);PTHR13593 (PANTHER);SSF51695 (SUPERFAMILY)
evm.scaffold17.43	Core				major royal jelly	434	gi|695548367|ref|XP_009545079.1|hypothetical protein HETIRDRAFT_450516 [Heterobasidion irregulare TC 32-1]/gi|575067140|gb|ETW82753.1| hypothetical protein HETIRDRAFT_450516 [Heterobasidion irregulare TC 32-1]	Heterobasidion irregulare TC 32-1	0	98.80%	417	417							IPR011042;IPR017996;noIPR;	Six-bladed beta-propeller, TolB-like;Major royal jelly protein/Protein yellow;	G3DSA:2.120.10.30 (GENE3D);PF03022 (PFAM);PTHR10009 (PANTHER);SSF63829 (SUPERFAMILY)
evm.scaffold17.51	Core			CE16	carbohydrate esterase family 16	324	gi|618814979|ref|XP_007310101.1|hypothetical protein STEHIDRAFT_162400 [Stereum hirsutum FP-91666 SS1]/gi|389739425|gb|EIM80618.1| hypothetical protein STEHIDRAFT_162400 [Stereum hirsutum FP-91666 SS1]	Stereum hirsutum FP-91666 SS1	1.6e-157	77.98%	331	327	2	GO:0016788;GO:0016020	membrane;hydrolase activity, acting on ester bonds	Cellular Component;Molecular Function			IPR013830;	SGNH hydrolase-type esterase domain;	G3DSA:3.40.50.1110 (GENE3D);SSF52266 (SUPERFAMILY)
evm.scaffold17.8	Core				Tubulin beta-2 chain	518	gi|575067185|gb|ETW82798.1| hypothetical protein HETIRDRAFT_382834, partial [Heterobasidion irregulare TC 32-1]/gi|695548535|ref|XP_009545122.1|hypothetical protein HETIRDRAFT_382834, partial [Heterobasidion irregulare TC 32-1]	Heterobasidion irregulare TC 32-1	0	98.36%	305	305
evm.scaffold17.80	Core	Divergent		GH3	glycoside hydrolase family 3	931	gi|695546958|ref|XP_009544707.1|glycoside hydrolase family 3 protein [Heterobasidion irregulare TC 32-1]/gi|575067082|gb|ETW82695.1| glycoside hydrolase family 3 protein [Heterobasidion irregulare TC 32-1]	Heterobasidion irregulare TC 32-1	0	97.73%	799	660	3	GO:0008422;GO:0030245;GO:0102483	scopolin beta-glucosidase activity;cellulose catabolic process;beta-glucosidase activity	Molecular Function;Molecular Function;Biological Process	EC:3.2.1.21	Beta-glucosidase	IPR001764;IPR002772;IPR026891;noIPR;IPR026892;IPR017853;	Glycoside hydrolase, family 3, N-terminal;Glycoside hydrolase family 3 C-terminal domain;Fibronectin type III-like domain;Glycoside hydrolase family 3;Glycoside hydrolase superfamily;	PR00133 (PRINTS);PF00933 (PFAM);PF01915 (PFAM);G3DSA:3.40.50.1700 (GENE3D);PF14310 (PFAM);G3DSA:3.20.20.300 (GENE3D);PTHR30620:SF1 (PANTHER);PTHR30620:SF1 (PANTHER);PTHR30620 (PANTHER);PTHR30620 (PANTHER);SSF52279 (SUPERFAMILY);SSF51445 (SUPERFAMILY)
evm.scaffold17.9	Core	Divergent		AA11	hypothetical protein HETIRDRAFT_316297, partial	338	gi|575067184|gb|ETW82797.1| hypothetical protein HETIRDRAFT_316297, partial [Heterobasidion irregulare TC 32-1]/gi|695548531|ref|XP_009545121.1|hypothetical protein HETIRDRAFT_316297, partial [Heterobasidion irregulare TC 32-1]	Heterobasidion irregulare TC 32-1	0	99.27%	291	275
evm.scaffold18.108	Core			No haem,no metal haloperoxidase(HalNPrx),S33	alpha beta-hydrolase	368	gi|575069156|gb|ETW84768.1| epoxide hydrolase [Heterobasidion irregulare TC 32-1]/gi|695541495|ref|XP_009543300.1|epoxide hydrolase [Heterobasidion irregulare TC 32-1]	Heterobasidion irregulare TC 32-1	0	98.37%	368	368	1	GO:0016787	hydrolase activity	Molecular Function			IPR000639;IPR000073;IPR029058;noIPR;	Epoxide hydrolase-like;Alpha/beta hydrolase fold-1;Alpha/Beta hydrolase fold;	PR00412 (PRINTS);PF00561 (PFAM);G3DSA:3.40.50.1820 (GENE3D);PTHR10992:SF877 (PANTHER);PTHR10992:SF877 (PANTHER);PTHR10992 (PANTHER);SSF53474 (SUPERFAMILY)
evm.scaffold18.109	Core		Y		cytochrome P450	507	gi|695545765|ref|XP_009544400.1|cytochrome P450 monooxygenase 36 [Heterobasidion irregulare TC 32-1]/gi|575069159|gb|ETW84771.1| cytochrome P450 monooxygenase 36 [Heterobasidion irregulare TC 32-1]	Heterobasidion irregulare TC 32-1	0	98.62%	507	507	5	GO:0005506;GO:0016705;GO:0055114;GO:0004497;GO:0020037	iron ion binding;oxidation-reduction process;heme binding;oxidoreductase activity, acting on paired donors, with incorporation or reduction of molecular oxygen;monooxygenase activity	Molecular Function;Molecular Function;Molecular Function;Molecular Function;Biological Process			IPR001128;IPR002401;noIPR;IPR017972;	Cytochrome P450;Cytochrome P450, E-class, group I;Cytochrome P450, conserved site;	PR00385 (PRINTS);PR00463 (PRINTS);G3DSA:1.10.630.10 (GENE3D);PF00067 (PFAM);PTHR24279:SF79 (PANTHER);PTHR24279 (PANTHER);PS00086 (PROSITE_PATTERNS);SSF48264 (SUPERFAMILY)
evm.scaffold18.118	Del				hypothetical protein HETIRDRAFT_171275	301	gi|695545799|ref|XP_009544409.1|hypothetical protein HETIRDRAFT_171275 [Heterobasidion irregulare TC 32-1]/gi|575069168|gb|ETW84780.1| hypothetical protein HETIRDRAFT_171275 [Heterobasidion irregulare TC 32-1]	Heterobasidion irregulare TC 32-1	4.3e-39	61.36%	191	176
evm.scaffold18.18	Core	Divergent			hypothetical protein HETIRDRAFT_425924	304	gi|695545385|ref|XP_009544304.1|hypothetical protein HETIRDRAFT_425924 [Heterobasidion irregulare TC 32-1]/gi|575069054|gb|ETW84666.1| hypothetical protein HETIRDRAFT_425924 [Heterobasidion irregulare TC 32-1]	Heterobasidion irregulare TC 32-1	8.7e-117	70.55%	296	326
evm.scaffold18.61	Core	Divergent	Y	AA1	laccase	509	gi|695546500|ref|XP_009544587.1|laccase [Heterobasidion irregulare TC 32-1]/gi|575069354|gb|ETW84966.1| laccase [Heterobasidion irregulare TC 32-1]	Heterobasidion irregulare TC 32-1	0	83.19%	560	565	3	GO:0005507;GO:0016491;GO:0055114	oxidation-reduction process;copper ion binding;oxidoreductase activity	Molecular Function;Molecular Function;Biological Process			IPR001117;IPR011707;IPR008972;IPR011706;noIPR;IPR002355;	Multicopper oxidase, type 1;Multicopper oxidase, type 3;Cupredoxin;Multicopper oxidase, type 2;Multicopper oxidase, copper-binding site;	PF00394 (PFAM);PF07732 (PFAM);G3DSA:2.60.40.420 (GENE3D);PF07731 (PFAM);G3DSA:2.60.40.420 (GENE3D);PTHR11709 (PANTHER);PTHR11709:SF75 (PANTHER);PS00079 (PROSITE_PATTERNS);SSF49503 (SUPERFAMILY);SSF49503 (SUPERFAMILY);SSF49503 (SUPERFAMILY)
evm.scaffold18.66	Core		Y	AA1	laccase	527	gi|575069114|gb|ETW84726.1| laccse sensu stricto [Heterobasidion irregulare TC 32-1]/gi|695541065|ref|XP_009543177.1|laccse sensu stricto [Heterobasidion irregulare TC 32-1]	Heterobasidion irregulare TC 32-1	0	96.60%	529	529	3	GO:0005507;GO:0055114;GO:0052716	hydroquinone:oxygen oxidoreductase activity;oxidation-reduction process;copper ion binding	Molecular Function;Molecular Function;Biological Process	EC:1.10.3;EC:1.10.3.2	Acting on diphenols and related substances as donors;Laccase	IPR011707;IPR011706;IPR008972;IPR001117;noIPR;IPR002355;	Multicopper oxidase, type 3;Multicopper oxidase, type 2;Cupredoxin;Multicopper oxidase, type 1;Multicopper oxidase, copper-binding site;	PF07732 (PFAM);PF07731 (PFAM);G3DSA:2.60.40.420 (GENE3D);PF00394 (PFAM);G3DSA:2.60.40.420 (GENE3D);PTHR11709:SF75 (PANTHER);PTHR11709 (PANTHER);PS00079 (PROSITE_PATTERNS);SSF49503 (SUPERFAMILY);SSF49503 (SUPERFAMILY);SSF49503 (SUPERFAMILY)
evm.scaffold18.80	Core		Y	AA3	aryl-alcohol oxidase	690	gi|695541485|ref|XP_009543297.1|aryl-alcohol oxidase 1 [Heterobasidion irregulare TC 32-1]/gi|575069127|gb|ETW84739.1| aryl-alcohol oxidase 1 [Heterobasidion irregulare TC 32-1]	Heterobasidion irregulare TC 32-1	0	97.24%	596	580	3	GO:0016614;GO:0050660;GO:0055114	oxidation-reduction process;oxidoreductase activity, acting on CH-OH group of donors;flavin adenine dinucleotide binding	Molecular Function;Molecular Function;Biological Process			noIPR;IPR023753;IPR007867;IPR012132;IPR000172;	FAD/NAD(P)-binding domain;Glucose-methanol-choline oxidoreductase, C-terminal;Glucose-methanol-choline oxidoreductase;Glucose-methanol-choline oxidoreductase, N-terminal;	Coil (COILS);G3DSA:3.50.50.60 (GENE3D);PF05199 (PFAM);PIRSF000137 (PIRSF);PF00732 (PFAM);PTHR11552 (PANTHER);PS00624 (PROSITE_PATTERNS);SSF54373 (SUPERFAMILY);SSF51905 (SUPERFAMILY)
evm.scaffold18.95	Core			S10	alpha beta-hydrolase	514	gi|575069146|gb|ETW84758.1| serine protease S10 [Heterobasidion irregulare TC 32-1]/gi|695545716|ref|XP_009544388.1|serine protease S10 [Heterobasidion irregulare TC 32-1]	Heterobasidion irregulare TC 32-1	0	98.25%	514	514	2	GO:0006508;GO:0004185	serine-type carboxypeptidase activity;proteolysis	Molecular Function;Biological Process	EC:3.4.21;EC:3.4.16	Acting on peptide bonds (peptidases);Acting on peptide bonds (peptidases)	IPR001563;IPR029058;noIPR;IPR018202;	Peptidase S10, serine carboxypeptidase;Alpha/Beta hydrolase fold;Peptidase S10, serine carboxypeptidase, active site;	PR00724 (PRINTS);PF00450 (PFAM);G3DSA:3.40.50.1820 (GENE3D);PTHR11802:SF42 (PANTHER);PTHR11802 (PANTHER);PS00131 (PROSITE_PATTERNS);SSF53474 (SUPERFAMILY)
evm.scaffold181.1	Del			GH16	glycoside hydrolase family 16	571	gi|575060277|gb|ETW75898.1| glycoside hydrolase family 16 protein [Heterobasidion irregulare TC 32-1]/gi|695574671|ref|XP_009551889.1|glycoside hydrolase family 16 protein [Heterobasidion irregulare TC 32-1]	Heterobasidion irregulare TC 32-1	4.3e-165	95.88%	408	243	4	GO:0000166;GO:0005975;GO:0016020;GO:0004553	carbohydrate metabolic process;membrane;hydrolase activity, hydrolyzing O-glycosyl compounds;nucleotide binding	Cellular Component;Molecular Function;Molecular Function;Biological Process			IPR013320;noIPR;	Concanavalin A-like lectin/glucanase domain;	G3DSA:2.60.120.200 (GENE3D);G3DSA:2.60.120.200 (GENE3D);PTHR10963:SF33 (PANTHER);PTHR10963 (PANTHER);PTHR10963 (PANTHER);PTHR10963:SF33 (PANTHER);PS51257 (PROSITE_PROFILES);SSF49899 (SUPERFAMILY)
evm.scaffold19.113	Del				tetratricopeptide repeat-containing	1946	gi|695538388|ref|XP_009542500.1|hypothetical protein HETIRDRAFT_443577 [Heterobasidion irregulare TC 32-1]/gi|575070054|gb|ETW85665.1| hypothetical protein HETIRDRAFT_443577 [Heterobasidion irregulare TC 32-1]	Heterobasidion irregulare TC 32-1	0	88.31%	2243	1471	1	GO:0005515	protein binding	Molecular Function			noIPR;IPR019734;IPR011990;IPR024983;	Ribonuclease H-like domain;Tetratricopeptide repeat;Tetratricopeptide-like helical domain;CHAT domain;	Coil (COILS);SM00028 (SMART);G3DSA:1.25.40.10 (GENE3D);G3DSA:1.25.40.10 (GENE3D);PF12770 (PFAM);G3DSA:1.25.40.10 (GENE3D);PF13374 (PFAM);PTHR19959:SF155 (PANTHER);PTHR19959:SF155 (PANTHER);PTHR19959 (PANTHER);PTHR19959 (PANTHER);PTHR19959 (PANTHER);PTHR19959:SF155 (PANTHER);PTHR19959:SF155 (PANTHER);SSF48452 (SUPERFAMILY);SSF48452 (SUPERFAMILY);SSF48452 (SUPERFAMILY);SSF48452 (SUPERFAMILY);SSF819…
evm.scaffold19.128	Core			GH13	glycoside hydrolase family 13	525	gi|389741348|gb|EIM82537.1| glycoside hydrolase family 13 protein [Stereum hirsutum FP-91666 SS1]/gi|618811966|ref|XP_007308650.1|glycoside hydrolase family 13 protein [Stereum hirsutum FP-91666 SS1]	Stereum hirsutum FP-91666 SS1	0	84.10%	537	478	6	GO:0004556;GO:0005509;GO:0016052;GO:0016021;GO:0005982;GO:0005985	starch metabolic process;carbohydrate catabolic process;sucrose metabolic process;integral component of membrane;alpha-amylase activity;calcium ion binding	Cellular Component;Molecular Function;Molecular Function;Biological Process;Biological Process;Biological Process	EC:3.2.1.1	Alpha-amylase	noIPR;IPR006589;IPR015340;IPR006047;IPR013781;IPR013780;IPR015902;IPR017853;	P-loop containing nucleoside triphosphate hydrolase;Glycosyl hydrolase, family 13, subfamily, catalytic domain;Alpha-amylase, domain of unknown function DUF1966, C-terminal;Glycosyl hydrolase, family 13, catalytic domain;Glycoside hydrolase, catalytic domain;Glycosyl hydrolase, family 13, all-beta;Glycoside hydrolase, family 13;Glycoside hydrolase superfamily;	Coil (COILS);SM00642 (SMART);PIRSF001024 (PIRSF);PF09260 (PFAM);PF00128 (PFAM);G3DSA:3.20.20.80 (GENE3D);G3DSA:2.60.40.1180 (GENE3D);PTHR10357 (PANTHER);PTHR10357:SF72 (PANTHER);SSF51011 (SUPERFAMILY);SSF51445 (SUPERFAMILY)
evm.scaffold19.136	Core				Acid phosphatase	325	gi|575070032|gb|ETW85643.1| hypothetical protein HETIRDRAFT_443564 [Heterobasidion irregulare TC 32-1]/gi|695538302|ref|XP_009542479.1|hypothetical protein HETIRDRAFT_443564 [Heterobasidion irregulare TC 32-1]	Heterobasidion irregulare TC 32-1	0	97.23%	325	325	1	GO:0016787	hydrolase activity	Molecular Function			IPR002828;noIPR;	Survival protein SurE-like phosphatase/nucleotidase;	G3DSA:3.40.1210.10 (GENE3D);PF01975 (PFAM);PTHR30457:SF7 (PANTHER);PTHR30457 (PANTHER);SSF64167 (SUPERFAMILY)
evm.scaffold19.154	Core				FAS1 domain-containing	674	gi|695538249|ref|XP_009542465.1|hypothetical protein HETIRDRAFT_432303 [Heterobasidion irregulare TC 32-1]/gi|575070014|gb|ETW85625.1| hypothetical protein HETIRDRAFT_432303 [Heterobasidion irregulare TC 32-1]	Heterobasidion irregulare TC 32-1	0	92.14%	671	674							IPR000782;noIPR;	FAS1 domain;	SM00554 (SMART);PF02469 (PFAM);G3DSA:2.30.180.10 (GENE3D);G3DSA:2.30.180.10 (GENE3D);PTHR10900 (PANTHER);PS50213 (PROSITE_PROFILES);SSF82153 (SUPERFAMILY);SSF82153 (SUPERFAMILY)
evm.scaffold19.28	Core				hypothetical protein HETIRDRAFT_100630	209	gi|695538759|ref|XP_009542590.1|hypothetical protein HETIRDRAFT_100630 [Heterobasidion irregulare TC 32-1]/gi|575070152|gb|ETW85763.1| hypothetical protein HETIRDRAFT_100630 [Heterobasidion irregulare TC 32-1]	Heterobasidion irregulare TC 32-1	3.4e-131	98.40%	188	188							IPR011089;noIPR;	Domain of unknown function DUF1524;	PF07510 (PFAM);PTHR24094:SF14 (PANTHER);PTHR24094 (PANTHER)
evm.scaffold19.62	Core				---NA---	245
evm.scaffold2.1001	Core				amine oxidase	494	gi|575069795|gb|ETW85406.1| polyamine oxidase1, flavin-containing amine oxidoreductase [Heterobasidion irregulare TC 32-1]/gi|695535709|ref|XP_009541770.1|polyamine oxidase1, flavin-containing amine oxidoreductase [Heterobasidion irregulare TC 32-1]	Heterobasidion irregulare TC 32-1	0	96.96%	492	494	2	GO:0016491;GO:0055114	oxidation-reduction process;oxidoreductase activity	Molecular Function;Biological Process			IPR002937;IPR023753;noIPR;	Amine oxidase;FAD/NAD(P)-binding domain;	PF01593 (PFAM);G3DSA:3.50.50.60 (GENE3D);PTHR10742:SF306 (PANTHER);PTHR10742 (PANTHER);SSF51905 (SUPERFAMILY);SSF54373 (SUPERFAMILY)
evm.scaffold2.1005	Core	Conserved			hypothetical protein HETIRDRAFT_424707	138	gi|575069790|gb|ETW85401.1| hypothetical protein HETIRDRAFT_424707 [Heterobasidion irregulare TC 32-1]/gi|695537478|ref|XP_009542265.1|hypothetical protein HETIRDRAFT_424707 [Heterobasidion irregulare TC 32-1]	Heterobasidion irregulare TC 32-1	3e-34	100.00%	144	59	1	GO:0016021	integral component of membrane	Cellular Component
evm.scaffold2.105	Core				hypothetical protein HETIRDRAFT_120472	364	gi|575059372|gb|ETW74995.1| hypothetical protein HETIRDRAFT_120472 [Heterobasidion irregulare TC 32-1]/gi|695584839|ref|XP_009553448.1|hypothetical protein HETIRDRAFT_120472 [Heterobasidion irregulare TC 32-1]	Heterobasidion irregulare TC 32-1	2e-86	78.30%	291	235
evm.scaffold2.118	Core				hypothetical protein HETIRDRAFT_442803	474	gi|575059418|gb|ETW75041.1| hypothetical protein HETIRDRAFT_442803 [Heterobasidion irregulare TC 32-1]/gi|695585724|ref|XP_009553489.1|hypothetical protein HETIRDRAFT_442803 [Heterobasidion irregulare TC 32-1]	Heterobasidion irregulare TC 32-1	0	96.62%	466	474	2	GO:0016757;GO:0016021	transferase activity, transferring glycosyl groups;integral component of membrane	Cellular Component;Molecular Function			IPR007657;noIPR;	Glycosyltransferase AER61, uncharacterised;	PF04577 (PFAM);PTHR20961 (PANTHER);PTHR20961:SF29 (PANTHER)
evm.scaffold2.134	Core	Divergent		S10	alpha beta-hydrolase	479	gi|695585910|ref|XP_009553499.1|serine carboxypeptidase S10 [Heterobasidion irregulare TC 32-1]/gi|575059430|gb|ETW75053.1| serine carboxypeptidase S10 [Heterobasidion irregulare TC 32-1]	Heterobasidion irregulare TC 32-1	0	97.78%	486	450	2	GO:0006508;GO:0004185	serine-type carboxypeptidase activity;proteolysis	Molecular Function;Biological Process	EC:3.4.21;EC:3.4.16	Acting on peptide bonds (peptidases);Acting on peptide bonds (peptidases)	IPR001563;IPR029058;noIPR;	Peptidase S10, serine carboxypeptidase;Alpha/Beta hydrolase fold;	PR00724 (PRINTS);G3DSA:3.40.50.1820 (GENE3D);PF00450 (PFAM);PTHR11802:SF64 (PANTHER);PTHR11802 (PANTHER);SSF53474 (SUPERFAMILY)
evm.scaffold2.139	Core	Conserved			supernatant C-terminal domain-containing	204	gi|695542539|ref|XP_009543576.1|hypothetical protein HETIRDRAFT_472150 [Heterobasidion irregulare TC 32-1]/gi|575068223|gb|ETW83835.1| hypothetical protein HETIRDRAFT_472150 [Heterobasidion irregulare TC 32-1]	Heterobasidion irregulare TC 32-1	4.7e-148	99.02%	204	204	6	GO:0006888;GO:0016050;GO:0016021;GO:0005783;GO:0030134;GO:0006621	ER to Golgi vesicle-mediated transport;ER to Golgi transport vesicle;vesicle organization;integral component of membrane;endoplasmic reticulum;protein retention in ER lumen	Cellular Component;Cellular Component;Cellular Component;Biological Process;Biological Process;Biological Process			IPR009038;noIPR;IPR015720;	GOLD domain;TMP21-related;	PF01105 (PFAM);PTHR22811:SF31 (PANTHER);PTHR22811 (PANTHER);PS50866 (PROSITE_PROFILES);SSF101576 (SUPERFAMILY)
evm.scaffold2.152	Core	Conserved			hypothetical protein HETIRDRAFT_102501	152	gi|695542591|ref|XP_009543589.1|hypothetical protein HETIRDRAFT_102501 [Heterobasidion irregulare TC 32-1]/gi|575068239|gb|ETW83851.1| hypothetical protein HETIRDRAFT_102501 [Heterobasidion irregulare TC 32-1]	Heterobasidion irregulare TC 32-1	9.4e-90	90.79%	152	152
evm.scaffold2.154	Core	Conserved			hypothetical protein HETIRDRAFT_312085	205	gi|695542599|ref|XP_009543591.1|hypothetical protein HETIRDRAFT_312085 [Heterobasidion irregulare TC 32-1]/gi|575068241|gb|ETW83853.1| hypothetical protein HETIRDRAFT_312085 [Heterobasidion irregulare TC 32-1]	Heterobasidion irregulare TC 32-1	1.7e-134	95.12%	205	205
evm.scaffold2.194	Core	Divergent		CE10,S09X	extracellular triacylglycerol lipase precursor	558	gi|695542759|ref|XP_009543631.1|Esterase/lipase/thioesterase [Heterobasidion irregulare TC 32-1]/gi|575068287|gb|ETW83899.1| Esterase/lipase/thioesterase [Heterobasidion irregulare TC 32-1]	Heterobasidion irregulare TC 32-1	0	92.25%	581	581	1	GO:0016787	hydrolase activity	Molecular Function			IPR002018;IPR029058;noIPR;IPR019826;IPR019819;	Carboxylesterase, type B;Alpha/Beta hydrolase fold;Carboxylesterase type B, active site;Carboxylesterase type B, conserved site;	PF00135 (PFAM);G3DSA:3.40.50.1820 (GENE3D);PTHR11559 (PANTHER);PS00122 (PROSITE_PATTERNS);PS00941 (PROSITE_PATTERNS);SSF53474 (SUPERFAMILY)
evm.scaffold2.196	Core				DUF1793-domain-containing	697	gi|695542763|ref|XP_009543632.1|hypothetical protein HETIRDRAFT_449514 [Heterobasidion irregulare TC 32-1]/gi|575068290|gb|ETW83902.1| hypothetical protein HETIRDRAFT_449514 [Heterobasidion irregulare TC 32-1]	Heterobasidion irregulare TC 32-1	0	97.99%	698	695	1	GO:0003824	catalytic activity	Molecular Function			IPR032514;IPR032515;IPR014870;noIPR;IPR008928;	Domain of unknown function DUF4965;Domain of unknown function DUF4964;Domain of unknown function DUF1793;Six-hairpin glycosidase-like;	PF16335 (PFAM);PF16334 (PFAM);PF08760 (PFAM);PTHR31987 (PANTHER);PTHR31987:SF1 (PANTHER);SSF48208 (SUPERFAMILY)
evm.scaffold2.197	Core		Y	GH18	glycoside hydrolase family 18	548	gi|575068293|gb|ETW83905.1| glycoside hydrolase family 18 protein, partial [Heterobasidion irregulare TC 32-1]/gi|695540916|ref|XP_009543139.1|glycoside hydrolase family 18 protein, partial [Heterobasidion irregulare TC 32-1]	Heterobasidion irregulare TC 32-1	0	91.07%	378	403	4	GO:0004568;GO:0005975;GO:0016998;GO:0006032	carbohydrate metabolic process;chitinase activity;chitin catabolic process;cell wall macromolecule catabolic process	Molecular Function;Biological Process;Biological Process;Biological Process	EC:3.2.1.14	Chitinase	IPR011583;IPR013781;IPR001223;noIPR;IPR001579;IPR017853;	Chitinase II;Glycoside hydrolase, catalytic domain;Glycoside hydrolase family 18, catalytic domain;Glycoside hydrolase, chitinase active site;Glycoside hydrolase superfamily;	SM00636 (SMART);G3DSA:3.20.20.80 (GENE3D);PF00704 (PFAM);PTHR11177 (PANTHER);PS01095 (PROSITE_PATTERNS);SSF51445 (SUPERFAMILY)
evm.scaffold2.207	Core				hypothetical protein JAAARDRAFT_201958	218	gi|646400572|gb|KDQ64651.1|hypothetical protein JAAARDRAFT_201958 [Jaapia argillacea MUCL 33604]	Jaapia argillacea MUCL 33604	9.3e-37	54.42%	271	226
evm.scaffold2.220	Core				DUF1682-domain-containing	371	gi|695542869|ref|XP_009543660.1|hypothetical protein HETIRDRAFT_444003 [Heterobasidion irregulare TC 32-1]/gi|575068321|gb|ETW83933.1| hypothetical protein HETIRDRAFT_444003 [Heterobasidion irregulare TC 32-1]	Heterobasidion irregulare TC 32-1	0	96.77%	369	372	1	GO:0016021	integral component of membrane	Cellular Component			noIPR;IPR012879;	Phox homologous domain;Protein of unknown function DUF1682;	Coil (COILS);PF07946 (PFAM);PTHR12883 (PANTHER)
evm.scaffold2.239	Core		Y	GH13	glycoside hydrolase family 13	519	gi|695542974|ref|XP_009543687.1|glycoside hydrolase family 13 protein [Heterobasidion irregulare TC 32-1]/gi|575068348|gb|ETW83960.1| glycoside hydrolase family 13 protein [Heterobasidion irregulare TC 32-1]	Heterobasidion irregulare TC 32-1	0	98.84%	519	519	6	GO:0004556;GO:0005509;GO:0016052;GO:0016020;GO:0005982;GO:0005985	starch metabolic process;membrane;carbohydrate catabolic process;sucrose metabolic process;alpha-amylase activity;calcium ion binding	Cellular Component;Molecular Function;Molecular Function;Biological Process;Biological Process;Biological Process	EC:3.2.1.1	Alpha-amylase	IPR006589;IPR015340;IPR006047;IPR013780;noIPR;IPR013781;IPR015902;IPR017853;	Glycosyl hydrolase, family 13, subfamily, catalytic domain;Alpha-amylase, domain of unknown function DUF1966, C-terminal;Glycosyl hydrolase, family 13, catalytic domain;Glycosyl hydrolase, family 13, all-beta;Glycoside hydrolase, catalytic domain;Glycoside hydrolase, family 13;Glycoside hydrolase superfamily;	SM00642 (SMART);PF09260 (PFAM);PF00128 (PFAM);G3DSA:2.60.40.1180 (GENE3D);PIRSF001024 (PIRSF);G3DSA:3.20.20.80 (GENE3D);PTHR10357:SF72 (PANTHER);PTHR10357 (PANTHER);SSF51011 (SUPERFAMILY);SSF51445 (SUPERFAMILY)
evm.scaffold2.24	Core			GH16	glycoside hydrolase family 16	409	gi|695583194|ref|XP_009553364.1|glycoside hydrolase family 16 protein [Heterobasidion irregulare TC 32-1]/gi|575059277|gb|ETW74900.1| glycoside hydrolase family 16 protein [Heterobasidion irregulare TC 32-1]	Heterobasidion irregulare TC 32-1	0	96.63%	415	415	3	GO:0005975;GO:0016021;GO:0004553	carbohydrate metabolic process;hydrolase activity, hydrolyzing O-glycosyl compounds;integral component of membrane	Cellular Component;Molecular Function;Biological Process			IPR013320;noIPR;	Concanavalin A-like lectin/glucanase domain;	G3DSA:2.60.120.200 (GENE3D);PTHR10963:SF24 (PANTHER);PTHR10963 (PANTHER);SSF49899 (SUPERFAMILY)
evm.scaffold2.25	Core				S-adenosyl-L-methionine-dependent methyltransferase	303	gi|575059278|gb|ETW74901.1| hypothetical protein HETIRDRAFT_423513 [Heterobasidion irregulare TC 32-1]/gi|695583213|ref|XP_009553365.1|hypothetical protein HETIRDRAFT_423513 [Heterobasidion irregulare TC 32-1]	Heterobasidion irregulare TC 32-1	0	94.72%	303	303							IPR029063;	S-adenosyl-L-methionine-dependent methyltransferase;	G3DSA:3.40.50.150 (GENE3D);SSF53335 (SUPERFAMILY)
evm.scaffold2.257	Core	Conserved	Y	Thioredoxin type M(TrxM)	disulfide isomerase	499	gi|695543023|ref|XP_009543701.1|protein disulfide isomerase family, redox active TRX domains [Heterobasidion irregulare TC 32-1]/gi|575068366|gb|ETW83978.1| protein disulfide isomerase family, redox active TRX domains [Heterobasidion irregulare TC 32-1]	Heterobasidion irregulare TC 32-1	0	98.80%	499	499	3	GO:0003756;GO:0005783;GO:0045454	protein disulfide isomerase activity;cell redox homeostasis;endoplasmic reticulum	Cellular Component;Molecular Function;Biological Process	EC:5.3.4.1	Protein disulfide-isomerase	noIPR;IPR012336;IPR005792;IPR005788;IPR013766;IPR017937;	Snf7 family;Thioredoxin-like fold;Protein disulphide isomerase;Disulphide isomerase;Thioredoxin domain;Thioredoxin, conserved site;	PR00421 (PRINTS);G3DSA:3.40.30.10 (GENE3D);G3DSA:3.40.30.10 (GENE3D);TIGR01130 (TIGRFAM);TIGR01126 (TIGRFAM);PF13848 (PFAM);PF00085 (PFAM);G3DSA:3.40.30.10 (GENE3D);G3DSA:3.40.30.10 (GENE3D);PTHR18929:SF74 (PANTHER);PTHR18929 (PANTHER);PS00194 (PROSITE_PATTERNS);PS00194 (PROSITE_PATTERNS);PS51352 (PROSITE_PROFILES);PS51352 (PROSITE_PROFILES);SSF52833 (SUPERFAMILY);SSF52833 (SUPERFAMILY);SSF52833 …
evm.scaffold2.261	Core		Y	A01A	aspartic peptidase A1	414	gi|695541026|ref|XP_009543166.1|putative aspartic peptidase A1 [Heterobasidion irregulare TC 32-1]/gi|575068371|gb|ETW83983.1| putative aspartic peptidase A1 [Heterobasidion irregulare TC 32-1]	Heterobasidion irregulare TC 32-1	0	99.28%	414	414	5	GO:0004190;GO:0009267;GO:0000324;GO:0051603;GO:0016237	aspartic-type endopeptidase activity;lysosomal microautophagy;fungal-type vacuole;proteolysis involved in cellular protein catabolic process;cellular response to starvation	Cellular Component;Molecular Function;Biological Process;Biological Process;Biological Process	EC:3.4.23	Acting on peptide bonds (peptidases)	IPR001461;IPR021109;noIPR;IPR001969;	Aspartic peptidase;Aspartic peptidase domain;Aspartic peptidase, active site;	PR00792 (PRINTS);G3DSA:2.40.70.10 (GENE3D);G3DSA:2.40.70.10 (GENE3D);PF00026 (PFAM);PTHR13683:SF307 (PANTHER);PTHR13683 (PANTHER);PS00141 (PROSITE_PATTERNS);PS00141 (PROSITE_PATTERNS);SSF50630 (SUPERFAMILY)
evm.scaffold2.274	Core	Divergent		GH2	glycoside hydrolase family 2	987	gi|695541383|ref|XP_009543268.1|glycoside hydrolase family 2 protein [Heterobasidion irregulare TC 32-1]/gi|575068388|gb|ETW84000.1| glycoside hydrolase family 2 protein [Heterobasidion irregulare TC 32-1]	Heterobasidion irregulare TC 32-1	0	96.01%	975	977	2	GO:0005975;GO:0004553	carbohydrate metabolic process;hydrolase activity, hydrolyzing O-glycosyl compounds	Molecular Function;Biological Process			IPR013781;IPR008979;noIPR;IPR017853;IPR006102;	Glycoside hydrolase, catalytic domain;Galactose-binding domain-like;Glycoside hydrolase superfamily;Glycoside hydrolase, family 2, immunoglobulin-like beta-sandwich;	G3DSA:3.20.20.80 (GENE3D);G3DSA:2.60.120.260 (GENE3D);PTHR10066:SF12 (PANTHER);PTHR10066 (PANTHER);PTHR10066:SF12 (PANTHER);PTHR10066 (PANTHER);PTHR10066:SF12 (PANTHER);PTHR10066 (PANTHER);SSF49785 (SUPERFAMILY);SSF51445 (SUPERFAMILY);SSF49303 (SUPERFAMILY)
evm.scaffold2.292	Core				Glycoside Hydrolase Family 79	160	gi|1124106469|gb|OKY58959.1|hypothetical protein PHLCEN_7564 [Phlebia centrifuga]	Phlebia centrifuga	3.3e-42	69.72%	265	142	2	GO:0016020;GO:0016787	membrane;hydrolase activity	Cellular Component;Molecular Function
evm.scaffold2.30	Core	Conserved			---NA---	73
evm.scaffold2.319	Core				heat shock Hsp90	812	gi|695543264|ref|XP_009543762.1|hypothetical protein HETIRDRAFT_381382 [Heterobasidion irregulare TC 32-1]/gi|575068432|gb|ETW84044.1| hypothetical protein HETIRDRAFT_381382 [Heterobasidion irregulare TC 32-1]	Heterobasidion irregulare TC 32-1	0	99.26%	812	812	4	GO:0005524;GO:0051082;GO:0006457;GO:0006950	response to stress;protein folding;ATP binding;unfolded protein binding	Molecular Function;Molecular Function;Biological Process;Biological Process			IPR020575;IPR001404;IPR003594;noIPR;IPR019805;IPR020568;	Heat shock protein Hsp90, N-terminal;Heat shock protein Hsp90 family;Histidine kinase-like ATPase, C-terminal domain;Heat shock protein Hsp90, conserved site;Ribosomal protein S5 domain 2-type fold;	PR00775 (PRINTS);PF00183 (PFAM);G3DSA:3.30.565.10 (GENE3D);PF02518 (PFAM);PIRSF002583 (PIRSF);PTHR11528 (PANTHER);PTHR11528:SF54 (PANTHER);PS00298 (PROSITE_PATTERNS);MF_00505 (HAMAP);SSF110942 (SUPERFAMILY);SSF54211 (SUPERFAMILY);SSF55874 (SUPERFAMILY)
evm.scaffold2.326	Core				hypothetical protein HETIRDRAFT_62739	242	gi|695541396|ref|XP_009543272.1|hypothetical protein HETIRDRAFT_62739 [Heterobasidion irregulare TC 32-1]/gi|575068441|gb|ETW84053.1| hypothetical protein HETIRDRAFT_62739 [Heterobasidion irregulare TC 32-1]	Heterobasidion irregulare TC 32-1	3.8e-174	97.52%	242	242							noIPR;IPR004911;	L-Aspartase-like;Gamma interferon inducible lysosomal thiol reductase GILT;	Coil (COILS);PF03227 (PFAM);PTHR13234 (PANTHER);PTHR13234:SF8 (PANTHER)
evm.scaffold2.327	Core	Conserved			ER-to-golgi transport membrane	97	gi|575068442|gb|ETW84054.1| hypothetical protein HETIRDRAFT_47727 [Heterobasidion irregulare TC 32-1]/gi|695541215|ref|XP_009543222.1|hypothetical protein HETIRDRAFT_47727 [Heterobasidion irregulare TC 32-1]	Heterobasidion irregulare TC 32-1	2.4e-53	97.94%	97	97	1	GO:0016021	integral component of membrane	Cellular Component			IPR013880;	Yos1-like;	PF08571 (PFAM);PTHR15858 (PANTHER)
evm.scaffold2.329	Core				oligosaccharyl transferase alpha subunit	488	gi|695543303|ref|XP_009543772.1|hypothetical protein HETIRDRAFT_458003 [Heterobasidion irregulare TC 32-1]/gi|575068444|gb|ETW84056.1| hypothetical protein HETIRDRAFT_458003 [Heterobasidion irregulare TC 32-1]	Heterobasidion irregulare TC 32-1	0	98.98%	488	488	4	GO:0004579;GO:0008250;GO:0016021;GO:0018279	protein N-linked glycosylation via asparagine;oligosaccharyltransferase complex;integral component of membrane;dolichyl-diphosphooligosaccharide-protein glycotransferase activity	Cellular Component;Molecular Function;Cellular Component;Biological Process	EC:2.4.1.119	Glycosyltransferases	IPR007676;noIPR;	Ribophorin I;	PF04597 (PFAM);PTHR21049 (PANTHER);PTHR21049:SF0 (PANTHER)
evm.scaffold2.330	Core				hypothetical protein HETIRDRAFT_415774	192	gi|575068445|gb|ETW84057.1| hypothetical protein HETIRDRAFT_415774 [Heterobasidion irregulare TC 32-1]/gi|695543307|ref|XP_009543773.1|hypothetical protein HETIRDRAFT_415774 [Heterobasidion irregulare TC 32-1]	Heterobasidion irregulare TC 32-1	6.3e-131	95.31%	192	192
evm.scaffold2.346	Core		Y	CE4	carbohydrate esterase family 4	447	gi|575068461|gb|ETW84073.1| carbohydrate esterase family 4 protein [Heterobasidion irregulare TC 32-1]/gi|695541403|ref|XP_009543274.1|carbohydrate esterase family 4 protein [Heterobasidion irregulare TC 32-1]	Heterobasidion irregulare TC 32-1	0	98.42%	477	444	3	GO:0016810;GO:0005975;GO:0006807	carbohydrate metabolic process;nitrogen compound metabolic process;hydrolase activity, acting on carbon-nitrogen (but not peptide) bonds	Molecular Function;Biological Process;Biological Process			IPR002509;noIPR;IPR011330;	NodB homology domain;Glycoside hydrolase/deacetylase, beta/alpha-barrel;	PF01522 (PFAM);G3DSA:3.20.20.370 (GENE3D);PTHR10587 (PANTHER);PTHR10587:SF67 (PANTHER);PS51677 (PROSITE_PROFILES);SSF88713 (SUPERFAMILY)
evm.scaffold2.347	Core		Y	Early nodulin(ENODL)	Pkinase-domain-containing	747	gi|695543378|ref|XP_009543790.1|hypothetical protein HETIRDRAFT_155332 [Heterobasidion irregulare TC 32-1]/gi|575068464|gb|ETW84076.1| hypothetical protein HETIRDRAFT_155332 [Heterobasidion irregulare TC 32-1]	Heterobasidion irregulare TC 32-1	0	99.26%	689	674	3	GO:0005524;GO:0004672;GO:0006468	protein kinase activity;protein phosphorylation;ATP binding	Molecular Function;Molecular Function;Biological Process			noIPR;IPR002290;IPR000719;IPR017441;IPR011009;	SKP1/BTB/POZ domain;Serine/threonine/dual specificity protein kinase, catalytic domain;Protein kinase domain;Protein kinase, ATP binding site;Protein kinase-like domain;	Coil (COILS);Coil (COILS);SM00220 (SMART);G3DSA:3.30.200.20 (GENE3D);G3DSA:1.10.510.10 (GENE3D);PF00069 (PFAM);PTHR24361 (PANTHER);PTHR24361:SF25 (PANTHER);PS00107 (PROSITE_PATTERNS);PS50011 (PROSITE_PROFILES);SSF56112 (SUPERFAMILY)
evm.scaffold2.388	Core	Divergent			hypothetical protein STEHIDRAFT_170063	235	gi|389743162|gb|EIM84347.1| hypothetical protein STEHIDRAFT_170063 [Stereum hirsutum FP-91666 SS1]/gi|618807539|ref|XP_007306482.1|hypothetical protein STEHIDRAFT_170063 [Stereum hirsutum FP-91666 SS1]	Stereum hirsutum FP-91666 SS1	6.5e-11	44.74%	478	152
evm.scaffold2.412	Core				hypothetical protein HETIRDRAFT_312930	448	gi|695543629|ref|XP_009543852.1|hypothetical protein HETIRDRAFT_312930 [Heterobasidion irregulare TC 32-1]/gi|575068535|gb|ETW84147.1| hypothetical protein HETIRDRAFT_312930 [Heterobasidion irregulare TC 32-1]	Heterobasidion irregulare TC 32-1	0	97.32%	448	448	1	GO:0016787	hydrolase activity	Molecular Function			IPR000994;	Peptidase M24, structural domain;	G3DSA:3.90.230.10 (GENE3D);PF00557 (PFAM);SSF55920 (SUPERFAMILY)
evm.scaffold2.417	Core		Y		gEgh 16	283	gi|695543641|ref|XP_009543855.1|hypothetical protein HETIRDRAFT_472613 [Heterobasidion irregulare TC 32-1]/gi|575068539|gb|ETW84151.1| hypothetical protein HETIRDRAFT_472613 [Heterobasidion irregulare TC 32-1]	Heterobasidion irregulare TC 32-1	3.3e-133	98.46%	284	195							IPR021476;noIPR;	Protein of unknown function DUF3129;	PF11327 (PFAM);PTHR34618 (PANTHER)
evm.scaffold2.433	Core			No haem,no metal haloperoxidase(HalNPrx),S33	alpha beta-hydrolase	362	gi|695543698|ref|XP_009543869.1|hypothetical protein HETIRDRAFT_146780 [Heterobasidion irregulare TC 32-1]/gi|575068556|gb|ETW84168.1| hypothetical protein HETIRDRAFT_146780 [Heterobasidion irregulare TC 32-1]	Heterobasidion irregulare TC 32-1	0	94.77%	317	325	2	GO:0016021;GO:0016787	hydrolase activity;integral component of membrane	Cellular Component;Molecular Function			IPR000073;IPR029058;noIPR;	Alpha/beta hydrolase fold-1;Alpha/Beta hydrolase fold;	PR00111 (PRINTS);PF00561 (PFAM);G3DSA:3.40.50.1820 (GENE3D);PTHR10992 (PANTHER);SSF53474 (SUPERFAMILY)
evm.scaffold2.521	Core	Conserved	Y	M43B	Metallo peptidase M43B	287	gi|575068650|gb|ETW84262.1| Metallo peptidase M43B, zinc-dependent metalloprotease, pappalysin-like protein [Heterobasidion irregulare TC 32-1]/gi|695541433|ref|XP_009543283.1|Metallo peptidase M43B, zinc-dependent metalloprotease, pappalysin-like protein [Heterobasidion irregulare TC 32-1]	Heterobasidion irregulare TC 32-1	0	97.91%	287	287	2	GO:0006508;GO:0008237	metallopeptidase activity;proteolysis	Molecular Function;Biological Process			IPR008754;IPR024079;noIPR;	Peptidase M43, pregnancy-associated plasma-A;Metallopeptidase, catalytic domain;	PF05572 (PFAM);G3DSA:3.40.390.10 (GENE3D);PTHR19325:SF359 (PANTHER);PTHR19325 (PANTHER);SSF55486 (SUPERFAMILY)
evm.scaffold2.540	Core		Y	A01A	acid protease	394	gi|575068672|gb|ETW84284.1| aspartic peptidase [Heterobasidion irregulare TC 32-1]/gi|695544079|ref|XP_009543969.1|aspartic peptidase [Heterobasidion irregulare TC 32-1]	Heterobasidion irregulare TC 32-1	0	92.64%	389	394	2	GO:0004190;GO:0006508	aspartic-type endopeptidase activity;proteolysis	Molecular Function;Biological Process	EC:3.4.23	Acting on peptide bonds (peptidases)	IPR001461;IPR021109;noIPR;IPR001969;	Aspartic peptidase;Aspartic peptidase domain;Aspartic peptidase, active site;	PR00792 (PRINTS);PF00026 (PFAM);G3DSA:2.40.70.10 (GENE3D);G3DSA:2.40.70.10 (GENE3D);PTHR13683 (PANTHER);PTHR13683:SF249 (PANTHER);PS00141 (PROSITE_PATTERNS);PS00141 (PROSITE_PATTERNS);SSF50630 (SUPERFAMILY)
evm.scaffold2.556	Core			M28A	Metallo peptidase M28	394	gi|575068690|gb|ETW84302.1| Metallo peptidase M28 [Heterobasidion irregulare TC 32-1]/gi|695544143|ref|XP_009543986.1|Metallo peptidase M28 [Heterobasidion irregulare TC 32-1]	Heterobasidion irregulare TC 32-1	0	98.22%	392	393	3	GO:0046872;GO:0006508;GO:0008233	metal ion binding;peptidase activity;proteolysis	Molecular Function;Molecular Function;Biological Process			IPR007484;noIPR;	Peptidase M28;	PF04389 (PFAM);G3DSA:3.40.630.10 (GENE3D);PTHR12147 (PANTHER);PTHR12147:SF21 (PANTHER);SSF53187 (SUPERFAMILY)
evm.scaffold2.560	Core			GH128	glycoside hydrolase family 128	373	gi|695544158|ref|XP_009543990.1|hypothetical protein HETIRDRAFT_240237, partial [Heterobasidion irregulare TC 32-1]/gi|575068694|gb|ETW84306.1| hypothetical protein HETIRDRAFT_240237, partial [Heterobasidion irregulare TC 32-1]	Heterobasidion irregulare TC 32-1	2.7e-165	91.90%	247	247	1	GO:0005975	carbohydrate metabolic process	Biological Process			IPR013781;IPR024655;noIPR;IPR017853;	Glycoside hydrolase, catalytic domain;Uncharacterised protein family, glycosyl hydrolase catalytic domain;Glycoside hydrolase superfamily;	G3DSA:3.20.20.80 (GENE3D);PF11790 (PFAM);PTHR34154 (PANTHER);PTHR34154:SF3 (PANTHER);PS51257 (PROSITE_PROFILES);SSF51445 (SUPERFAMILY)
evm.scaffold2.617	Core			GH47	glycoside hydrolase family 47	877	gi|575068764|gb|ETW84376.1| glycoside hydrolase family 47 protein [Heterobasidion irregulare TC 32-1]/gi|695544416|ref|XP_009544054.1|glycoside hydrolase family 47 protein [Heterobasidion irregulare TC 32-1]	Heterobasidion irregulare TC 32-1	0	97.72%	877	877	4	GO:0005975;GO:0005509;GO:0016020;GO:0004571	carbohydrate metabolic process;membrane;mannosyl-oligosaccharide 1,2-alpha-mannosidase activity;calcium ion binding	Cellular Component;Molecular Function;Molecular Function;Biological Process	EC:3.2.1.113;EC:3.2.1.24	Mannosyl-oligosaccharide 1,2-alpha-mannosidase;Alpha-mannosidase	IPR001382;IPR003137;noIPR;	Glycoside hydrolase family 47;PA domain;	PR00747 (PRINTS);G3DSA:1.50.10.50 (GENE3D);PF01532 (PFAM);PF02225 (PFAM);G3DSA:3.50.30.30 (GENE3D);PTHR11742 (PANTHER);PTHR11742:SF25 (PANTHER);SSF52025 (SUPERFAMILY);SSF48225 (SUPERFAMILY)
evm.scaffold2.631	Core	Conserved			Non-Catalytic module family EXPN	249	gi|695544472|ref|XP_009544069.1|hypothetical protein HETIRDRAFT_416087 [Heterobasidion irregulare TC 32-1]/gi|575068779|gb|ETW84391.1| hypothetical protein HETIRDRAFT_416087 [Heterobasidion irregulare TC 32-1]	Heterobasidion irregulare TC 32-1	2.3e-177	96.79%	249	249							IPR009009;noIPR;	RlpA-like double-psi beta-barrel domain;	G3DSA:2.40.40.10 (GENE3D);PF03330 (PFAM);PTHR31836:SF7 (PANTHER);PTHR31836 (PANTHER);SSF50685 (SUPERFAMILY)
evm.scaffold2.67	Core	Divergent		AA2, MnP	manganese peroxidase	361	gi|575059322|gb|ETW74945.1| manganese peroxidase [Heterobasidion irregulare TC 32-1]/gi|695583931|ref|XP_009553404.1|manganese peroxidase [Heterobasidion irregulare TC 32-1]	Heterobasidion irregulare TC 32-1	0	98.61%	361	361	7	GO:0004601;GO:0006979;GO:0046872;GO:0006804;GO:0098869;GO:0055114;GO:0020037	peroxidase activity;oxidation-reduction process;metal ion binding;heme binding;cellular oxidant detoxification;response to oxidative stress;obsolete peroxidase reaction	Molecular Function;Molecular Function;Molecular Function;Biological Process;Biological Process;Biological Process;Biological Process	EC:1.11.1.7	Peroxidase	IPR001621;IPR002016;noIPR;IPR024589;IPR019794;IPR010255;	Fungal ligninase;Haem peroxidase, plant/fungal/bacterial;Fungal ligninase, C-terminal;Peroxidase, active site;Haem peroxidase;	PR00462 (PRINTS);PR00458 (PRINTS);G3DSA:1.10.420.10 (GENE3D);PF00141 (PFAM);G3DSA:1.10.520.10 (GENE3D);PF11895 (PFAM);PTHR31356 (PANTHER);PTHR31356:SF0 (PANTHER);PS00436 (PROSITE_PATTERNS);PS50873 (PROSITE_PROFILES);SSF48113 (SUPERFAMILY)
evm.scaffold2.697	Core	Conserved			hypothetical protein HETIRDRAFT_416155	127	gi|575068849|gb|ETW84461.1| hypothetical protein HETIRDRAFT_416155 [Heterobasidion irregulare TC 32-1]/gi|695544713|ref|XP_009544132.1|hypothetical protein HETIRDRAFT_416155 [Heterobasidion irregulare TC 32-1]	Heterobasidion irregulare TC 32-1	9.6e-85	99.21%	127	127
evm.scaffold2.698	Core			GH105	Six-hairpin glycosidase	405	gi|695544718|ref|XP_009544133.1|hypothetical protein HETIRDRAFT_151088 [Heterobasidion irregulare TC 32-1]/gi|575068850|gb|ETW84462.1| hypothetical protein HETIRDRAFT_151088 [Heterobasidion irregulare TC 32-1]	Heterobasidion irregulare TC 32-1	0	96.24%	398	399	1	GO:0003824	catalytic activity	Molecular Function			IPR012341;IPR010905;noIPR;IPR008928;	Six-hairpin glycosidase;Glycosyl hydrolase, family 88;Six-hairpin glycosidase-like;	G3DSA:1.50.10.10 (GENE3D);PF07470 (PFAM);PTHR41814 (PANTHER);SSF48208 (SUPERFAMILY)
evm.scaffold2.70	Core				Purine nucleoside permease	403	gi|695584049|ref|XP_009553409.1|hypothetical protein HETIRDRAFT_332014 [Heterobasidion irregulare TC 32-1]/gi|575059328|gb|ETW74951.1| hypothetical protein HETIRDRAFT_332014 [Heterobasidion irregulare TC 32-1]	Heterobasidion irregulare TC 32-1	0	95.64%	403	390	1	GO:0055085	transmembrane transport	Biological Process			IPR009486;noIPR;	Purine nucleoside permease;	PF06516 (PFAM);PIRSF013171 (PIRSF);PTHR38643 (PANTHER)
evm.scaffold2.731	Core	Divergent			DUF1748-domain-containing	120	gi|695544840|ref|XP_009544165.1|hypothetical protein HETIRDRAFT_473148 [Heterobasidion irregulare TC 32-1]/gi|575068889|gb|ETW84501.1| hypothetical protein HETIRDRAFT_473148 [Heterobasidion irregulare TC 32-1]	Heterobasidion irregulare TC 32-1	9.8e-21	90.00%	72	50	1	GO:0005829	cytosol	Cellular Component			IPR013726;noIPR;	Protein of unknown function DUF1748, fungi;	PF08520 (PFAM);PTHR28075 (PANTHER);PTHR28075:SF1 (PANTHER)
evm.scaffold2.755	Core			S10	peptidase S10 serine carboxypeptidase	510	gi|695544928|ref|XP_009544188.1|serine carboxypeptidase S10 [Heterobasidion irregulare TC 32-1]/gi|575068915|gb|ETW84527.1| serine carboxypeptidase S10 [Heterobasidion irregulare TC 32-1]	Heterobasidion irregulare TC 32-1	0	95.62%	440	434	2	GO:0006508;GO:0004185	serine-type carboxypeptidase activity;proteolysis	Molecular Function;Biological Process	EC:3.4.21;EC:3.4.16	Acting on peptide bonds (peptidases);Acting on peptide bonds (peptidases)	IPR001563;IPR029058;IPR018202;	Peptidase S10, serine carboxypeptidase;Alpha/Beta hydrolase fold;Peptidase S10, serine carboxypeptidase, active site;	PR00724 (PRINTS);PF00450 (PFAM);G3DSA:3.40.50.1820 (GENE3D);PTHR11802 (PANTHER);PS00131 (PROSITE_PATTERNS);SSF53474 (SUPERFAMILY)
evm.scaffold2.756	Core				hypothetical protein HETIRDRAFT_433320	407	gi|575068916|gb|ETW84528.1| hypothetical protein HETIRDRAFT_433320 [Heterobasidion irregulare TC 32-1]/gi|695544931|ref|XP_009544189.1|hypothetical protein HETIRDRAFT_433320 [Heterobasidion irregulare TC 32-1]	Heterobasidion irregulare TC 32-1	0	95.16%	411	413							noIPR;IPR012347;IPR009078;	Mg2+ transporter protein, CorA-like/Zinc transport protein ZntB;Ferritin-related;Ferritin-like superfamily;	PF13668 (PFAM);G3DSA:1.20.1260.10 (GENE3D);PTHR31694 (PANTHER);PTHR31694:SF8 (PANTHER);SSF47240 (SUPERFAMILY)
evm.scaffold2.822	Core		Y	Thioredoxin type M(TrxM)	thioredoxin protein disulfide isomerase	571	gi|695541472|ref|XP_009543294.1|thioredoxin protein disulfide isomerase [Heterobasidion irregulare TC 32-1]/gi|575068983|gb|ETW84595.1| thioredoxin protein disulfide isomerase [Heterobasidion irregulare TC 32-1]	Heterobasidion irregulare TC 32-1	0	97.96%	585	538	4	GO:0005623;GO:0016021;GO:0045454;GO:0016853	cell redox homeostasis;isomerase activity;cell;integral component of membrane	Cellular Component;Cellular Component;Molecular Function;Biological Process			IPR013766;IPR012336;noIPR;IPR017937;	Thioredoxin domain;Thioredoxin-like fold;Thioredoxin, conserved site;	PF00085 (PFAM);G3DSA:3.40.30.10 (GENE3D);G3DSA:3.40.30.10 (GENE3D);PTHR18929 (PANTHER);PTHR18929:SF43 (PANTHER);PS00194 (PROSITE_PATTERNS);PS51352 (PROSITE_PROFILES);PS51352 (PROSITE_PROFILES);SSF52833 (SUPERFAMILY);SSF52833 (SUPERFAMILY)
evm.scaffold2.825	Core				hypothetical protein HETIRDRAFT_433369	92	gi|695545169|ref|XP_009544249.1|hypothetical protein HETIRDRAFT_433369 [Heterobasidion irregulare TC 32-1]/gi|575068988|gb|ETW84600.1| hypothetical protein HETIRDRAFT_433369 [Heterobasidion irregulare TC 32-1]	Heterobasidion irregulare TC 32-1	5.2e-35	77.89%	87	95
evm.scaffold2.838	Core				Glucosidase 2 subunit beta	551	gi|695545230|ref|XP_009544264.1|hypothetical protein HETIRDRAFT_473353 [Heterobasidion irregulare TC 32-1]/gi|575069005|gb|ETW84617.1| hypothetical protein HETIRDRAFT_473353 [Heterobasidion irregulare TC 32-1]	Heterobasidion irregulare TC 32-1	0	98.00%	551	551	10	GO:0005788;GO:0004558;GO:0005515;GO:0000271;GO:0006491;GO:0017177;GO:0006487;GO:0006012;GO:0005982;GO:0005985	glucosidase II complex;starch metabolic process;protein N-linked glycosylation;alpha-1,4-glucosidase activity;sucrose metabolic process;protein binding;polysaccharide biosynthetic process;galactose metabolic process;N-glycan processing;endoplasmic reticulum lumen	Cellular Component;Cellular Component;Molecular Function;Molecular Function;Biological Process;Biological Process;Biological Process;Biological Process;Biological Process;Biological Process	EC:3.2.1.20	Alpha-glucosidase	noIPR;IPR028146;IPR009011;IPR002172;IPR026874;	Peptidase M24, structural domain;Glucosidase II beta subunit, N-terminal;Mannose-6-phosphate receptor binding domain;Low-density lipoprotein (LDL) receptor class A repeat;Glucosidase 2 subunit beta;	Coil (COILS);Coil (COILS);Coil (COILS);PF12999 (PFAM);G3DSA:2.70.130.10 (GENE3D);PF13015 (PFAM);G3DSA:4.10.400.10 (GENE3D);PTHR12630 (PANTHER);PTHR12630:SF1 (PANTHER);SSF50911 (SUPERFAMILY)
evm.scaffold2.872	Core				phosphatidylethanolamine binding	278	gi|695538023|ref|XP_009542408.1|phosphatidylethanolamine binding protein [Heterobasidion irregulare TC 32-1]/gi|575069950|gb|ETW85561.1| phosphatidylethanolamine binding protein [Heterobasidion irregulare TC 32-1]	Heterobasidion irregulare TC 32-1	0	95.68%	275	278							IPR008914;noIPR;	Phosphatidylethanolamine-binding protein PEBP;	G3DSA:3.90.280.10 (GENE3D);PF01161 (PFAM);PTHR11362 (PANTHER);PTHR11362:SF26 (PANTHER);SSF49777 (SUPERFAMILY)
evm.scaffold2.876	Core				hypothetical protein HETIRDRAFT_457393	492	gi|575069945|gb|ETW85556.1| hypothetical protein HETIRDRAFT_457393 [Heterobasidion irregulare TC 32-1]/gi|695538003|ref|XP_009542403.1|hypothetical protein HETIRDRAFT_457393 [Heterobasidion irregulare TC 32-1]	Heterobasidion irregulare TC 32-1	0	90.47%	479	493
evm.scaffold2.879	Core				hypothetical protein HETIRDRAFT_470622	100	gi|575069944|gb|ETW85555.1| hypothetical protein HETIRDRAFT_470622 [Heterobasidion irregulare TC 32-1]/gi|695537999|ref|XP_009542402.1|hypothetical protein HETIRDRAFT_470622 [Heterobasidion irregulare TC 32-1]	Heterobasidion irregulare TC 32-1	1.5e-65	100.00%	100	100	2	GO:0033617;GO:0005739	mitochondrial respiratory chain complex IV assembly;mitochondrion	Cellular Component;Biological Process			IPR018625;noIPR;	Protein Pet100;	PF09803 (PFAM);PTHR33968 (PANTHER)
evm.scaffold2.880	Core				hypothetical protein HETIRDRAFT_470617	473	gi|695537991|ref|XP_009542400.1|hypothetical protein HETIRDRAFT_470617 [Heterobasidion irregulare TC 32-1]/gi|575069941|gb|ETW85552.1| hypothetical protein HETIRDRAFT_470617 [Heterobasidion irregulare TC 32-1]	Heterobasidion irregulare TC 32-1	0	92.69%	479	479
evm.scaffold2.898	Core			GH63	glycoside hydrolase family 63	804	gi|695537918|ref|XP_009542382.1|glycoside hydrolase family 63 protein [Heterobasidion irregulare TC 32-1]/gi|575069920|gb|ETW85531.1| glycoside hydrolase family 63 protein [Heterobasidion irregulare TC 32-1]	Heterobasidion irregulare TC 32-1	0	97.14%	786	804	5	GO:0005789;GO:0009272;GO:0006487;GO:0004573;GO:0009311	endoplasmic reticulum membrane;fungal-type cell wall biogenesis;oligosaccharide metabolic process;mannosyl-oligosaccharide glucosidase activity;protein N-linked glycosylation	Cellular Component;Molecular Function;Biological Process;Biological Process;Biological Process	EC:3.2.1.106	Mannosyl-oligosaccharide glucosidase	IPR031631;IPR031335;IPR004888;noIPR;IPR008928;	Glycosyl hydrolase family 63, N-terminal;Glycosyl hydrolase family 63, C-terminal;Glycoside hydrolase family 63;Six-hairpin glycosidase-like;	PF16923 (PFAM);PF03200 (PFAM);PTHR10412 (PANTHER);PTHR10412:SF11 (PANTHER);SSF48208 (SUPERFAMILY)
evm.scaffold2.915	Core				Allergen Asp f 7	312	gi|575069901|gb|ETW85512.1| Non-catalytic module family EXPN protein [Heterobasidion irregulare TC 32-1]/gi|695537849|ref|XP_009542364.1|Non-catalytic module family EXPN protein [Heterobasidion irregulare TC 32-1]	Heterobasidion irregulare TC 32-1	8.7e-140	91.28%	314	298							noIPR;IPR009009;	SWAP/Surp;RlpA-like double-psi beta-barrel domain;	PR01217 (PRINTS);G3DSA:2.40.40.10 (GENE3D);PTHR31836:SF16 (PANTHER);PTHR31836 (PANTHER);SSF50685 (SUPERFAMILY)
evm.scaffold2.93	Core				aldolase citrate lyase family	255	gi|695584614|ref|XP_009553438.1|hypothetical protein HETIRDRAFT_332496 [Heterobasidion irregulare TC 32-1]/gi|575059359|gb|ETW74982.1| hypothetical protein HETIRDRAFT_332496 [Heterobasidion irregulare TC 32-1]	Heterobasidion irregulare TC 32-1	0	98.82%	292	254	1	GO:0003824	catalytic activity	Molecular Function			IPR015813;IPR005000;noIPR;	Pyruvate/Phosphoenolpyruvate kinase-like domain;HpcH/HpaI aldolase/citrate lyase domain;	G3DSA:3.20.20.60 (GENE3D);PF03328 (PFAM);PTHR30502 (PANTHER);SSF51621 (SUPERFAMILY)
evm.scaffold2.937	Core				hypothetical protein HETIRDRAFT_457352	608	gi|695537768|ref|XP_009542343.1|hypothetical protein HETIRDRAFT_457352 [Heterobasidion irregulare TC 32-1]/gi|575069876|gb|ETW85487.1| hypothetical protein HETIRDRAFT_457352 [Heterobasidion irregulare TC 32-1]	Heterobasidion irregulare TC 32-1	0	87.20%	626	633
evm.scaffold2.939	Core				Non-catalytic module family EXPN	270	gi|575069870|gb|ETW85481.1| Non-catalytic module family EXPN protein [Heterobasidion irregulare TC 32-1]/gi|695537747|ref|XP_009542338.1|Non-catalytic module family EXPN protein [Heterobasidion irregulare TC 32-1]	Heterobasidion irregulare TC 32-1	1.8e-122	94.87%	273	273							IPR009009;noIPR;	RlpA-like double-psi beta-barrel domain;	G3DSA:2.40.40.10 (GENE3D);PTHR31836 (PANTHER);SSF50685 (SUPERFAMILY)
evm.scaffold2.97	Core			GH43	glycoside hydrolase family 43	362	gi|575059363|gb|ETW74986.1| glycoside hydrolase family 43 protein [Heterobasidion irregulare TC 32-1]/gi|695579657|ref|XP_009553074.1|glycoside hydrolase family 43 protein [Heterobasidion irregulare TC 32-1]	Heterobasidion irregulare TC 32-1	0	89.78%	349	362	2	GO:0005975;GO:0004553	carbohydrate metabolic process;hydrolase activity, hydrolyzing O-glycosyl compounds	Molecular Function;Biological Process			IPR006710;IPR023296;noIPR;	Glycoside hydrolase, family 43;Glycosyl hydrolase, five-bladed beta-propellor domain;	PF04616 (PFAM);G3DSA:2.115.10.20 (GENE3D);PTHR22925:SF12 (PANTHER);PTHR22925 (PANTHER);SSF75005 (SUPERFAMILY)
evm.scaffold2.970	Core	Divergent			hypothetical protein PAXRUDRAFT_827208	273	gi|751060490|gb|KIK95249.1|hypothetical protein PAXRUDRAFT_827208 [Paxillus rubicundulus Ve08.2h10]	Paxillus rubicundulus Ve08.2h10	1.7e-10	56.00%	274	100
evm.scaffold2.996	Core	Conserved			hypothetical protein HETIRDRAFT_240092, partial	337	gi|695537517|ref|XP_009542275.1|hypothetical protein HETIRDRAFT_240092, partial [Heterobasidion irregulare TC 32-1]/gi|575069801|gb|ETW85412.1| hypothetical protein HETIRDRAFT_240092, partial [Heterobasidion irregulare TC 32-1]	Heterobasidion irregulare TC 32-1	0	97.04%	303	304							IPR008972;noIPR;	Cupredoxin;	G3DSA:2.60.40.420 (GENE3D);PTHR34883 (PANTHER);SSF49503 (SUPERFAMILY);SSF49503 (SUPERFAMILY)
evm.scaffold20.108	Core	Divergent			GPI-anchored small secreted	199	gi|695541129|ref|XP_009543195.1|hypothetical protein HETIRDRAFT_46925 [Heterobasidion irregulare TC 32-1]/gi|575068140|gb|ETW83752.1| hypothetical protein HETIRDRAFT_46925 [Heterobasidion irregulare TC 32-1]	Heterobasidion irregulare TC 32-1	1.6e-66	96.52%	137	115	1	GO:0016020	membrane	Cellular Component			IPR018466;noIPR;	Ser-Thr-rich glycosyl-phosphatidyl-inositol-anchored membrane family;	PF10342 (PFAM);PTHR35185 (PANTHER)
evm.scaffold20.125	Core	Divergent			extracellular serine-rich	239	gi|575068161|gb|ETW83773.1| hypothetical protein HETIRDRAFT_170232 [Heterobasidion irregulare TC 32-1]/gi|695542322|ref|XP_009543521.1|hypothetical protein HETIRDRAFT_170232 [Heterobasidion irregulare TC 32-1]	Heterobasidion irregulare TC 32-1	2.4e-103	97.42%	158	155							IPR008972;noIPR;	Cupredoxin;	G3DSA:2.60.40.420 (GENE3D);PTHR34883:SF3 (PANTHER);PTHR34883 (PANTHER);SSF49503 (SUPERFAMILY)
evm.scaffold20.155	Core	Divergent			Dbl-like domain-containing	1256	gi|575068192|gb|ETW83804.1| hypothetical protein HETIRDRAFT_457874 [Heterobasidion irregulare TC 32-1]/gi|695542436|ref|XP_009543550.1|hypothetical protein HETIRDRAFT_457874 [Heterobasidion irregulare TC 32-1]	Heterobasidion irregulare TC 32-1	0	83.81%	1715	1297	3	GO:0035023;GO:0005089;GO:0043547	Rho guanyl-nucleotide exchange factor activity;regulation of Rho protein signal transduction;positive regulation of GTPase activity	Molecular Function;Biological Process;Biological Process			noIPR;IPR000219;	Alpha/Beta hydrolase fold;Dbl homology (DH) domain;	Coil (COILS);Coil (COILS);G3DSA:1.20.900.10 (GENE3D);PF00621 (PFAM);PS50010 (PROSITE_PROFILES);SSF48065 (SUPERFAMILY)
evm.scaffold20.23	Core			S53	serine protease S53	599	gi|695541996|ref|XP_009543438.1|serine protease S53 [Heterobasidion irregulare TC 32-1]/gi|575068058|gb|ETW83670.1| serine protease S53 [Heterobasidion irregulare TC 32-1]	Heterobasidion irregulare TC 32-1	0	98.33%	597	599	2	GO:0006508;GO:0004252	proteolysis;serine-type endopeptidase activity	Molecular Function;Biological Process	EC:3.4.21	Acting on peptide bonds (peptidases)	IPR015366;IPR000209;noIPR;IPR023828;IPR030400;IPR009020;	Peptidase S53, propeptide;Peptidase S8/S53 domain;Peptidase S8, subtilisin, Ser-active site;Sedolisin domain;Proteinase inhibitor, propeptide;	SM00944 (SMART);PF09286 (PFAM);PF00082 (PFAM);G3DSA:3.40.50.200 (GENE3D);PTHR14218:SF15 (PANTHER);PTHR14218 (PANTHER);PS00138 (PROSITE_PATTERNS);PS51695 (PROSITE_PROFILES);SSF52743 (SUPERFAMILY);SSF54897 (SUPERFAMILY)
evm.scaffold20.24	Core			S53	serine protease S53	601	gi|695541331|ref|XP_009543253.1|serine protease S53 [Heterobasidion irregulare TC 32-1]/gi|575068059|gb|ETW83671.1| serine protease S53 [Heterobasidion irregulare TC 32-1]	Heterobasidion irregulare TC 32-1	0	98.00%	601	601	2	GO:0006508;GO:0004252	proteolysis;serine-type endopeptidase activity	Molecular Function;Biological Process	EC:3.4.21	Acting on peptide bonds (peptidases)	IPR015366;IPR000209;noIPR;IPR023828;IPR030400;IPR009020;	Peptidase S53, propeptide;Peptidase S8/S53 domain;Peptidase S8, subtilisin, Ser-active site;Sedolisin domain;Proteinase inhibitor, propeptide;	SM00944 (SMART);G3DSA:3.40.50.200 (GENE3D);PF09286 (PFAM);PTHR14218 (PANTHER);PTHR14218:SF15 (PANTHER);PS00138 (PROSITE_PATTERNS);PS51695 (PROSITE_PROFILES);SSF52743 (SUPERFAMILY);SSF54897 (SUPERFAMILY)
evm.scaffold20.25	Core				hypothetical protein HETIRDRAFT_449337	281	gi|575068060|gb|ETW83672.1| hypothetical protein HETIRDRAFT_449337 [Heterobasidion irregulare TC 32-1]/gi|695542001|ref|XP_009543439.1|hypothetical protein HETIRDRAFT_449337 [Heterobasidion irregulare TC 32-1]	Heterobasidion irregulare TC 32-1	3.4e-176	94.66%	281	281
evm.scaffold20.31	Core	Conserved			---NA---	66
evm.scaffold20.42	Core	Divergent		S53	serine protease S53	604	gi|695541338|ref|XP_009543255.1|serine protease S53 [Heterobasidion irregulare TC 32-1]/gi|575068077|gb|ETW83689.1| serine protease S53 [Heterobasidion irregulare TC 32-1]	Heterobasidion irregulare TC 32-1	0	95.20%	602	604	2	GO:0006508;GO:0004252	proteolysis;serine-type endopeptidase activity	Molecular Function;Biological Process	EC:3.4.21	Acting on peptide bonds (peptidases)	IPR015366;IPR000209;noIPR;IPR023828;IPR030400;IPR009020;	Peptidase S53, propeptide;Peptidase S8/S53 domain;Peptidase S8, subtilisin, Ser-active site;Sedolisin domain;Proteinase inhibitor, propeptide;	SM00944 (SMART);G3DSA:3.40.50.200 (GENE3D);PF09286 (PFAM);PF00082 (PFAM);PTHR14218 (PANTHER);PTHR14218:SF15 (PANTHER);PS00138 (PROSITE_PATTERNS);PS51695 (PROSITE_PROFILES);SSF52743 (SUPERFAMILY);SSF54897 (SUPERFAMILY)
evm.scaffold20.57	Core			I51	phosphatidylethanolamine binding protein	445	gi|575068093|gb|ETW83705.1| phosphatidylethanolamine binding protein [Heterobasidion irregulare TC 32-1]/gi|695542102|ref|XP_009543465.1|phosphatidylethanolamine binding protein [Heterobasidion irregulare TC 32-1]	Heterobasidion irregulare TC 32-1	0	94.28%	292	297							IPR008914;noIPR;	Phosphatidylethanolamine-binding protein PEBP;	G3DSA:3.90.280.10 (GENE3D);PF01161 (PFAM);PTHR11362 (PANTHER);PTHR11362:SF26 (PANTHER);SSF49777 (SUPERFAMILY)
evm.scaffold20.65	Core			CE10,S09X	alpha beta-hydrolase	345	gi|695542163|ref|XP_009543481.1|hypothetical protein HETIRDRAFT_457831 [Heterobasidion irregulare TC 32-1]/gi|575068112|gb|ETW83724.1| hypothetical protein HETIRDRAFT_457831 [Heterobasidion irregulare TC 32-1]	Heterobasidion irregulare TC 32-1	0	91.18%	483	340	2	GO:0008152;GO:0016787	hydrolase activity;metabolic process	Molecular Function;Biological Process			IPR029058;IPR013094;noIPR;	Alpha/Beta hydrolase fold;Alpha/beta hydrolase fold-3;	G3DSA:3.40.50.1820 (GENE3D);PF07859 (PFAM);PTHR23024:SF132 (PANTHER);PTHR23024 (PANTHER);SSF53474 (SUPERFAMILY)
evm.scaffold21.100	Core			GH5,CBM1	glycoside hydrolase family 5	431	gi|575060172|gb|ETW75793.1| family 5 glycoside hydrolase [Heterobasidion irregulare TC 32-1]/gi|695575289|ref|XP_009552045.1|family 5 glycoside hydrolase [Heterobasidion irregulare TC 32-1]	Heterobasidion irregulare TC 32-1	0	94.51%	431	437	4	GO:0005975;GO:0005576;GO:0004553;GO:0030248	carbohydrate metabolic process;cellulose binding;hydrolase activity, hydrolyzing O-glycosyl compounds;extracellular region	Cellular Component;Molecular Function;Molecular Function;Biological Process			IPR000254;IPR001547;IPR013781;noIPR;IPR018087;IPR017853;	Cellulose-binding domain, fungal;Glycoside hydrolase, family 5;Glycoside hydrolase, catalytic domain;Glycoside hydrolase, family 5, conserved site;Glycoside hydrolase superfamily;	SM00236 (SMART);PF00150 (PFAM);G3DSA:3.20.20.80 (GENE3D);PF00734 (PFAM);PTHR34142 (PANTHER);PTHR34142:SF1 (PANTHER);PS00659 (PROSITE_PATTERNS);PD001821 (PRODOM);PS51164 (PROSITE_PROFILES);SSF57180 (SUPERFAMILY);SSF51445 (SUPERFAMILY)
evm.scaffold21.107	Core				hypothetical protein HETIRDRAFT_461024	324	gi|575060180|gb|ETW75801.1| hypothetical protein HETIRDRAFT_461024 [Heterobasidion irregulare TC 32-1]/gi|695575321|ref|XP_009552053.1|hypothetical protein HETIRDRAFT_461024 [Heterobasidion irregulare TC 32-1]	Heterobasidion irregulare TC 32-1	2.2e-102	76.90%	292	316
evm.scaffold21.111	Core		Y	GH18	glycoside hydrolase family 18	449	gi|695574495|ref|XP_009551845.1|glycoside hydrolase family 18 protein [Heterobasidion irregulare TC 32-1]/gi|575060182|gb|ETW75803.1| glycoside hydrolase family 18 protein [Heterobasidion irregulare TC 32-1]	Heterobasidion irregulare TC 32-1	0	98.15%	445	433	4	GO:0004568;GO:0005975;GO:0016998;GO:0006032	carbohydrate metabolic process;chitinase activity;chitin catabolic process;cell wall macromolecule catabolic process	Molecular Function;Biological Process;Biological Process;Biological Process	EC:3.2.1.14	Chitinase	IPR011583;IPR013781;IPR001223;noIPR;IPR029070;IPR017853;	Chitinase II;Glycoside hydrolase, catalytic domain;Glycoside hydrolase family 18, catalytic domain;Chitinase insertion domain;Glycoside hydrolase superfamily;	SM00636 (SMART);G3DSA:3.20.20.80 (GENE3D);PF00704 (PFAM);PTHR11177 (PANTHER);SSF54556 (SUPERFAMILY);SSF51445 (SUPERFAMILY)
evm.scaffold21.124	Core			S12	beta-lactamase transpeptidase	596	gi|695574613|ref|XP_009551875.1|Metallo peptidase M56 [Heterobasidion irregulare TC 32-1]/gi|575060196|gb|ETW75817.1| Metallo peptidase M56 [Heterobasidion irregulare TC 32-1]	Heterobasidion irregulare TC 32-1	0	94.08%	607	608							IPR001466;IPR012338;noIPR;	Beta-lactamase-related;Beta-lactamase/transpeptidase-like;	PF00144 (PFAM);G3DSA:3.40.710.10 (GENE3D);PTHR22935:SF68 (PANTHER);PTHR22935 (PANTHER);SSF56601 (SUPERFAMILY)
evm.scaffold21.131	Core	Conserved		CBM19	hypothetical protein HETIRDRAFT_481330	280	gi|695575408|ref|XP_009552075.1|hypothetical protein HETIRDRAFT_481330 [Heterobasidion irregulare TC 32-1]/gi|575060204|gb|ETW75825.1| hypothetical protein HETIRDRAFT_481330 [Heterobasidion irregulare TC 32-1]	Heterobasidion irregulare TC 32-1	1.2e-139	92.88%	280	281
evm.scaffold21.145	Core				3-beta hydroxysteroid dehydrogenase isomerase family	546	gi|695575446|ref|XP_009552085.1|hypothetical protein HETIRDRAFT_461040 [Heterobasidion irregulare TC 32-1]/gi|575060217|gb|ETW75838.1| hypothetical protein HETIRDRAFT_461040 [Heterobasidion irregulare TC 32-1]	Heterobasidion irregulare TC 32-1	0	96.63%	1821	505	15	GO:0008210;GO:0042254;GO:0006694;GO:0008299;GO:0005840;GO:0008207;GO:0004420;GO:0006412;GO:0003854;GO:0050661;GO:0008209;GO:0003735;GO:0016021;GO:0015936;GO:0055114	oxidation-reduction process;C21-steroid hormone metabolic process;coenzyme A metabolic process;3-beta-hydroxy-delta5-steroid dehydrogenase activity;isoprenoid biosynthetic process;estrogen metabolic process;hydroxymethylglutaryl-CoA reductase (NADPH) activity;integral component of membrane;NADP binding;steroid biosynthetic process;translation;androgen metabolic process;ribosome;structural constit…	Cellular Component;Cellular Component;Molecular Function;Molecular Function;Molecular Function;Molecular Function;Biological Process;Biological Process;Biological Process;Biological Process;Biological Process;Biological Process;Biological Process;Biological Process;Biological Process	EC:1.1.1.34;EC:1.1.1.145	Hydroxymethylglutaryl-CoA reductase (NADPH);3-beta-hydroxy-Delta(5)-steroid dehydrogenase	IPR016040;IPR002225;noIPR;	NAD(P)-binding domain;3-beta hydroxysteroid dehydrogenase/isomerase;	G3DSA:3.40.50.720 (GENE3D);PF01073 (PFAM);PTHR10366 (PANTHER);PTHR10366:SF338 (PANTHER);PTHR10366 (PANTHER);SSF51735 (SUPERFAMILY)
evm.scaffold21.160	Core		Y		hypothetical protein HETIRDRAFT_330082	388	gi|575060234|gb|ETW75855.1| hypothetical protein HETIRDRAFT_330082 [Heterobasidion irregulare TC 32-1]/gi|695575490|ref|XP_009552097.1|hypothetical protein HETIRDRAFT_330082 [Heterobasidion irregulare TC 32-1]	Heterobasidion irregulare TC 32-1	0	98.20%	389	389	1	GO:0016021	integral component of membrane	Cellular Component
evm.scaffold21.34	Core		Y	A01A	acid protease	473	gi|575060099|gb|ETW75720.1| aspartic peptidase [Heterobasidion irregulare TC 32-1]/gi|695575043|ref|XP_009551981.1|aspartic peptidase [Heterobasidion irregulare TC 32-1]	Heterobasidion irregulare TC 32-1	0	96.36%	438	439	2	GO:0004190;GO:0006508	aspartic-type endopeptidase activity;proteolysis	Molecular Function;Biological Process	EC:3.4.23	Acting on peptide bonds (peptidases)	IPR001461;IPR021109;noIPR;	Aspartic peptidase;Aspartic peptidase domain;	PR00792 (PRINTS);G3DSA:2.40.70.10 (GENE3D);PF00026 (PFAM);G3DSA:2.40.70.10 (GENE3D);PTHR13683:SF253 (PANTHER);PTHR13683:SF253 (PANTHER);PTHR13683:SF253 (PANTHER);PTHR13683 (PANTHER);PTHR13683 (PANTHER);SSF50630 (SUPERFAMILY)
evm.scaffold21.54	Core		Y	AA3	GMC oxidoreductase	631	gi|695575141|ref|XP_009552007.1|GMC oxidoreductase 5 [Heterobasidion irregulare TC 32-1]/gi|575060128|gb|ETW75749.1| GMC oxidoreductase 5 [Heterobasidion irregulare TC 32-1]	Heterobasidion irregulare TC 32-1	0	94.48%	652	652	3	GO:0016614;GO:0050660;GO:0055114	oxidation-reduction process;oxidoreductase activity, acting on CH-OH group of donors;flavin adenine dinucleotide binding	Molecular Function;Molecular Function;Biological Process			IPR012132;IPR000172;IPR007867;IPR023753;noIPR;	Glucose-methanol-choline oxidoreductase;Glucose-methanol-choline oxidoreductase, N-terminal;Glucose-methanol-choline oxidoreductase, C-terminal;FAD/NAD(P)-binding domain;	PIRSF000137 (PIRSF);PF00732 (PFAM);PF05199 (PFAM);G3DSA:3.50.50.60 (GENE3D);PTHR11552:SF58 (PANTHER);PTHR11552 (PANTHER);PTHR11552:SF58 (PANTHER);PS00624 (PROSITE_PATTERNS);SSF54373 (SUPERFAMILY);SSF51905 (SUPERFAMILY)
evm.scaffold21.93	Core	Divergent		S10	serine carboxypeptidase	490	gi|695575269|ref|XP_009552040.1|serine carboxypeptidase S10 [Heterobasidion irregulare TC 32-1]/gi|575060164|gb|ETW75785.1| serine carboxypeptidase S10 [Heterobasidion irregulare TC 32-1]	Heterobasidion irregulare TC 32-1	0	95.95%	482	494	2	GO:0006508;GO:0004185	serine-type carboxypeptidase activity;proteolysis	Molecular Function;Biological Process	EC:3.4.21;EC:3.4.16	Acting on peptide bonds (peptidases);Acting on peptide bonds (peptidases)	IPR001563;IPR029058;IPR018202;	Peptidase S10, serine carboxypeptidase;Alpha/Beta hydrolase fold;Peptidase S10, serine carboxypeptidase, active site;	PR00724 (PRINTS);G3DSA:3.40.50.1820 (GENE3D);PF00450 (PFAM);PTHR11802 (PANTHER);PS00131 (PROSITE_PATTERNS);SSF53474 (SUPERFAMILY)
evm.scaffold211.1	Core	Conserved			midasin	794	gi|695552518|ref|XP_009546153.1|hypothetical protein HETIRDRAFT_444807 [Heterobasidion irregulare TC 32-1]/gi|575065900|gb|ETW81514.1| hypothetical protein HETIRDRAFT_444807 [Heterobasidion irregulare TC 32-1]	Heterobasidion irregulare TC 32-1	0	87.84%	5124	773	4	GO:0016887;GO:0005634;GO:0005524;GO:0000027	ATPase activity;ribosomal large subunit assembly;nucleus;ATP binding	Cellular Component;Molecular Function;Molecular Function;Biological Process	EC:3.6.1.3;EC:3.6.1.15	Adenosinetriphosphatase;Nucleoside-triphosphate phosphatase	noIPR;IPR012099;IPR002035;	BCNT-C domain;Midasin;von Willebrand factor, type A;	PTHR22908 (PANTHER);PTHR22908 (PANTHER);PTHR22908:SF66 (PANTHER);PS50234 (PROSITE_PROFILES);SSF53300 (SUPERFAMILY)
evm.scaffold219.4	Core	Conserved			hypothetical protein HETIRDRAFT_446730	288	gi|575060258|gb|ETW75879.1| hypothetical protein HETIRDRAFT_446730 [Heterobasidion irregulare TC 32-1]/gi|695575578|ref|XP_009552119.1|hypothetical protein HETIRDRAFT_446730 [Heterobasidion irregulare TC 32-1]	Heterobasidion irregulare TC 32-1	4.3e-126	77.19%	606	285	1	GO:0016020	membrane	Cellular Component
evm.scaffold22.11	Core			GH3	glycoside hydrolase family 3	944	gi|575060794|gb|ETW76414.1| glycoside hydrolase family 3 protein [Heterobasidion irregulare TC 32-1]/gi|695572308|ref|XP_009551325.1|glycoside hydrolase family 3 protein [Heterobasidion irregulare TC 32-1]	Heterobasidion irregulare TC 32-1	0	96.43%	970	924	2	GO:0005975;GO:0004553	carbohydrate metabolic process;hydrolase activity, hydrolyzing O-glycosyl compounds	Molecular Function;Biological Process			IPR001764;IPR002772;IPR026891;IPR011658;noIPR;IPR026892;IPR017853;	Glycoside hydrolase, family 3, N-terminal;Glycoside hydrolase family 3 C-terminal domain;Fibronectin type III-like domain;PA14 domain;Glycoside hydrolase family 3;Glycoside hydrolase superfamily;	PR00133 (PRINTS);G3DSA:3.40.50.1700 (GENE3D);PF14310 (PFAM);PF07691 (PFAM);PF01915 (PFAM);PF00933 (PFAM);G3DSA:3.20.20.300 (GENE3D);PTHR30620:SF37 (PANTHER);PTHR30620 (PANTHER);PTHR30620:SF37 (PANTHER);PTHR30620 (PANTHER);SSF56988 (SUPERFAMILY);SSF52279 (SUPERFAMILY);SSF51445 (SUPERFAMILY)
evm.scaffold22.118	Core				---NA---	103
evm.scaffold22.122	Core			GH16	glycoside hydrolase family 16	317	gi|695571687|ref|XP_009551192.1|glycoside hydrolase family 16 protein [Heterobasidion irregulare TC 32-1]/gi|575060673|gb|ETW76293.1| glycoside hydrolase family 16 protein [Heterobasidion irregulare TC 32-1]	Heterobasidion irregulare TC 32-1	0	98.11%	317	317	2	GO:0005975;GO:0004553	carbohydrate metabolic process;hydrolase activity, hydrolyzing O-glycosyl compounds	Molecular Function;Biological Process			IPR013320;IPR000757;noIPR;	Concanavalin A-like lectin/glucanase domain;Glycoside hydrolase, family 16;	G3DSA:2.60.120.200 (GENE3D);PF00722 (PFAM);PTHR10963 (PANTHER);PTHR10963:SF34 (PANTHER);SSF49899 (SUPERFAMILY)
evm.scaffold22.131	Core				hypothetical protein HETIRDRAFT_105792	573	gi|695571795|ref|XP_009551214.1|hypothetical protein HETIRDRAFT_105792 [Heterobasidion irregulare TC 32-1]/gi|575060667|gb|ETW76287.1| hypothetical protein HETIRDRAFT_105792 [Heterobasidion irregulare TC 32-1]	Heterobasidion irregulare TC 32-1	0	97.38%	573	573							noIPR;	Concanavalin A-like lectin/glucanase domain;	PTHR40616 (PANTHER);PTHR40616:SF1 (PANTHER)
evm.scaffold22.132	Core				---NA---	92
evm.scaffold22.18	Core				---NA---	234
evm.scaffold22.2	Core				hypothetical protein HETIRDRAFT_460782	226	gi|575060803|gb|ETW76423.1| hypothetical protein HETIRDRAFT_460782 [Heterobasidion irregulare TC 32-1]/gi|695572335|ref|XP_009551331.1|hypothetical protein HETIRDRAFT_460782 [Heterobasidion irregulare TC 32-1]	Heterobasidion irregulare TC 32-1	5.4e-159	96.90%	226	226
evm.scaffold22.21	Core	Divergent			lignin expressed protein lep1	487	gi|695572279|ref|XP_009551319.1|lignin expressed protein lep1 [Heterobasidion irregulare TC 32-1]/gi|575060785|gb|ETW76405.1| lignin expressed protein lep1 [Heterobasidion irregulare TC 32-1]	Heterobasidion irregulare TC 32-1	0	95.69%	481	487							noIPR;	Protein kinase-like domain;	PF15892 (PFAM)
evm.scaffold22.35	Core	Divergent	Y	AA7	Glucooligosaccharide oxidase	538	gi|575060772|gb|ETW76392.1| hypothetical protein HETIRDRAFT_421867 [Heterobasidion irregulare TC 32-1]/gi|695572231|ref|XP_009551308.1|hypothetical protein HETIRDRAFT_421867 [Heterobasidion irregulare TC 32-1]	Heterobasidion irregulare TC 32-1	0	91.57%	522	522	3	GO:0016614;GO:0050660;GO:0055114	oxidation-reduction process;oxidoreductase activity, acting on CH-OH group of donors;flavin adenine dinucleotide binding	Molecular Function;Molecular Function;Biological Process			IPR012951;IPR016167;IPR016169;IPR006094;noIPR;IPR006093;IPR016166;	Berberine/berberine-like;FAD-binding, type 2, subdomain 1;CO dehydrogenase flavoprotein-like, FAD-binding, subdomain 2;FAD linked oxidase, N-terminal;Oxygen oxidoreductase covalent FAD-binding site;FAD-binding, type 2;	PF08031 (PFAM);G3DSA:3.30.43.10 (GENE3D);G3DSA:3.30.465.10 (GENE3D);PF01565 (PFAM);PTHR11748:SF33 (PANTHER);PTHR11748 (PANTHER);PS00862 (PROSITE_PATTERNS);PS51387 (PROSITE_PROFILES);SSF56176 (SUPERFAMILY)
evm.scaffold22.37	Core	Divergent	Y	GH28	glycoside hydrolase family 28	424	gi|575060770|gb|ETW76390.1| glycoside hydrolase family 28 protein [Heterobasidion irregulare TC 32-1]/gi|695572221|ref|XP_009551306.1|glycoside hydrolase family 28 protein [Heterobasidion irregulare TC 32-1]	Heterobasidion irregulare TC 32-1	0	99.24%	397	395	3	GO:0004650;GO:0005982;GO:0005985	starch metabolic process;polygalacturonase activity;sucrose metabolic process	Molecular Function;Biological Process;Biological Process	EC:3.2.1.15	Polygalacturonase	IPR012334;IPR000743;noIPR;IPR011050;	Pectin lyase fold;Glycoside hydrolase, family 28;Pectin lyase fold/virulence factor;	G3DSA:2.160.20.10 (GENE3D);PF00295 (PFAM);PTHR31736 (PANTHER);PTHR31736:SF8 (PANTHER);SSF51126 (SUPERFAMILY)
evm.scaffold22.83	Core	Divergent			barwin-like endoglucanase	133	gi|575060708|gb|ETW76328.1| Non-catalytic module family EXPN protein [Heterobasidion irregulare TC 32-1]/gi|695571949|ref|XP_009551250.1|Non-catalytic module family EXPN protein [Heterobasidion irregulare TC 32-1]	Heterobasidion irregulare TC 32-1	8.5e-85	86.18%	152	152							IPR009009;noIPR;	RlpA-like double-psi beta-barrel domain;	G3DSA:2.40.40.10 (GENE3D);PF03330 (PFAM);PTHR34586 (PANTHER);PTHR34586:SF3 (PANTHER);SSF50685 (SUPERFAMILY)
evm.scaffold23.105	Core	Divergent			hydrophobin	120	gi|575064710|gb|ETW80325.1| hydrophobin-like protein [Heterobasidion irregulare TC 32-1]/gi|695555602|ref|XP_009546938.1|hydrophobin-like protein [Heterobasidion irregulare TC 32-1]	Heterobasidion irregulare TC 32-1	1.5e-64	86.67%	120	120	3	GO:0009277;GO:0005199;GO:0042546	fungal-type cell wall;cell wall biogenesis;structural constituent of cell wall	Cellular Component;Molecular Function;Biological Process			IPR001338;	Hydrophobin;	SM00075 (SMART);PF01185 (PFAM)
evm.scaffold23.118	Core		Y		cytochrome P450	508	gi|695555807|ref|XP_009546988.1|cytochrome P450 monooxygenase 8 [Heterobasidion irregulare TC 32-1]/gi|575064679|gb|ETW80294.1| cytochrome P450 monooxygenase 8 [Heterobasidion irregulare TC 32-1]	Heterobasidion irregulare TC 32-1	0	91.73%	508	508	6	GO:0005506;GO:0016705;GO:0016021;GO:0055114;GO:0004497;GO:0020037	iron ion binding;oxidation-reduction process;heme binding;oxidoreductase activity, acting on paired donors, with incorporation or reduction of molecular oxygen;monooxygenase activity;integral component of membrane	Cellular Component;Molecular Function;Molecular Function;Molecular Function;Molecular Function;Biological Process			IPR002401;IPR001128;noIPR;IPR017972;	Cytochrome P450, E-class, group I;Cytochrome P450;Cytochrome P450, conserved site;	PR00463 (PRINTS);G3DSA:1.10.630.10 (GENE3D);PF00067 (PFAM);PTHR24279:SF80 (PANTHER);PTHR24279 (PANTHER);PS00086 (PROSITE_PATTERNS);SSF48264 (SUPERFAMILY)
evm.scaffold23.127	Del			CE10,S09X	alpha beta-hydrolase	573	gi|575064674|gb|ETW80289.1| Carboxyesterase [Heterobasidion irregulare TC 32-1]/gi|695556104|ref|XP_009547059.1|Carboxyesterase [Heterobasidion irregulare TC 32-1]	Heterobasidion irregulare TC 32-1	0	93.23%	469	473	1	GO:0016787	hydrolase activity	Molecular Function			IPR029058;IPR002018;noIPR;IPR019826;	Alpha/Beta hydrolase fold;Carboxylesterase, type B;Carboxylesterase type B, active site;	G3DSA:3.40.50.1820 (GENE3D);PF00135 (PFAM);PTHR11559 (PANTHER);PS00122 (PROSITE_PATTERNS);SSF53474 (SUPERFAMILY)
evm.scaffold23.18	Core				ABC1-domain-containing	1190	gi|521727361|gb|EPQ57523.1| ABC1-domain-containing protein [Gloeophyllum trabeum ATCC 11539]/gi|630350615|ref|XP_007864608.1|ABC1-domain-containing protein [Gloeophyllum trabeum ATCC 11539]	Gloeophyllum trabeum ATCC 11539	0	73.48%	1148	1154	6	GO:0055088;GO:0032592;GO:0016310;GO:0016301;GO:0005743;GO:0007005	mitochondrion organization;kinase activity;integral component of mitochondrial membrane;lipid homeostasis;mitochondrial inner membrane;phosphorylation	Cellular Component;Cellular Component;Molecular Function;Biological Process;Biological Process;Biological Process			noIPR;IPR000195;IPR004147;IPR011009;	Cytochrome P450;Rab-GTPase-TBC domain;UbiB domain;Protein kinase-like domain;	Coil (COILS);SM00164 (SMART);G3DSA:1.10.8.270 (GENE3D);PF00566 (PFAM);PF03109 (PFAM);PTHR10566:SF58 (PANTHER);PTHR10566 (PANTHER);PS50086 (PROSITE_PROFILES);SSF56112 (SUPERFAMILY);SSF47923 (SUPERFAMILY);SSF47923 (SUPERFAMILY)
evm.scaffold23.25	Core				Ornithine decarboxylase antizyme	288	gi|575064802|gb|ETW80417.1| hypothetical protein HETIRDRAFT_452016 [Heterobasidion irregulare TC 32-1]/gi|695556575|ref|XP_009547174.1|hypothetical protein HETIRDRAFT_452016 [Heterobasidion irregulare TC 32-1]	Heterobasidion irregulare TC 32-1	3.9e-145	86.55%	314	290	3	GO:0008073;GO:0043086;GO:0019467	ornithine decarboxylase inhibitor activity;negative regulation of catalytic activity;ornithine catabolic process, by decarboxylation	Molecular Function;Biological Process;Biological Process			IPR002993;IPR016181;	Ornithine decarboxylase antizyme;Acyl-CoA N-acyltransferase;	PF02100 (PFAM);SSF55729 (SUPERFAMILY)
evm.scaffold23.30	Core				Smr domain-containing	355	gi|695556555|ref|XP_009547170.1|hypothetical protein HETIRDRAFT_320784 [Heterobasidion irregulare TC 32-1]/gi|575064798|gb|ETW80413.1| hypothetical protein HETIRDRAFT_320784 [Heterobasidion irregulare TC 32-1]	Heterobasidion irregulare TC 32-1	4.4e-72	89.80%	147	147							noIPR;IPR002625;IPR013899;	Smr domain;Domain of unknown function DUF1771;	Coil (COILS);SM00463 (SMART);PF01713 (PFAM);PF08590 (PFAM);PTHR13308 (PANTHER);PTHR13308:SF28 (PANTHER);PS50828 (PROSITE_PROFILES);SSF160443 (SUPERFAMILY)
evm.scaffold23.42	Core	Divergent	Y	AA2, MnP	manganese peroxidase	348	gi|695556506|ref|XP_009547158.1|low redox class II peroxidase [Heterobasidion irregulare TC 32-1]/gi|575064786|gb|ETW80401.1| low redox class II peroxidase [Heterobasidion irregulare TC 32-1]	Heterobasidion irregulare TC 32-1	0	99.14%	348	348	7	GO:0004601;GO:0006979;GO:0046872;GO:0006804;GO:0098869;GO:0055114;GO:0020037	peroxidase activity;oxidation-reduction process;metal ion binding;heme binding;cellular oxidant detoxification;response to oxidative stress;obsolete peroxidase reaction	Molecular Function;Molecular Function;Molecular Function;Biological Process;Biological Process;Biological Process;Biological Process	EC:1.11.1.7	Peroxidase	IPR002016;IPR001621;IPR024589;noIPR;IPR019793;IPR019794;IPR010255;	Haem peroxidase, plant/fungal/bacterial;Fungal ligninase;Fungal ligninase, C-terminal;Peroxidases heam-ligand binding site;Peroxidase, active site;Haem peroxidase;	PR00458 (PRINTS);PR00462 (PRINTS);PF11895 (PFAM);PF00141 (PFAM);G3DSA:1.10.420.10 (GENE3D);G3DSA:1.10.520.10 (GENE3D);PTHR31356:SF0 (PANTHER);PTHR31356 (PANTHER);PS00435 (PROSITE_PATTERNS);PS00436 (PROSITE_PATTERNS);PS50873 (PROSITE_PROFILES);SSF48113 (SUPERFAMILY)
evm.scaffold23.69	Core				Metallo-hydrolase oxidoreductase	363	gi|575064748|gb|ETW80363.1| hypothetical protein HETIRDRAFT_61468 [Heterobasidion irregulare TC 32-1]/gi|695555682|ref|XP_009546957.1|hypothetical protein HETIRDRAFT_61468 [Heterobasidion irregulare TC 32-1]	Heterobasidion irregulare TC 32-1	0	96.97%	363	363	1	GO:0016020	membrane	Cellular Component			IPR001279;noIPR;	Metallo-beta-lactamase;	PF00753 (PFAM);G3DSA:3.60.15.10 (GENE3D);PTHR13754 (PANTHER);PTHR13754:SF13 (PANTHER);SSF56281 (SUPERFAMILY)
evm.scaffold23.75	Core		Y		cytochrome P450	549	gi|695556338|ref|XP_009547117.1|cytochrome P450 monooxygenase 7 [Heterobasidion irregulare TC 32-1]/gi|575064741|gb|ETW80356.1| cytochrome P450 monooxygenase 7 [Heterobasidion irregulare TC 32-1]	Heterobasidion irregulare TC 32-1	0	91.07%	572	571	5	GO:0005506;GO:0016705;GO:0055114;GO:0004497;GO:0020037	iron ion binding;oxidation-reduction process;heme binding;oxidoreductase activity, acting on paired donors, with incorporation or reduction of molecular oxygen;monooxygenase activity	Molecular Function;Molecular Function;Molecular Function;Molecular Function;Biological Process			IPR002403;IPR001128;noIPR;	Cytochrome P450, E-class, group IV;Cytochrome P450;	PR00465 (PRINTS);PR00385 (PRINTS);G3DSA:1.10.630.10 (GENE3D);PF00067 (PFAM);PTHR24305 (PANTHER);PTHR24305:SF44 (PANTHER);SSF48264 (SUPERFAMILY)
evm.scaffold23.80	Core			M28A	Metallo peptidase M28	382	gi|695555553|ref|XP_009546927.1|Metallo peptidase M28 [Heterobasidion irregulare TC 32-1]/gi|575064737|gb|ETW80352.1| Metallo peptidase M28 [Heterobasidion irregulare TC 32-1]	Heterobasidion irregulare TC 32-1	0	98.69%	382	382	3	GO:0046872;GO:0006508;GO:0004177	aminopeptidase activity;metal ion binding;proteolysis	Molecular Function;Molecular Function;Biological Process	EC:3.4.11	Acting on peptide bonds (peptidases)	IPR007484;noIPR;IPR018247;	Peptidase M28;EF-Hand 1, calcium-binding site;	PF04389 (PFAM);G3DSA:3.40.630.10 (GENE3D);PTHR12147:SF21 (PANTHER);PTHR12147 (PANTHER);PS00018 (PROSITE_PATTERNS);SSF53187 (SUPERFAMILY)
evm.scaffold24.10	Core	Divergent		PL14	polysaccharide lyase family 14	359	gi|575065008|gb|ETW80623.1| polysaccharide lyase family 14 protein [Heterobasidion irregulare TC 32-1]/gi|695555719|ref|XP_009546965.1|polysaccharide lyase family 14 protein [Heterobasidion irregulare TC 32-1]	Heterobasidion irregulare TC 32-1	0	93.48%	361	353	2	GO:0016020;GO:0016829	membrane;lyase activity	Cellular Component;Molecular Function			noIPR;	Basic-leucine zipper domain;	PTHR40124:SF1 (PANTHER);PTHR40124 (PANTHER)
evm.scaffold24.102	Core			GH16	glycoside hydrolase family 16	462	gi|575064886|gb|ETW80501.1| glycoside hydrolase family 16 protein [Heterobasidion irregulare TC 32-1]/gi|695555701|ref|XP_009546961.1|glycoside hydrolase family 16 protein [Heterobasidion irregulare TC 32-1]	Heterobasidion irregulare TC 32-1	3.2e-175	81.38%	329	333	2	GO:0005975;GO:0004553	carbohydrate metabolic process;hydrolase activity, hydrolyzing O-glycosyl compounds	Molecular Function;Biological Process			IPR013320;noIPR;	Concanavalin A-like lectin/glucanase domain;	G3DSA:2.60.120.200 (GENE3D);PTHR10963 (PANTHER);PTHR10963:SF24 (PANTHER);SSF49899 (SUPERFAMILY)
evm.scaffold24.103	Core	Divergent	Y	A01A	acid protease	499	gi|695556846|ref|XP_009547239.1|hypothetical protein HETIRDRAFT_440362 [Heterobasidion irregulare TC 32-1]/gi|575064885|gb|ETW80500.1| hypothetical protein HETIRDRAFT_440362 [Heterobasidion irregulare TC 32-1]	Heterobasidion irregulare TC 32-1	0	87.12%	365	365	2	GO:0004190;GO:0006508	aspartic-type endopeptidase activity;proteolysis	Molecular Function;Biological Process	EC:3.4.23	Acting on peptide bonds (peptidases)	IPR001461;IPR021109;IPR001969;	Aspartic peptidase;Aspartic peptidase domain;Aspartic peptidase, active site;	PR00792 (PRINTS);G3DSA:2.40.70.10 (GENE3D);PF00026 (PFAM);G3DSA:2.40.70.10 (GENE3D);PTHR13683 (PANTHER);PS00141 (PROSITE_PATTERNS);PS00141 (PROSITE_PATTERNS);SSF50630 (SUPERFAMILY)
evm.scaffold24.30	Core			CE10,S09X	alpha beta-hydrolase	1055	gi|695557205|ref|XP_009547326.1|Esterase/Lipase [Heterobasidion irregulare TC 32-1]/gi|575064983|gb|ETW80598.1| Esterase/Lipase [Heterobasidion irregulare TC 32-1]	Heterobasidion irregulare TC 32-1	0	97.30%	817	779	2	GO:0008152;GO:0016787	hydrolase activity;metabolic process	Molecular Function;Biological Process			IPR029058;IPR013094;noIPR;IPR002168;	Alpha/Beta hydrolase fold;Alpha/beta hydrolase fold-3;Lipase, GDXG, active site;	G3DSA:3.40.50.1820 (GENE3D);PF07859 (PFAM);PTHR23025 (PANTHER);PTHR23025 (PANTHER);PTHR23025:SF3 (PANTHER);PTHR23025 (PANTHER);PTHR23025:SF3 (PANTHER);PTHR23025:SF3 (PANTHER);PS01174 (PROSITE_PATTERNS);SSF53474 (SUPERFAMILY)
evm.scaffold24.32	Core	Divergent			Golgi membrane	714	gi|695557198|ref|XP_009547324.1|hypothetical protein HETIRDRAFT_476279 [Heterobasidion irregulare TC 32-1]/gi|575064981|gb|ETW80596.1| hypothetical protein HETIRDRAFT_476279 [Heterobasidion irregulare TC 32-1]	Heterobasidion irregulare TC 32-1	0	97.56%	696	696	2	GO:0030173;GO:0006891	integral component of Golgi membrane;intra-Golgi vesicle-mediated transport	Cellular Component;Biological Process			noIPR;IPR012955;	Signal transduction histidine kinase, phosphotransfer (Hpt) domain;CASP, C-terminal;	Coil (COILS);Coil (COILS);Coil (COILS);Coil (COILS);Coil (COILS);Coil (COILS);PF08172 (PFAM);PTHR14043:SF2 (PANTHER);PTHR14043 (PANTHER)
evm.scaffold24.54	Core	Divergent			hypothetical protein HETIRDRAFT_459335	69	gi|695557128|ref|XP_009547306.1|hypothetical protein HETIRDRAFT_459335 [Heterobasidion irregulare TC 32-1]/gi|575064959|gb|ETW80574.1| hypothetical protein HETIRDRAFT_459335 [Heterobasidion irregulare TC 32-1]	Heterobasidion irregulare TC 32-1	3.9e-24	87.32%	71	71
evm.scaffold24.98	Core			S53	serine protease S53	635	gi|575064890|gb|ETW80505.1| serine protease S53 [Heterobasidion irregulare TC 32-1]/gi|695556859|ref|XP_009547243.1|serine protease S53 [Heterobasidion irregulare TC 32-1]	Heterobasidion irregulare TC 32-1	0	97.95%	635	635	2	GO:0006508;GO:0004252	proteolysis;serine-type endopeptidase activity	Molecular Function;Biological Process	EC:3.4.21	Acting on peptide bonds (peptidases)	IPR015366;IPR000209;noIPR;IPR030400;IPR009020;	Peptidase S53, propeptide;Peptidase S8/S53 domain;Sedolisin domain;Proteinase inhibitor, propeptide;	SM00944 (SMART);PF00082 (PFAM);G3DSA:3.40.50.200 (GENE3D);PF09286 (PFAM);PTHR14218:SF13 (PANTHER);PTHR14218 (PANTHER);PS51695 (PROSITE_PROFILES);SSF54897 (SUPERFAMILY);SSF52743 (SUPERFAMILY)
evm.scaffold249.1	Core	Conserved		GH16	glycoside hydrolase family 16	409	gi|575060277|gb|ETW75898.1| glycoside hydrolase family 16 protein [Heterobasidion irregulare TC 32-1]/gi|695574671|ref|XP_009551889.1|glycoside hydrolase family 16 protein [Heterobasidion irregulare TC 32-1]	Heterobasidion irregulare TC 32-1	0	96.58%	408	409	4	GO:0005524;GO:0005975;GO:0016021;GO:0004553	carbohydrate metabolic process;hydrolase activity, hydrolyzing O-glycosyl compounds;integral component of membrane;ATP binding	Cellular Component;Molecular Function;Molecular Function;Biological Process			IPR013320;noIPR;	Concanavalin A-like lectin/glucanase domain;	G3DSA:2.60.120.200 (GENE3D);G3DSA:2.60.120.200 (GENE3D);PTHR10963:SF33 (PANTHER);PTHR10963 (PANTHER);PTHR10963 (PANTHER);PS51257 (PROSITE_PROFILES);SSF49899 (SUPERFAMILY)
evm.scaffold25.29	Core	Conserved			Non-catalytic module family EXPN	147	gi|695551330|ref|XP_009545850.1|Non-catalytic module family EXPN protein [Heterobasidion irregulare TC 32-1]/gi|575066212|gb|ETW81826.1| Non-catalytic module family EXPN protein [Heterobasidion irregulare TC 32-1]	Heterobasidion irregulare TC 32-1	1.2e-88	97.67%	129	129							IPR009009;noIPR;	RlpA-like double-psi beta-barrel domain;	G3DSA:2.40.40.10 (GENE3D);PTHR31836 (PANTHER);PTHR31836:SF8 (PANTHER);SSF50685 (SUPERFAMILY)
evm.scaffold25.30	Core	Conserved			hypothetical protein HETIRDRAFT_247666, partial	254	gi|695553654|ref|XP_009546426.1|hypothetical protein HETIRDRAFT_247666, partial [Heterobasidion irregulare TC 32-1]/gi|575066213|gb|ETW81827.1| hypothetical protein HETIRDRAFT_247666, partial [Heterobasidion irregulare TC 32-1]	Heterobasidion irregulare TC 32-1	3.4e-64	99.00%	100	100							IPR018466;	Ser-Thr-rich glycosyl-phosphatidyl-inositol-anchored membrane family;	PF10342 (PFAM)
evm.scaffold25.36	Core				hypothetical protein HETIRDRAFT_459074	144	gi|695553969|ref|XP_009546509.1|hypothetical protein HETIRDRAFT_459074 [Heterobasidion irregulare TC 32-1]/gi|575066347|gb|ETW81961.1| hypothetical protein HETIRDRAFT_451625 [Heterobasidion irregulare TC 32-1]/gi|695554126|ref|XP_009546551.1| hypothetical protein HETIRDRAFT_451625 [Heterobasidion irregulare TC 32-1]/gi|575066305|gb|ETW81919.1| hypothetical protein HETIRDRAFT_459074 [Heterobasidio…	Heterobasidion irregulare TC 32-1	5.6e-94	97.22%	144	144							IPR018466;	Ser-Thr-rich glycosyl-phosphatidyl-inositol-anchored membrane family;	PF10342 (PFAM)
evm.scaffold25.46	Core		Y		alpha beta-hydrolase	309	gi|575066335|gb|ETW81949.1| Lipase, class 3 [Heterobasidion irregulare TC 32-1]/gi|695554080|ref|XP_009546539.1|Lipase, class 3 [Heterobasidion irregulare TC 32-1]	Heterobasidion irregulare TC 32-1	0	96.44%	309	309	2	GO:0006629;GO:0016787	hydrolase activity;lipid metabolic process	Molecular Function;Biological Process			IPR029058;IPR002921;noIPR;	Alpha/Beta hydrolase fold;Fungal lipase-like domain;	G3DSA:3.40.50.1820 (GENE3D);PF01764 (PFAM);PTHR21493:SF153 (PANTHER);PTHR21493 (PANTHER);SSF53474 (SUPERFAMILY)
evm.scaffold25.48	Core				poxa3b laccase small subunit	173	gi|695553921|ref|XP_009546497.1|hypothetical protein HETIRDRAFT_451587 [Heterobasidion irregulare TC 32-1]/gi|575066292|gb|ETW81906.1| hypothetical protein HETIRDRAFT_451587 [Heterobasidion irregulare TC 32-1]	Heterobasidion irregulare TC 32-1	3.1e-110	96.53%	173	173
evm.scaffold25.56	Core				tRNA methyltransferase complex GCD14 subunit	430	gi|575066283|gb|ETW81897.1| hypothetical protein HETIRDRAFT_384346 [Heterobasidion irregulare TC 32-1]/gi|695553890|ref|XP_009546488.1|hypothetical protein HETIRDRAFT_384346 [Heterobasidion irregulare TC 32-1]/gi|695554032|ref|XP_009546526.1| hypothetical protein HETIRDRAFT_475459 [Heterobasidion irregulare TC 32-1]/gi|575066322|gb|ETW81936.1| hypothetical protein HETIRDRAFT_475459 [Heterobasidio…	Heterobasidion irregulare TC 32-1	0	91.86%	405	430	3	GO:0031515;GO:0016429;GO:0030488	tRNA (adenine-N1-)-methyltransferase activity;tRNA (m1A) methyltransferase complex;tRNA methylation	Cellular Component;Molecular Function;Biological Process			noIPR;IPR014816;IPR029063;	C2 domain;tRNA (1-methyladenosine) methyltransferase catalytic subunit Gcd14;S-adenosyl-L-methionine-dependent methyltransferase;	G3DSA:3.10.330.20 (GENE3D);PIRSF017269 (PIRSF);PF08704 (PFAM);G3DSA:3.40.50.150 (GENE3D);PTHR12133:SF2 (PANTHER);PTHR12133 (PANTHER);PS51620 (PROSITE_PROFILES);SSF53335 (SUPERFAMILY)
evm.scaffold25.69	Core				hypothetical protein HETIRDRAFT_318819	308	gi|695553825|ref|XP_009546470.1|hypothetical protein HETIRDRAFT_318819 [Heterobasidion irregulare TC 32-1]/gi|575066265|gb|ETW81879.1| hypothetical protein HETIRDRAFT_318819 [Heterobasidion irregulare TC 32-1]	Heterobasidion irregulare TC 32-1	0	98.11%	265	265
evm.scaffold26.10	Core				hypothetical protein HETIRDRAFT_442002	200	gi|575060844|gb|ETW76464.1| hypothetical protein HETIRDRAFT_442002 [Heterobasidion irregulare TC 32-1]/gi|695572488|ref|XP_009551365.1|hypothetical protein HETIRDRAFT_442002 [Heterobasidion irregulare TC 32-1]	Heterobasidion irregulare TC 32-1	2.1e-138	97.50%	200	200
evm.scaffold26.11	Core				hypothetical protein HETIRDRAFT_328946	254	gi|575060845|gb|ETW76465.1| hypothetical protein HETIRDRAFT_328946 [Heterobasidion irregulare TC 32-1]/gi|695572492|ref|XP_009551366.1|hypothetical protein HETIRDRAFT_328946 [Heterobasidion irregulare TC 32-1]	Heterobasidion irregulare TC 32-1	1.3e-155	96.06%	256	254
evm.scaffold26.21	Core		Y		calcium-permeable channel	478	gi|575060858|gb|ETW76478.1| calcium-permeable channel-like protein [Heterobasidion irregulare TC 32-1]/gi|695572538|ref|XP_009551377.1|calcium-permeable channel-like protein [Heterobasidion irregulare TC 32-1]	Heterobasidion irregulare TC 32-1	0	98.74%	478	478	2	GO:0005515;GO:0009987	cellular process;protein binding	Molecular Function;Biological Process			IPR020067;IPR024338;noIPR;IPR007110;	Frizzled domain;Stretch-activated cation channel Mid1;Immunoglobulin-like domain;	G3DSA:1.10.2000.10 (GENE3D);PF12929 (PFAM);PTHR39142 (PANTHER);PS50835 (PROSITE_PROFILES)
evm.scaffold26.28	Core	Divergent	Y		cytochrome P450 monooxygenase 28	534	gi|695571606|ref|XP_009551174.1|cytochrome P450 monooxygenase 28 [Heterobasidion irregulare TC 32-1]/gi|575060865|gb|ETW76485.1| cytochrome P450 monooxygenase 28 [Heterobasidion irregulare TC 32-1]	Heterobasidion irregulare TC 32-1	0	91.92%	520	532	6	GO:0005506;GO:0016705;GO:0016021;GO:0055114;GO:0004497;GO:0020037	iron ion binding;oxidation-reduction process;heme binding;oxidoreductase activity, acting on paired donors, with incorporation or reduction of molecular oxygen;monooxygenase activity;integral component of membrane	Cellular Component;Molecular Function;Molecular Function;Molecular Function;Molecular Function;Biological Process			IPR002401;IPR001128;noIPR;IPR017972;	Cytochrome P450, E-class, group I;Cytochrome P450;Cytochrome P450, conserved site;	PR00463 (PRINTS);PR00385 (PRINTS);G3DSA:1.10.630.10 (GENE3D);PF00067 (PFAM);PTHR24279 (PANTHER);PTHR24279:SF80 (PANTHER);PS00086 (PROSITE_PATTERNS);SSF48264 (SUPERFAMILY)
evm.scaffold26.34	Core			Catalase(Kat)	FAD NAD-P-binding domain-containing	456	gi|695572616|ref|XP_009551393.1|hypothetical protein HETIRDRAFT_152230 [Heterobasidion irregulare TC 32-1]/gi|575060879|gb|ETW76499.1| hypothetical protein HETIRDRAFT_152230 [Heterobasidion irregulare TC 32-1]	Heterobasidion irregulare TC 32-1	0	94.53%	457	457	2	GO:0016491;GO:0055114	oxidation-reduction process;oxidoreductase activity	Molecular Function;Biological Process			noIPR;IPR023753;	Peptidase S24/S26A/S26B/S26C;FAD/NAD(P)-binding domain;	PR00419 (PRINTS);PF13450 (PFAM);G3DSA:3.50.50.60 (GENE3D);SSF51905 (SUPERFAMILY)
evm.scaffold26.35	Core			Catalase(Kat)	FAD NAD-P-binding domain-containing	456	gi|695572577|ref|XP_009551385.1|hypothetical protein HETIRDRAFT_429929 [Heterobasidion irregulare TC 32-1]/gi|575060871|gb|ETW76491.1| hypothetical protein HETIRDRAFT_429929 [Heterobasidion irregulare TC 32-1]	Heterobasidion irregulare TC 32-1	0	96.90%	558	451	2	GO:0016491;GO:0055114	oxidation-reduction process;oxidoreductase activity	Molecular Function;Biological Process			noIPR;IPR023753;	Potassium transporter Kch;FAD/NAD(P)-binding domain;	PR00419 (PRINTS);G3DSA:3.50.50.60 (GENE3D);PF13450 (PFAM);SSF51905 (SUPERFAMILY)
evm.scaffold26.4	Core	Divergent			---NA---	123
evm.scaffold26.54	Core	Conserved		GH45	glycoside hydrolase family 45	227	gi|575060909|gb|ETW76529.1| glycoside hydrolase family 45 protein [Heterobasidion irregulare TC 32-1]/gi|695572744|ref|XP_009551421.1|glycoside hydrolase family 45 protein [Heterobasidion irregulare TC 32-1]	Heterobasidion irregulare TC 32-1	7.8e-140	84.82%	257	257	3	GO:0005982;GO:0008810;GO:0005985	starch metabolic process;cellulase activity;sucrose metabolic process	Molecular Function;Biological Process;Biological Process	EC:3.2.1.4	Cellulase	IPR009009;IPR000334;noIPR;	RlpA-like double-psi beta-barrel domain;Glycoside hydrolase, family 45;	G3DSA:2.40.40.10 (GENE3D);PF02015 (PFAM);PTHR39730 (PANTHER);SSF50685 (SUPERFAMILY)
evm.scaffold26.70	Core		Y	AA5, Ascorbate peroxidase(APx)	copper radical oxidase	1019	gi|695572816|ref|XP_009551437.1|glyoxal oxidase 5 [Heterobasidion irregulare TC 32-1]/gi|575060927|gb|ETW76547.1| glyoxal oxidase 5 [Heterobasidion irregulare TC 32-1]	Heterobasidion irregulare TC 32-1	0	98.55%	996	967							IPR013994;IPR015202;IPR013783;IPR015916;IPR002889;IPR009880;noIPR;IPR011043;IPR014756;	Carbohydrate-binding WSC, subgroup;Domain of unknown function DUF1929;Immunoglobulin-like fold;Galactose oxidase, beta-propeller;Carbohydrate-binding WSC;Glyoxal oxidase, N-terminal;Galactose oxidase/kelch, beta-propeller;Immunoglobulin E-set;	SM00321 (SMART);PF09118 (PFAM);G3DSA:2.60.40.10 (GENE3D);G3DSA:2.130.10.80 (GENE3D);PF01822 (PFAM);PF07250 (PFAM);PTHR32208:SF9 (PANTHER);PTHR32208 (PANTHER);PS51212 (PROSITE_PROFILES);PS51212 (PROSITE_PROFILES);PS51212 (PROSITE_PROFILES);PS51212 (PROSITE_PROFILES);SSF50965 (SUPERFAMILY);SSF81296 (SUPERFAMILY)
evm.scaffold26.74	Core	Conserved			---NA---	117
evm.scaffold26.89	Core			GH43	Glycosyl hydrolases family 43	524	gi|575060946|gb|ETW76566.1| hypothetical protein HETIRDRAFT_422004 [Heterobasidion irregulare TC 32-1]/gi|695572899|ref|XP_009551455.1|hypothetical protein HETIRDRAFT_422004 [Heterobasidion irregulare TC 32-1]	Heterobasidion irregulare TC 32-1	0	89.18%	468	490	2	GO:0005975;GO:0004553	carbohydrate metabolic process;hydrolase activity, hydrolyzing O-glycosyl compounds	Molecular Function;Biological Process			IPR006710;IPR023296;noIPR;	Glycoside hydrolase, family 43;Glycosyl hydrolase, five-bladed beta-propellor domain;	PF04616 (PFAM);G3DSA:2.115.10.20 (GENE3D);PTHR22925:SF43 (PANTHER);PTHR22925 (PANTHER);SSF75005 (SUPERFAMILY)
evm.scaffold27.1	Core		Y	Linoleate diol synthase (LDS)	cytochrome P450	520	gi|575062366|gb|ETW77984.1| cytochrome P450 monooxygenase 13 [Heterobasidion irregulare TC 32-1]/gi|695566022|ref|XP_009549680.1|cytochrome P450 monooxygenase 13 [Heterobasidion irregulare TC 32-1]	Heterobasidion irregulare TC 32-1	0	97.51%	523	523	6	GO:0005506;GO:0016705;GO:0016021;GO:0055114;GO:0004497;GO:0020037	iron ion binding;oxidation-reduction process;heme binding;oxidoreductase activity, acting on paired donors, with incorporation or reduction of molecular oxygen;monooxygenase activity;integral component of membrane	Cellular Component;Molecular Function;Molecular Function;Molecular Function;Molecular Function;Biological Process			noIPR;IPR001128;IPR002401;IPR017972;	Tetratricopeptide-like helical domain;Cytochrome P450;Cytochrome P450, E-class, group I;Cytochrome P450, conserved site;	Coil (COILS);PR00385 (PRINTS);PR00463 (PRINTS);PF00067 (PFAM);G3DSA:1.10.630.10 (GENE3D);PTHR24286:SF47 (PANTHER);PTHR24286 (PANTHER);PS00086 (PROSITE_PATTERNS);SSF48264 (SUPERFAMILY)
evm.scaffold27.100	Core		Y		cytochrome P450	521	gi|575062479|gb|ETW78097.1| hypothetical protein HETIRDRAFT_388185 [Heterobasidion irregulare TC 32-1]/gi|695567353|ref|XP_009550099.1|hypothetical protein HETIRDRAFT_388185 [Heterobasidion irregulare TC 32-1]	Heterobasidion irregulare TC 32-1	0	98.27%	521	521	6	GO:0005506;GO:0016705;GO:0016021;GO:0055114;GO:0004497;GO:0020037	iron ion binding;oxidation-reduction process;heme binding;oxidoreductase activity, acting on paired donors, with incorporation or reduction of molecular oxygen;monooxygenase activity;integral component of membrane	Cellular Component;Molecular Function;Molecular Function;Molecular Function;Molecular Function;Biological Process			IPR002401;IPR001128;noIPR;	Cytochrome P450, E-class, group I;Cytochrome P450;	PR00463 (PRINTS);PR00385 (PRINTS);G3DSA:1.10.630.10 (GENE3D);PF00067 (PFAM);PTHR24305 (PANTHER);SSF48264 (SUPERFAMILY)
evm.scaffold27.116	Core	Divergent			Het-C-domain-containing	897	gi|695566032|ref|XP_009549683.1|Het-C [Heterobasidion irregulare TC 32-1]/gi|575062498|gb|ETW78116.1| Het-C [Heterobasidion irregulare TC 32-1]	Heterobasidion irregulare TC 32-1	0	93.20%	907	618							IPR010816;noIPR;	Heterokaryon incompatibility Het-C;	PF07217 (PFAM);PTHR14905:SF7 (PANTHER);PTHR14905 (PANTHER)
evm.scaffold27.117	Core				-like family domain-containing 1	351	gi|695567413|ref|XP_009550118.1|hypothetical protein HETIRDRAFT_388215, partial [Heterobasidion irregulare TC 32-1]/gi|575062501|gb|ETW78119.1| hypothetical protein HETIRDRAFT_388215, partial [Heterobasidion irregulare TC 32-1]	Heterobasidion irregulare TC 32-1	0	96.87%	351	351	1	GO:0016020	membrane	Cellular Component			IPR016040;IPR008030;noIPR;	NAD(P)-binding domain;NmrA-like domain;	G3DSA:3.40.50.720 (GENE3D);PF05368 (PFAM);PTHR14194 (PANTHER);PTHR14194:SF53 (PANTHER);SSF51735 (SUPERFAMILY)
evm.scaffold27.56	Core				hypothetical protein HETIRDRAFT_388130	549	gi|695567194|ref|XP_009550047.1|hypothetical protein HETIRDRAFT_388130 [Heterobasidion irregulare TC 32-1]/gi|575062425|gb|ETW78043.1| hypothetical protein HETIRDRAFT_388130 [Heterobasidion irregulare TC 32-1]	Heterobasidion irregulare TC 32-1	0	97.64%	549	550	1	GO:0016757	transferase activity, transferring glycosyl groups	Molecular Function			IPR007657;	Glycosyltransferase AER61, uncharacterised;	PF04577 (PFAM)
evm.scaffold27.82	Core				-like family domain-containing 1	351	gi|695567295|ref|XP_009550080.1|hypothetical protein HETIRDRAFT_326073 [Heterobasidion irregulare TC 32-1]/gi|575062460|gb|ETW78078.1| hypothetical protein HETIRDRAFT_326073 [Heterobasidion irregulare TC 32-1]	Heterobasidion irregulare TC 32-1	0	97.44%	351	351	1	GO:0016020	membrane	Cellular Component			IPR008030;IPR016040;noIPR;	NmrA-like domain;NAD(P)-binding domain;	PF05368 (PFAM);G3DSA:3.40.50.720 (GENE3D);PTHR14194 (PANTHER);PTHR14194:SF53 (PANTHER);SSF51735 (SUPERFAMILY)
evm.scaffold27.86	Core			GH16	glycoside hydrolase family 16	446	gi|575062463|gb|ETW78081.1| glycoside hydrolase family 16 protein [Heterobasidion irregulare TC 32-1]/gi|695567304|ref|XP_009550083.1|glycoside hydrolase family 16 protein [Heterobasidion irregulare TC 32-1]	Heterobasidion irregulare TC 32-1	0	98.43%	255	255	2	GO:0005975;GO:0004553	carbohydrate metabolic process;hydrolase activity, hydrolyzing O-glycosyl compounds	Molecular Function;Biological Process			IPR013320;IPR000757;noIPR;	Concanavalin A-like lectin/glucanase domain;Glycoside hydrolase, family 16;	G3DSA:2.60.120.200 (GENE3D);PF00722 (PFAM);PTHR10963:SF24 (PANTHER);PTHR10963 (PANTHER);SSF49899 (SUPERFAMILY)
evm.scaffold27.89	Core				hypothetical protein HETIRDRAFT_326012	271	gi|695567323|ref|XP_009550089.1|hypothetical protein HETIRDRAFT_326012 [Heterobasidion irregulare TC 32-1]/gi|575062469|gb|ETW78087.1| hypothetical protein HETIRDRAFT_326012 [Heterobasidion irregulare TC 32-1]	Heterobasidion irregulare TC 32-1	4.2e-171	87.08%	239	271
evm.scaffold27.90	Core	Divergent	Y	AA7	FAD-binding domain-containing	487	gi|575062470|gb|ETW78088.1| hypothetical protein HETIRDRAFT_325784 [Heterobasidion irregulare TC 32-1]/gi|695567326|ref|XP_009550090.1|hypothetical protein HETIRDRAFT_325784 [Heterobasidion irregulare TC 32-1]	Heterobasidion irregulare TC 32-1	0	98.15%	487	487	3	GO:0016614;GO:0050660;GO:0055114	oxidation-reduction process;oxidoreductase activity, acting on CH-OH group of donors;flavin adenine dinucleotide binding	Molecular Function;Molecular Function;Biological Process			IPR016167;IPR012951;IPR016169;IPR006094;noIPR;IPR016166;	FAD-binding, type 2, subdomain 1;Berberine/berberine-like;CO dehydrogenase flavoprotein-like, FAD-binding, subdomain 2;FAD linked oxidase, N-terminal;FAD-binding, type 2;	G3DSA:3.30.43.10 (GENE3D);PF08031 (PFAM);G3DSA:3.30.465.10 (GENE3D);PF01565 (PFAM);PTHR11748:SF98 (PANTHER);PTHR11748 (PANTHER);PS51387 (PROSITE_PROFILES);SSF56176 (SUPERFAMILY)
evm.scaffold27.99	Core			S01E	hypothetical protein HETIRDRAFT_454139	497	gi|575062478|gb|ETW78096.1| hypothetical protein HETIRDRAFT_454139 [Heterobasidion irregulare TC 32-1]/gi|695567350|ref|XP_009550098.1|hypothetical protein HETIRDRAFT_454139 [Heterobasidion irregulare TC 32-1]	Heterobasidion irregulare TC 32-1	0	75.22%	562	557							noIPR;IPR009003;	NAD(P)-binding domain;Peptidase S1, PA clan;	G3DSA:2.40.10.10 (GENE3D);SSF50494 (SUPERFAMILY)
evm.scaffold28.2	Core				hypothetical protein HETIRDRAFT_318619	171	gi|695554418|ref|XP_009546627.1|hypothetical protein HETIRDRAFT_318619 [Heterobasidion irregulare TC 32-1]/gi|575066435|gb|ETW82049.1| hypothetical protein HETIRDRAFT_318619 [Heterobasidion irregulare TC 32-1]	Heterobasidion irregulare TC 32-1	4.1e-06	47.06%	465	136							noIPR;	Ribosomal protein S36, mitochondrial;	Coil (COILS)
evm.scaffold28.36	Core				class I glutamine amidotransferase	322	gi|575067259|gb|ETW82872.1| hypothetical protein HETIRDRAFT_416911 [Heterobasidion irregulare TC 32-1]/gi|695548768|ref|XP_009545184.1|hypothetical protein HETIRDRAFT_416911 [Heterobasidion irregulare TC 32-1]	Heterobasidion irregulare TC 32-1	6.6e-175	97.12%	298	243	3	GO:0006541;GO:0016740;GO:0016787	transferase activity;hydrolase activity;glutamine metabolic process	Molecular Function;Molecular Function;Biological Process			IPR029062;IPR029010;noIPR;	Class I glutamine amidotransferase-like;ThuA-like domain;	G3DSA:3.40.50.880 (GENE3D);PF06283 (PFAM);PTHR40469 (PANTHER);PTHR40469:SF1 (PANTHER);SSF52317 (SUPERFAMILY)
evm.scaffold28.43	Core				hypothetical protein HETIRDRAFT_439512	129	gi|575067267|gb|ETW82880.1| hypothetical protein HETIRDRAFT_439512 [Heterobasidion irregulare TC 32-1]/gi|695548789|ref|XP_009545190.1|hypothetical protein HETIRDRAFT_439512 [Heterobasidion irregulare TC 32-1]	Heterobasidion irregulare TC 32-1	3.6e-86	98.45%	129	129							IPR018466;	Ser-Thr-rich glycosyl-phosphatidyl-inositol-anchored membrane family;	PF10342 (PFAM)
evm.scaffold28.7	Core		Y	A01A	acid protease	543	gi|695548635|ref|XP_009545148.1|aspartic peptidase [Heterobasidion irregulare TC 32-1]/gi|575067221|gb|ETW82834.1| aspartic peptidase [Heterobasidion irregulare TC 32-1]	Heterobasidion irregulare TC 32-1	0	97.42%	543	543	2	GO:0004190;GO:0006508	aspartic-type endopeptidase activity;proteolysis	Molecular Function;Biological Process	EC:3.4.23	Acting on peptide bonds (peptidases)	IPR001461;IPR021109;IPR001969;	Aspartic peptidase;Aspartic peptidase domain;Aspartic peptidase, active site;	PR00792 (PRINTS);PF00026 (PFAM);G3DSA:2.40.70.10 (GENE3D);G3DSA:2.40.70.10 (GENE3D);PTHR13683 (PANTHER);PS00141 (PROSITE_PATTERNS);SSF50630 (SUPERFAMILY)
evm.scaffold280.2	Del				hypothetical protein HETIRDRAFT_391709, partial	69	gi|695586048|ref|XP_009553506.1|hypothetical protein HETIRDRAFT_391709, partial [Heterobasidion irregulare TC 32-1]/gi|575059437|gb|ETW75060.1| hypothetical protein HETIRDRAFT_391709, partial [Heterobasidion irregulare TC 32-1]	Heterobasidion irregulare TC 32-1	6e-25	94.44%	300	54	1	GO:0016021	integral component of membrane	Cellular Component
evm.scaffold29.121	Del				---NA---	83
evm.scaffold29.20	Del				hypothetical protein HETIRDRAFT_442125	153	gi|695573810|ref|XP_009551672.1|hypothetical protein HETIRDRAFT_442125 [Heterobasidion irregulare TC 32-1]/gi|575061182|gb|ETW76802.1| hypothetical protein HETIRDRAFT_442125 [Heterobasidion irregulare TC 32-1]	Heterobasidion irregulare TC 32-1	1.3e-92	92.86%	154	154							noIPR;	Kinetochore protein Ndc80;	PS51257 (PROSITE_PROFILES)
evm.scaffold29.24	Core				hypothetical protein HETIRDRAFT_442125	149	gi|695573810|ref|XP_009551672.1|hypothetical protein HETIRDRAFT_442125 [Heterobasidion irregulare TC 32-1]/gi|575061182|gb|ETW76802.1| hypothetical protein HETIRDRAFT_442125 [Heterobasidion irregulare TC 32-1]	Heterobasidion irregulare TC 32-1	7e-56	73.86%	154	153
evm.scaffold29.27	Core		Y	GT15	glycosyltransferase family 15	391	gi|575061186|gb|ETW76806.1| glycosyltransferase family 15 protein [Heterobasidion irregulare TC 32-1]/gi|695573823|ref|XP_009551676.1|glycosyltransferase family 15 protein [Heterobasidion irregulare TC 32-1]	Heterobasidion irregulare TC 32-1	0	98.04%	306	306	4	GO:0000030;GO:0097502;GO:0006486;GO:0000136	mannosylation;mannosyltransferase activity;protein glycosylation;alpha-1,6-mannosyltransferase complex	Molecular Function;Biological Process;Biological Process;Cellular Component			IPR002685;IPR029044;	Glycosyl transferase, family 15;Nucleotide-diphospho-sugar transferases;	PF01793 (PFAM);G3DSA:3.90.550.10 (GENE3D);PTHR31121 (PANTHER);SSF53448 (SUPERFAMILY)
evm.scaffold29.31	Core	Divergent			hypothetical protein HETIRDRAFT_106199	179	gi|695573835|ref|XP_009551679.1|hypothetical protein HETIRDRAFT_106199 [Heterobasidion irregulare TC 32-1]/gi|575061190|gb|ETW76810.1| hypothetical protein HETIRDRAFT_106199 [Heterobasidion irregulare TC 32-1]	Heterobasidion irregulare TC 32-1	1.7e-50	60.77%	214	209
evm.scaffold29.35	Core				---NA---	155
evm.scaffold29.46	Core	Divergent			hypothetical protein HETIRDRAFT_242504, partial	223	gi|695573902|ref|XP_009551697.1|hypothetical protein HETIRDRAFT_242504, partial [Heterobasidion irregulare TC 32-1]/gi|575061210|gb|ETW76830.1| hypothetical protein HETIRDRAFT_242504, partial [Heterobasidion irregulare TC 32-1]	Heterobasidion irregulare TC 32-1	2.6e-134	97.96%	196	196
evm.scaffold29.49	Del				ankyrin	199	gi|695573910|ref|XP_009551699.1|hypothetical protein HETIRDRAFT_422205 [Heterobasidion irregulare TC 32-1]/gi|575061212|gb|ETW76832.1| hypothetical protein HETIRDRAFT_422205 [Heterobasidion irregulare TC 32-1]	Heterobasidion irregulare TC 32-1	5e-73	83.87%	147	155	1	GO:0005515	protein binding	Molecular Function			IPR002110;IPR020683;noIPR;	Ankyrin repeat;Ankyrin repeat-containing domain;	SM00248 (SMART);G3DSA:1.25.40.20 (GENE3D);PF13857 (PFAM);PTHR24124:SF9 (PANTHER);PTHR24124 (PANTHER);PS50088 (PROSITE_PROFILES);PS50297 (PROSITE_PROFILES);SSF48403 (SUPERFAMILY)
evm.scaffold29.55	Del				hypothetical protein HETIRDRAFT_328638	350	gi|575061218|gb|ETW76838.1| hypothetical protein HETIRDRAFT_328638 [Heterobasidion irregulare TC 32-1]/gi|695573933|ref|XP_009551705.1|hypothetical protein HETIRDRAFT_328638 [Heterobasidion irregulare TC 32-1]	Heterobasidion irregulare TC 32-1	8.9e-178	85.43%	324	350
evm.scaffold29.97	Core		Y	AA3	aryl-alcohol oxidase	600	gi|695571753|ref|XP_009551205.1|aryl-alcohol oxidase 4 [Heterobasidion irregulare TC 32-1]/gi|575061304|gb|ETW76924.1| aryl-alcohol oxidase 4 [Heterobasidion irregulare TC 32-1]	Heterobasidion irregulare TC 32-1	0	98.00%	600	600	3	GO:0016614;GO:0050660;GO:0055114	oxidation-reduction process;oxidoreductase activity, acting on CH-OH group of donors;flavin adenine dinucleotide binding	Molecular Function;Molecular Function;Biological Process			IPR000172;IPR007867;IPR023753;IPR012132;noIPR;	Glucose-methanol-choline oxidoreductase, N-terminal;Glucose-methanol-choline oxidoreductase, C-terminal;FAD/NAD(P)-binding domain;Glucose-methanol-choline oxidoreductase;	PF00732 (PFAM);PF05199 (PFAM);G3DSA:3.50.50.60 (GENE3D);PIRSF000137 (PIRSF);PTHR11552 (PANTHER);PS00624 (PROSITE_PATTERNS);PS00623 (PROSITE_PATTERNS);SSF51905 (SUPERFAMILY);SSF54373 (SUPERFAMILY)
evm.scaffold3.105	Core		Y	GH20	glycoside hydrolase family 20	536	gi|695561349|ref|XP_009548433.1|glycoside hydrolase family 20 protein [Heterobasidion irregulare TC 32-1]/gi|575064281|gb|ETW79897.1| glycoside hydrolase family 20 protein [Heterobasidion irregulare TC 32-1]	Heterobasidion irregulare TC 32-1	0	96.79%	553	529	5	GO:0001575;GO:0005975;GO:0006040;GO:0004563;GO:0006027	beta-N-acetylhexosaminidase activity;carbohydrate metabolic process;glycosaminoglycan catabolic process;amino sugar metabolic process;globoside metabolic process	Molecular Function;Biological Process;Biological Process;Biological Process;Biological Process	EC:3.2.1.52	Beta-N-acetylhexosaminidase	IPR025705;IPR029019;IPR015883;IPR013781;IPR029018;noIPR;IPR017853;	Beta-hexosaminidase;Beta-hexosaminidase, eukaryotic type, N-terminal;Glycoside hydrolase family 20, catalytic domain;Glycoside hydrolase, catalytic domain;Chitobiase/beta-hexosaminidase domain 2-like;Glycoside hydrolase superfamily;	PR00738 (PRINTS);PF14845 (PFAM);PF00728 (PFAM);PIRSF001093 (PIRSF);G3DSA:3.20.20.80 (GENE3D);G3DSA:3.30.379.10 (GENE3D);PTHR22600 (PANTHER);PTHR22600:SF0 (PANTHER);SSF55545 (SUPERFAMILY);SSF51445 (SUPERFAMILY)
evm.scaffold3.129	Core		Y	AA9,CBM1	carbohydrate-binding module family 1	342	gi|398258460|gb|AFO72237.1|glycoside hydrolase family 61 protein H [Heterobasidion parviporum]	Heterobasidion parviporum	0	99.42%	342	342	4	GO:0005975;GO:0005576;GO:0004553;GO:0030248	carbohydrate metabolic process;cellulose binding;hydrolase activity, hydrolyzing O-glycosyl compounds;extracellular region	Cellular Component;Molecular Function;Molecular Function;Biological Process			IPR000254;IPR005103;noIPR;	Cellulose-binding domain, fungal;Glycoside hydrolase, family 61;	SM00236 (SMART);PF00734 (PFAM);PF03443 (PFAM);PTHR33353 (PANTHER);PS00562 (PROSITE_PATTERNS);PD001821 (PRODOM);PS51164 (PROSITE_PROFILES);SSF57180 (SUPERFAMILY)
evm.scaffold3.131	Core				YOR389W OS=Saccharomyces cerevisiae (strain ATCC 204508 S288c) GN=YOR389W PE=2 SV=1	599	gi|575064246|gb|ETW79862.1| hypothetical protein HETIRDRAFT_237238, partial [Heterobasidion irregulare TC 32-1]/gi|695561223|ref|XP_009548402.1|hypothetical protein HETIRDRAFT_237238, partial [Heterobasidion irregulare TC 32-1]	Heterobasidion irregulare TC 32-1	6.6e-180	95.94%	458	271							noIPR;	Ubiquitin system component Cue;	PTHR35204 (PANTHER);PTHR35204:SF1 (PANTHER);PTHR35204 (PANTHER);PTHR35204:SF1 (PANTHER)
evm.scaffold3.133	Core				hypothetical protein HETIRDRAFT_322804	435	gi|695561219|ref|XP_009548401.1|hypothetical protein HETIRDRAFT_322804 [Heterobasidion irregulare TC 32-1]/gi|575064244|gb|ETW79860.1| hypothetical protein HETIRDRAFT_322804 [Heterobasidion irregulare TC 32-1]	Heterobasidion irregulare TC 32-1	1.4e-149	89.36%	301	282							noIPR;	Ubiquitin system component Cue;	Coil (COILS);PTHR34587:SF2 (PANTHER);PTHR34587 (PANTHER)
evm.scaffold3.147	Core				Rds1	463	gi|695561179|ref|XP_009548390.1|hypothetical protein HETIRDRAFT_245547, partial [Heterobasidion irregulare TC 32-1]/gi|575064232|gb|ETW79848.1| hypothetical protein HETIRDRAFT_245547, partial [Heterobasidion irregulare TC 32-1]	Heterobasidion irregulare TC 32-1	0	99.71%	344	344							noIPR;	Protein kinase-like domain;	PF13668 (PFAM);PTHR38705 (PANTHER);PTHR38705:SF1 (PANTHER)
evm.scaffold3.169	Core				hypothetical protein HETIRDRAFT_237830, partial	524	gi|695561104|ref|XP_009548369.1|hypothetical protein HETIRDRAFT_237830, partial [Heterobasidion irregulare TC 32-1]/gi|575064208|gb|ETW79824.1| hypothetical protein HETIRDRAFT_237830, partial [Heterobasidion irregulare TC 32-1]	Heterobasidion irregulare TC 32-1	0	98.46%	456	456	2	GO:0043231;GO:0044444	cytoplasmic part;intracellular membrane-bounded organelle	Cellular Component;Cellular Component			IPR018803;	Putative stress-responsive protein;	PF10281 (PFAM)
evm.scaffold3.177	Core	Divergent	Y	AA3	choline dehydrogenase	721	gi|695561067|ref|XP_009548359.1|choline dehydrogenase 2 [Heterobasidion irregulare TC 32-1]/gi|575064198|gb|ETW79814.1| choline dehydrogenase 2 [Heterobasidion irregulare TC 32-1]	Heterobasidion irregulare TC 32-1	0	89.93%	711	695	4	GO:0016614;GO:0050660;GO:0016021;GO:0055114	oxidation-reduction process;oxidoreductase activity, acting on CH-OH group of donors;flavin adenine dinucleotide binding;integral component of membrane	Cellular Component;Molecular Function;Molecular Function;Biological Process			IPR007867;IPR000172;IPR023753;noIPR;	Glucose-methanol-choline oxidoreductase, C-terminal;Glucose-methanol-choline oxidoreductase, N-terminal;FAD/NAD(P)-binding domain;	PF05199 (PFAM);PF00732 (PFAM);G3DSA:3.50.50.60 (GENE3D);PTHR11552:SF58 (PANTHER);PTHR11552:SF58 (PANTHER);PTHR11552 (PANTHER);PS00624 (PROSITE_PATTERNS);SSF51905 (SUPERFAMILY);SSF54373 (SUPERFAMILY)
evm.scaffold3.178	Core		Y		c2 domain	2147	gi|695561062|ref|XP_009548358.1|hypothetical protein HETIRDRAFT_155737 [Heterobasidion irregulare TC 32-1]/gi|575064197|gb|ETW79813.1| hypothetical protein HETIRDRAFT_155737 [Heterobasidion irregulare TC 32-1]	Heterobasidion irregulare TC 32-1	0	94.86%	1499	1538	1	GO:0005515	protein binding	Molecular Function			noIPR;IPR013126;IPR000008;IPR019558;IPR029047;IPR029048;IPR014772;IPR014770;	Immunoglobulin E-set;Heat shock protein 70 family;C2 domain;Mammalian uncoordinated homology 13, subgroup, domain 2;Heat shock protein 70kD, peptide-binding domain;Heat shock protein 70kD, C-terminal domain;Mammalian uncoordinated homology 13, domain 2;Munc13 homology 1;	Coil (COILS);PR00301 (PRINTS);SM00239 (SMART);PF00168 (PFAM);PF00012 (PFAM);G3DSA:3.90.640.10 (GENE3D);PF10540 (PFAM);G3DSA:2.60.34.10 (GENE3D);G3DSA:3.30.420.40 (GENE3D);G3DSA:2.60.40.150 (GENE3D);G3DSA:3.30.420.40 (GENE3D);G3DSA:1.20.1270.10 (GENE3D);PTHR19375:SF153 (PANTHER);PTHR19375 (PANTHER);PS51259 (PROSITE_PROFILES);PS51258 (PROSITE_PROFILES);PS50004 (PROSITE_PROFILES);SSF49562 (SUPERFAMI…
evm.scaffold3.191	Core	Divergent		GH30	glycoside hydrolase family 30	531	gi|695559579|ref|XP_009547965.1|glycoside hydrolase family 30 protein [Heterobasidion irregulare TC 32-1]/gi|575064179|gb|ETW79795.1| glycoside hydrolase family 30 protein [Heterobasidion irregulare TC 32-1]	Heterobasidion irregulare TC 32-1	0	97.19%	533	533	4	GO:0004348;GO:0005975;GO:0046557;GO:0006687	carbohydrate metabolic process;glucan endo-1,6-beta-glucosidase activity;glycosphingolipid metabolic process;glucosylceramidase activity	Molecular Function;Molecular Function;Biological Process;Biological Process	EC:3.2.1.75;EC:3.2.1.21;EC:3.2.1.45	Glucan endo-1,6-beta-glucosidase;Beta-glucosidase;Glucosylceramidase	IPR001139;IPR013781;noIPR;IPR017853;	Glycoside hydrolase, family 30;Glycoside hydrolase, catalytic domain;Glycoside hydrolase superfamily;	PF02055 (PFAM);G3DSA:3.20.20.80 (GENE3D);PTHR11069 (PANTHER);PTHR11069:SF9 (PANTHER);SSF51445 (SUPERFAMILY)
evm.scaffold3.201	Core				hypothetical protein HETIRDRAFT_419442	724	gi|575064168|gb|ETW79784.1| hypothetical protein HETIRDRAFT_419442 [Heterobasidion irregulare TC 32-1]/gi|695560969|ref|XP_009548335.1|hypothetical protein HETIRDRAFT_419442 [Heterobasidion irregulare TC 32-1]	Heterobasidion irregulare TC 32-1	0	99.79%	474	474	10	GO:0005525;GO:0003743;GO:0001731;GO:0003924;GO:0006481;GO:0016021;GO:0005829;GO:0004671;GO:0005840;GO:0006446	protein C-terminal S-isoprenylcysteine carboxyl O-methyltransferase activity;GTP binding;cytosol;ribosome;regulation of translational initiation;translation initiation factor activity;C-terminal protein methylation;integral component of membrane;GTPase activity;formation of translation preinitiation complex	Cellular Component;Cellular Component;Molecular Function;Molecular Function;Molecular Function;Molecular Function;Biological Process;Biological Process;Cellular Component;Biological Process	EC:2.1.1.100;EC:3.6.1.15	Protein-S-isoprenylcysteine O-methyltransferase;Nucleoside-triphosphate phosphatase	IPR000795;noIPR;IPR015256;IPR004161;IPR007269;IPR027417;IPR009000;IPR009001;	Transcription factor, GTP-binding domain;Translation initiation factor 2, gamma subunit, C-terminal;Translation elongation factor EFTu/EF1A, domain 2;Isoprenylcysteine carboxyl methyltransferase;P-loop containing nucleoside triphosphate hydrolase;Translation protein, beta-barrel domain;Translation elongation factor EF1A/initiation factor IF2gamma, C-terminal;	PR00315 (PRINTS);PF00009 (PFAM);PF09173 (PFAM);PF03144 (PFAM);PF04140 (PFAM);G3DSA:2.40.30.10 (GENE3D);G3DSA:2.40.30.10 (GENE3D);G3DSA:3.40.50.300 (GENE3D);PTHR23115 (PANTHER);PTHR23115:SF164 (PANTHER);PTHR23115:SF164 (PANTHER);PTHR23115 (PANTHER);PS51722 (PROSITE_PROFILES);SSF52540 (SUPERFAMILY);SSF50447 (SUPERFAMILY);SSF50465 (SUPERFAMILY)
evm.scaffold3.263	Core				DUF1620-domain-containing	1014	gi|575064102|gb|ETW79718.1| hypothetical protein HETIRDRAFT_435076 [Heterobasidion irregulare TC 32-1]/gi|695560756|ref|XP_009548280.1|hypothetical protein HETIRDRAFT_435076 [Heterobasidion irregulare TC 32-1]	Heterobasidion irregulare TC 32-1	0	96.25%	998	1014	1	GO:0072546	ER membrane protein complex	Cellular Component			noIPR;IPR011678;IPR027295;IPR026895;IPR011047;	Dihydroneopterin aldolase/epimerase domain;Domain of unknown function DUF1620;Quinoprotein alcohol dehydrogenase-like domain;ER membrane protein complex subunit 1;Quinoprotein alcohol dehydrogenase-like superfamily;	Coil (COILS);PF07774 (PFAM);G3DSA:2.140.10.10 (GENE3D);PTHR21573:SF0 (PANTHER);PTHR21573 (PANTHER);SSF50998 (SUPERFAMILY)
evm.scaffold3.265	Core			GH16	glycoside hydrolase family 16	258	gi|695559604|ref|XP_009547971.1|glycoside hydrolase family 16 protein [Heterobasidion irregulare TC 32-1]/gi|575064099|gb|ETW79715.1| glycoside hydrolase family 16 protein [Heterobasidion irregulare TC 32-1]	Heterobasidion irregulare TC 32-1	5.2e-180	97.67%	258	258	2	GO:0005975;GO:0004553	carbohydrate metabolic process;hydrolase activity, hydrolyzing O-glycosyl compounds	Molecular Function;Biological Process			IPR013320;	Concanavalin A-like lectin/glucanase domain;	G3DSA:2.60.120.200 (GENE3D);SSF49899 (SUPERFAMILY)
evm.scaffold3.277	Core		Y		NAD-P-binding	328	gi|575064085|gb|ETW79701.1| hypothetical protein HETIRDRAFT_103680 [Heterobasidion irregulare TC 32-1]/gi|695560693|ref|XP_009548264.1|hypothetical protein HETIRDRAFT_103680 [Heterobasidion irregulare TC 32-1]	Heterobasidion irregulare TC 32-1	0	90.29%	326	340	2	GO:0050662;GO:0003824	coenzyme binding;catalytic activity	Molecular Function;Molecular Function			IPR016040;IPR001509;noIPR;	NAD(P)-binding domain;NAD-dependent epimerase/dehydratase, N-terminal domain;	G3DSA:3.40.50.720 (GENE3D);PF01370 (PFAM);PTHR10366:SF345 (PANTHER);PTHR10366 (PANTHER);SSF51735 (SUPERFAMILY)
evm.scaffold3.289	Core		Y	AA3	aryl-alcohol oxidase	609	gi|575064072|gb|ETW79688.1| aryl-alcohol oxidase5 [Heterobasidion irregulare TC 32-1]/gi|695560646|ref|XP_009548251.1|aryl-alcohol oxidase5 [Heterobasidion irregulare TC 32-1]	Heterobasidion irregulare TC 32-1	0	97.55%	637	571	3	GO:0016614;GO:0050660;GO:0055114	oxidation-reduction process;oxidoreductase activity, acting on CH-OH group of donors;flavin adenine dinucleotide binding	Molecular Function;Molecular Function;Biological Process			IPR007867;IPR000172;IPR012132;IPR023753;noIPR;	Glucose-methanol-choline oxidoreductase, C-terminal;Glucose-methanol-choline oxidoreductase, N-terminal;Glucose-methanol-choline oxidoreductase;FAD/NAD(P)-binding domain;	PF05199 (PFAM);PF00732 (PFAM);PIRSF000137 (PIRSF);G3DSA:3.50.50.60 (GENE3D);PTHR11552 (PANTHER);PS00623 (PROSITE_PATTERNS);PS00624 (PROSITE_PATTERNS);SSF54373 (SUPERFAMILY);SSF51905 (SUPERFAMILY)
evm.scaffold3.296	Core				---NA---	73													noIPR;	Zinc finger, C2H2;	PS51257 (PROSITE_PROFILES)
evm.scaffold3.298	Core		Y		cytochrome P450	550	gi|695560603|ref|XP_009548240.1|cytochrome P450 monooxygenase 72 [Heterobasidion irregulare TC 32-1]/gi|575064061|gb|ETW79677.1| cytochrome P450 monooxygenase 72 [Heterobasidion irregulare TC 32-1]	Heterobasidion irregulare TC 32-1	0	78.41%	485	565	4	GO:0005506;GO:0016705;GO:0055114;GO:0020037	iron ion binding;oxidation-reduction process;heme binding;oxidoreductase activity, acting on paired donors, with incorporation or reduction of molecular oxygen	Molecular Function;Molecular Function;Molecular Function;Biological Process			IPR002401;IPR001128;noIPR;	Cytochrome P450, E-class, group I;Cytochrome P450;	PR00463 (PRINTS);PR00385 (PRINTS);G3DSA:1.10.630.10 (GENE3D);PF00067 (PFAM);PTHR24305 (PANTHER);SSF48264 (SUPERFAMILY)
evm.scaffold3.312	Core			GH35	glycoside hydrolase family 35	997	gi|575064047|gb|ETW79663.1| glycoside hydrolase family 35 protein [Heterobasidion irregulare TC 32-1]/gi|695560557|ref|XP_009548227.1|glycoside hydrolase family 35 protein [Heterobasidion irregulare TC 32-1]	Heterobasidion irregulare TC 32-1	0	96.63%	1123	980	10	GO:0006614;GO:0048500;GO:0046486;GO:0009341;GO:0016021;GO:0008312;GO:0006012;GO:0004565;GO:0006027;GO:0006687	signal recognition particle;beta-galactosidase activity;SRP-dependent cotranslational protein targeting to membrane;glycosaminoglycan catabolic process;glycosphingolipid metabolic process;glycerolipid metabolic process;integral component of membrane;7S RNA binding;galactose metabolic process;beta-galactosidase complex	Cellular Component;Cellular Component;Molecular Function;Molecular Function;Biological Process;Biological Process;Biological Process;Biological Process;Cellular Component;Biological Process	EC:3.2.1.23	Beta-galactosidase	IPR001944;IPR018954;IPR008979;IPR013781;IPR031330;IPR025972;IPR025300;noIPR;IPR019801;IPR017853;	Glycoside hydrolase, family 35;Beta-galactosidase, domain 2;Galactose-binding domain-like;Glycoside hydrolase, catalytic domain;Glycoside hydrolase 35, catalytic domain;Beta-galactosidase, domain 3;Beta-galactosidase jelly roll domain;Glycoside hydrolase, family 35, conserved site;Glycoside hydrolase superfamily;	PR00742 (PRINTS);SM01029 (SMART);G3DSA:2.60.120.260 (GENE3D);G3DSA:3.20.20.80 (GENE3D);PF01301 (PFAM);G3DSA:2.60.120.260 (GENE3D);G3DSA:2.60.390.10 (GENE3D);G3DSA:2.102.20.10 (GENE3D);PF13363 (PFAM);PF10435 (PFAM);PF13364 (PFAM);PTHR23421 (PANTHER);PTHR23421:SF78 (PANTHER);PTHR23421:SF78 (PANTHER);PS01182 (PROSITE_PATTERNS);SSF49785 (SUPERFAMILY);SSF49785 (SUPERFAMILY);SSF51445 (SUPERFAMILY);SSF5…
evm.scaffold3.324	Core		Y	AA3	choline dehydrogenase	629	gi|695560491|ref|XP_009548207.1|choline dehydrogenase 7 [Heterobasidion irregulare TC 32-1]/gi|575064024|gb|ETW79640.1| choline dehydrogenase 7 [Heterobasidion irregulare TC 32-1]	Heterobasidion irregulare TC 32-1	0	96.98%	626	629	3	GO:0016614;GO:0050660;GO:0055114	oxidation-reduction process;oxidoreductase activity, acting on CH-OH group of donors;flavin adenine dinucleotide binding	Molecular Function;Molecular Function;Biological Process			IPR000172;IPR007867;IPR012132;IPR023753;noIPR;	Glucose-methanol-choline oxidoreductase, N-terminal;Glucose-methanol-choline oxidoreductase, C-terminal;Glucose-methanol-choline oxidoreductase;FAD/NAD(P)-binding domain;	PF00732 (PFAM);PF05199 (PFAM);PIRSF000137 (PIRSF);G3DSA:3.50.50.60 (GENE3D);PTHR11552:SF58 (PANTHER);PTHR11552:SF58 (PANTHER);PTHR11552 (PANTHER);PTHR11552 (PANTHER);PS00624 (PROSITE_PATTERNS);PS00623 (PROSITE_PATTERNS);SSF51905 (SUPERFAMILY);SSF54373 (SUPERFAMILY)
evm.scaffold3.332	Del				phosphotransferase family	322	gi|695576467|ref|XP_009552344.1|hypothetical protein HETIRDRAFT_481618 [Heterobasidion irregulare TC 32-1]/gi|575060505|gb|ETW76126.1| hypothetical protein HETIRDRAFT_481618 [Heterobasidion irregulare TC 32-1]	Heterobasidion irregulare TC 32-1	3.9e-102	64.12%	760	340
evm.scaffold3.334	Core				---NA---	133
evm.scaffold3.337	Core	Divergent		GH78	glycoside hydrolase family 78	663	gi|575064012|gb|ETW79628.1| glycoside hydrolase family 78 protein, partial [Heterobasidion irregulare TC 32-1]/gi|695559319|ref|XP_009547897.1|glycoside hydrolase family 78 protein, partial [Heterobasidion irregulare TC 32-1]	Heterobasidion irregulare TC 32-1	0	98.05%	616	616	2	GO:0008152;GO:0016798	metabolic process;hydrolase activity, acting on glycosyl bonds	Molecular Function;Biological Process			IPR008902;noIPR;IPR008928;	Bacterial alpha-L-rhamnosidase;Six-hairpin glycosidase-like;	PF05592 (PFAM);PTHR34987:SF1 (PANTHER);PTHR34987 (PANTHER);SSF48208 (SUPERFAMILY)
evm.scaffold3.340	Core			GH3	glycoside hydrolase family 3	893	gi|695560428|ref|XP_009548189.1|glycoside hydrolase family 3 protein [Heterobasidion irregulare TC 32-1]/gi|575064005|gb|ETW79621.1| glycoside hydrolase family 3 protein [Heterobasidion irregulare TC 32-1]	Heterobasidion irregulare TC 32-1	0	97.61%	819	754	2	GO:0000272;GO:0004553	hydrolase activity, hydrolyzing O-glycosyl compounds;polysaccharide catabolic process	Molecular Function;Biological Process			IPR001764;IPR002772;IPR026891;IPR026892;noIPR;IPR017853;	Glycoside hydrolase, family 3, N-terminal;Glycoside hydrolase family 3 C-terminal domain;Fibronectin type III-like domain;Glycoside hydrolase family 3;Glycoside hydrolase superfamily;	PR00133 (PRINTS);G3DSA:3.40.50.1700 (GENE3D);PF00933 (PFAM);PF01915 (PFAM);PF14310 (PFAM);G3DSA:3.20.20.300 (GENE3D);PTHR30620 (PANTHER);PTHR30620:SF1 (PANTHER);PTHR30620 (PANTHER);PTHR30620:SF1 (PANTHER);SSF51445 (SUPERFAMILY);SSF52279 (SUPERFAMILY)
evm.scaffold3.341	Core	Divergent			hypothetical protein HETIRDRAFT_226882, partial	696	gi|695560424|ref|XP_009548188.1|hypothetical protein HETIRDRAFT_226882, partial [Heterobasidion irregulare TC 32-1]/gi|575064004|gb|ETW79620.1| hypothetical protein HETIRDRAFT_226882, partial [Heterobasidion irregulare TC 32-1]	Heterobasidion irregulare TC 32-1	0	95.35%	501	495
evm.scaffold3.359	Core	Divergent			hypothetical protein HETIRDRAFT_243407, partial	188	gi|695560460|ref|XP_009548198.1|hypothetical protein HETIRDRAFT_243407, partial [Heterobasidion irregulare TC 32-1]/gi|575064015|gb|ETW79631.1| hypothetical protein HETIRDRAFT_243407, partial [Heterobasidion irregulare TC 32-1]	Heterobasidion irregulare TC 32-1	8.2e-59	77.86%	139	140							IPR021765;noIPR;	Protein of unknown function DUF3328;	PF11807 (PFAM);PTHR33365:SF3 (PANTHER);PTHR33365 (PANTHER)
evm.scaffold3.366	Core				hypothetical protein HETIRDRAFT_386102	542	gi|575063983|gb|ETW79599.1| hypothetical protein HETIRDRAFT_386102 [Heterobasidion irregulare TC 32-1]/gi|695560352|ref|XP_009548168.1|hypothetical protein HETIRDRAFT_386102 [Heterobasidion irregulare TC 32-1]	Heterobasidion irregulare TC 32-1	0	91.33%	517	542
evm.scaffold3.393	Core	Conserved	Y	AA3	aryl-alcohol oxidase	636	gi|695559614|ref|XP_009547974.1|aryl-alcohol oxidase 2 [Heterobasidion irregulare TC 32-1]/gi|575063954|gb|ETW79570.1| aryl-alcohol oxidase 2 [Heterobasidion irregulare TC 32-1]	Heterobasidion irregulare TC 32-1	0	98.11%	636	636	3	GO:0016614;GO:0050660;GO:0055114	oxidation-reduction process;oxidoreductase activity, acting on CH-OH group of donors;flavin adenine dinucleotide binding	Molecular Function;Molecular Function;Biological Process			noIPR;IPR023753;IPR012132;IPR000172;IPR007867;	Zinc finger, C2H2;FAD/NAD(P)-binding domain;Glucose-methanol-choline oxidoreductase;Glucose-methanol-choline oxidoreductase, N-terminal;Glucose-methanol-choline oxidoreductase, C-terminal;	Coil (COILS);G3DSA:3.50.50.60 (GENE3D);PIRSF000137 (PIRSF);PF00732 (PFAM);PF05199 (PFAM);PTHR11552 (PANTHER);PS00624 (PROSITE_PATTERNS);SSF54373 (SUPERFAMILY);SSF51905 (SUPERFAMILY)
evm.scaffold3.397	Core		Y	AA3	GMC oxidoreductase	1200	gi|575063950|gb|ETW79566.1| GMC oxidoreductase 16 [Heterobasidion irregulare TC 32-1]/gi|695560253|ref|XP_009548142.1|GMC oxidoreductase 16 [Heterobasidion irregulare TC 32-1]	Heterobasidion irregulare TC 32-1	0	98.15%	654	649	7	GO:0016614;GO:0005506;GO:0016705;GO:0050660;GO:0055114;GO:0004497;GO:0020037	iron ion binding;oxidation-reduction process;oxidoreductase activity, acting on CH-OH group of donors;heme binding;oxidoreductase activity, acting on paired donors, with incorporation or reduction of molecular oxygen;monooxygenase activity;flavin adenine dinucleotide binding	Molecular Function;Molecular Function;Molecular Function;Molecular Function;Molecular Function;Molecular Function;Biological Process			IPR002401;IPR001128;IPR000172;IPR007867;IPR023753;noIPR;	Cytochrome P450, E-class, group I;Cytochrome P450;Glucose-methanol-choline oxidoreductase, N-terminal;Glucose-methanol-choline oxidoreductase, C-terminal;FAD/NAD(P)-binding domain;	PR00463 (PRINTS);G3DSA:1.10.630.10 (GENE3D);PF00732 (PFAM);PF05199 (PFAM);PF00067 (PFAM);G3DSA:3.50.50.60 (GENE3D);PTHR11552 (PANTHER);PTHR11552:SF58 (PANTHER);PS00623 (PROSITE_PATTERNS);SSF54373 (SUPERFAMILY);SSF48264 (SUPERFAMILY);SSF51905 (SUPERFAMILY)
evm.scaffold3.403	Core			GH105	Six-hairpin glycosidase	383	gi|695560236|ref|XP_009548138.1|glycosyl hydrolase, family 88 [Heterobasidion irregulare TC 32-1]/gi|575063944|gb|ETW79560.1| glycosyl hydrolase, family 88 [Heterobasidion irregulare TC 32-1]	Heterobasidion irregulare TC 32-1	0	88.12%	409	404	1	GO:0016787	hydrolase activity	Molecular Function			IPR010905;IPR012341;noIPR;IPR008928;	Glycosyl hydrolase, family 88;Six-hairpin glycosidase;Six-hairpin glycosidase-like;	PF07470 (PFAM);G3DSA:1.50.10.10 (GENE3D);PTHR41814 (PANTHER);SSF48208 (SUPERFAMILY)
evm.scaffold3.430	Core	Divergent	Y		cytochrome P450	472	gi|575063871|gb|ETW79487.1| cytochrome P450 monooxygenase 110 [Heterobasidion irregulare TC 32-1]/gi|695559991|ref|XP_009548072.1|cytochrome P450 monooxygenase 110 [Heterobasidion irregulare TC 32-1]	Heterobasidion irregulare TC 32-1	0	71.40%	524	542	4	GO:0005506;GO:0016705;GO:0055114;GO:0020037	iron ion binding;oxidation-reduction process;heme binding;oxidoreductase activity, acting on paired donors, with incorporation or reduction of molecular oxygen	Molecular Function;Molecular Function;Molecular Function;Biological Process			IPR002401;IPR001128;noIPR;IPR017972;	Cytochrome P450, E-class, group I;Cytochrome P450;Cytochrome P450, conserved site;	PR00463 (PRINTS);G3DSA:1.10.630.10 (GENE3D);PF00067 (PFAM);G3DSA:1.10.630.10 (GENE3D);PTHR24279:SF79 (PANTHER);PTHR24279 (PANTHER);PTHR24279:SF79 (PANTHER);PTHR24279 (PANTHER);PS00086 (PROSITE_PATTERNS);SSF48264 (SUPERFAMILY)
evm.scaffold3.433	Del				hypothetical protein HETIRDRAFT_452658	208	gi|695559999|ref|XP_009548074.1|hypothetical protein HETIRDRAFT_452658 [Heterobasidion irregulare TC 32-1]/gi|575063873|gb|ETW79489.1| hypothetical protein HETIRDRAFT_452658 [Heterobasidion irregulare TC 32-1]	Heterobasidion irregulare TC 32-1	2.8e-147	99.52%	208	208							noIPR;	Zinc finger, C2H2;	SSF56973 (SUPERFAMILY)
evm.scaffold3.458	Core			S10	serine carboxypeptidase	512	gi|575062757|gb|ETW78375.1| serine carboxypeptidase S10 [Heterobasidion irregulare TC 32-1]/gi|695566051|ref|XP_009549689.1|serine carboxypeptidase S10 [Heterobasidion irregulare TC 32-1]	Heterobasidion irregulare TC 32-1	0	97.66%	511	512	2	GO:0006508;GO:0004185	serine-type carboxypeptidase activity;proteolysis	Molecular Function;Biological Process	EC:3.4.21;EC:3.4.16	Acting on peptide bonds (peptidases);Acting on peptide bonds (peptidases)	IPR001563;noIPR;IPR029058;IPR018202;	Peptidase S10, serine carboxypeptidase;Alpha/Beta hydrolase fold;Peptidase S10, serine carboxypeptidase, active site;	PR00724 (PRINTS);PF00450 (PFAM);G3DSA:1.10.287.410 (GENE3D);G3DSA:3.40.50.1820 (GENE3D);PTHR11802 (PANTHER);PS00560 (PROSITE_PATTERNS);PS00131 (PROSITE_PATTERNS);SSF53474 (SUPERFAMILY)
evm.scaffold3.467	Core	Divergent	Y	AA1	laccase 13 variant 1	529	gi|575062767|gb|ETW78385.1| laccase 13 variant 1 [Heterobasidion irregulare TC 32-1]/gi|695568285|ref|XP_009550361.1|laccase 13 variant 1 [Heterobasidion irregulare TC 32-1]	Heterobasidion irregulare TC 32-1	0	97.35%	529	529	3	GO:0005507;GO:0055114;GO:0052716	hydroquinone:oxygen oxidoreductase activity;oxidation-reduction process;copper ion binding	Molecular Function;Molecular Function;Biological Process	EC:1.10.3;EC:1.10.3.2	Acting on diphenols and related substances as donors;Laccase	IPR008972;IPR001117;IPR011707;IPR011706;noIPR;IPR002355;	Cupredoxin;Multicopper oxidase, type 1;Multicopper oxidase, type 3;Multicopper oxidase, type 2;Multicopper oxidase, copper-binding site;	G3DSA:2.60.40.420 (GENE3D);G3DSA:2.60.40.420 (GENE3D);G3DSA:2.60.40.420 (GENE3D);PF00394 (PFAM);PF07732 (PFAM);PF07731 (PFAM);PTHR11709 (PANTHER);PTHR11709:SF75 (PANTHER);PS00080 (PROSITE_PATTERNS);PS00079 (PROSITE_PATTERNS);PS00079 (PROSITE_PATTERNS);SSF49503 (SUPERFAMILY);SSF49503 (SUPERFAMILY);SSF49503 (SUPERFAMILY)
evm.scaffold3.480	Core		Y	PL1	polysaccharide lyase family 1	313	gi|575062780|gb|ETW78398.1| polysaccharide lyase family 1 protein [Heterobasidion irregulare TC 32-1]/gi|695568329|ref|XP_009550372.1|polysaccharide lyase family 1 protein [Heterobasidion irregulare TC 32-1]	Heterobasidion irregulare TC 32-1	0	99.04%	313	313	3	GO:0000272;GO:0016829;GO:0005576	lyase activity;polysaccharide catabolic process;extracellular region	Cellular Component;Molecular Function;Biological Process			IPR002022;IPR012334;noIPR;IPR011050;	Pectate lyase/Amb allergen;Pectin lyase fold;Pectin lyase fold/virulence factor;	SM00656 (SMART);G3DSA:2.160.20.10 (GENE3D);PF00544 (PFAM);PTHR31683 (PANTHER);PTHR31683:SF6 (PANTHER);SSF51126 (SUPERFAMILY)
evm.scaffold3.486	Core		Y		oxalate decarboxylase	420	gi|575067025|gb|ETW82638.1| oxalate decarboxylase [Heterobasidion irregulare TC 32-1]/gi|695548009|ref|XP_009544983.1|oxalate decarboxylase [Heterobasidion irregulare TC 32-1]	Heterobasidion irregulare TC 32-1	0	81.82%	437	451	2	GO:0033609;GO:0045735	nutrient reservoir activity;oxalate metabolic process	Molecular Function;Biological Process			IPR006045;IPR014710;IPR017774;noIPR;IPR011051;	Cupin 1;RmlC-like jelly roll fold;Bicupin, oxalate decarboxylase/oxidase;RmlC-like cupin domain;	SM00835 (SMART);G3DSA:2.60.120.10 (GENE3D);TIGR03404 (TIGRFAM);PF00190 (PFAM);G3DSA:2.60.120.10 (GENE3D);PTHR31238 (PANTHER);PTHR31238:SF32 (PANTHER);SSF51182 (SUPERFAMILY)
evm.scaffold3.490	Core		Y	AA1	laccase	538	gi|575062788|gb|ETW78406.1| laccase [Heterobasidion irregulare TC 32-1]/gi|695568355|ref|XP_009550378.1|laccase [Heterobasidion irregulare TC 32-1]	Heterobasidion irregulare TC 32-1	0	96.10%	534	538	3	GO:0005507;GO:0016491;GO:0055114	oxidation-reduction process;copper ion binding;oxidoreductase activity	Molecular Function;Molecular Function;Biological Process			IPR011706;IPR008972;IPR011707;IPR001117;noIPR;IPR002355;	Multicopper oxidase, type 2;Cupredoxin;Multicopper oxidase, type 3;Multicopper oxidase, type 1;Multicopper oxidase, copper-binding site;	PF07731 (PFAM);G3DSA:2.60.40.420 (GENE3D);PF07732 (PFAM);PF00394 (PFAM);G3DSA:2.60.40.420 (GENE3D);PTHR11709 (PANTHER);PTHR11709:SF75 (PANTHER);PS00079 (PROSITE_PATTERNS);SSF49503 (SUPERFAMILY);SSF49503 (SUPERFAMILY);SSF49503 (SUPERFAMILY)
evm.scaffold3.531	Core		Y	AA3	GMC oxidoreductase	611	gi|575062855|gb|ETW78473.1| GMC oxidoreductase 8 [Heterobasidion irregulare TC 32-1]/gi|695566067|ref|XP_009549694.1|GMC oxidoreductase 8 [Heterobasidion irregulare TC 32-1]	Heterobasidion irregulare TC 32-1	0	99.67%	611	611	3	GO:0016614;GO:0050660;GO:0055114	oxidation-reduction process;oxidoreductase activity, acting on CH-OH group of donors;flavin adenine dinucleotide binding	Molecular Function;Molecular Function;Biological Process			IPR000172;IPR007867;IPR027424;IPR012132;noIPR;IPR023753;	Glucose-methanol-choline oxidoreductase, N-terminal;Glucose-methanol-choline oxidoreductase, C-terminal;Glucose Oxidase, domain 2;Glucose-methanol-choline oxidoreductase;FAD/NAD(P)-binding domain;	PF00732 (PFAM);PF05199 (PFAM);G3DSA:4.10.450.10 (GENE3D);PIRSF000137 (PIRSF);G3DSA:3.30.560.10 (GENE3D);G3DSA:3.50.50.60 (GENE3D);PTHR11552:SF58 (PANTHER);PTHR11552 (PANTHER);PS00623 (PROSITE_PATTERNS);PS00624 (PROSITE_PATTERNS);SSF54373 (SUPERFAMILY);SSF51905 (SUPERFAMILY)
evm.scaffold3.533	Core		Y	AA9	glycoside hydrolase family 61	332	gi|398258464|gb|AFO72239.1|glycoside hydrolase family 61 protein J [Heterobasidion parviporum]	Heterobasidion parviporum	0	100.00%	332	332	1	GO:0016787	hydrolase activity	Molecular Function			IPR005103;noIPR;	Glycoside hydrolase, family 61;	PF03443 (PFAM);PTHR33353 (PANTHER)
evm.scaffold3.534	Core	Conserved			hypothetical protein HETIRDRAFT_109064	185	gi|695568627|ref|XP_009550442.1|hypothetical protein HETIRDRAFT_109064 [Heterobasidion irregulare TC 32-1]/gi|575062860|gb|ETW78478.1| hypothetical protein HETIRDRAFT_109064 [Heterobasidion irregulare TC 32-1]	Heterobasidion irregulare TC 32-1	3.9e-120	97.84%	185	185
evm.scaffold3.535	Core		Y	GH31	glycoside hydrolase family 31	968	gi|575062861|gb|ETW78479.1| glycoside hydrolase family 31 protein [Heterobasidion irregulare TC 32-1]/gi|695568632|ref|XP_009550443.1|glycoside hydrolase family 31 protein [Heterobasidion irregulare TC 32-1]	Heterobasidion irregulare TC 32-1	0	97.52%	968	968	4	GO:0005975;GO:0016020;GO:0004553;GO:0030246	carbohydrate metabolic process;membrane;carbohydrate binding;hydrolase activity, hydrolyzing O-glycosyl compounds	Cellular Component;Molecular Function;Molecular Function;Biological Process			noIPR;IPR000322;IPR031727;IPR030459;IPR030458;IPR017853;IPR011013;	Caspase-like domain;Glycoside hydrolase family 31;Galactose mutarotase, N-terminal barrel;Glycosyl hydrolases family 31, conserved site;Glycosyl hydrolases family 31, active site;Glycoside hydrolase superfamily;Galactose mutarotase-like domain;	Coil (COILS);PF01055 (PFAM);PF16863 (PFAM);PTHR22762:SF82 (PANTHER);PTHR22762 (PANTHER);PS00707 (PROSITE_PATTERNS);PS00129 (PROSITE_PATTERNS);SSF51445 (SUPERFAMILY);SSF51011 (SUPERFAMILY);SSF74650 (SUPERFAMILY)
evm.scaffold3.546	Core			GH16	glycoside hydrolase family 16	270	gi|597913663|ref|XP_007304130.1|concanavalin A-like lectin/glucanase [Stereum hirsutum FP-91666 SS1]/gi|389745227|gb|EIM86408.1| concanavalin A-like lectin/glucanase [Stereum hirsutum FP-91666 SS1]	Stereum hirsutum FP-91666 SS1	1.9e-105	79.20%	274	250	2	GO:0005975;GO:0004553	carbohydrate metabolic process;hydrolase activity, hydrolyzing O-glycosyl compounds	Molecular Function;Biological Process			IPR000757;IPR013320;noIPR;	Glycoside hydrolase, family 16;Concanavalin A-like lectin/glucanase domain;	PF00722 (PFAM);G3DSA:2.60.120.200 (GENE3D);PTHR10963 (PANTHER);PTHR10963:SF22 (PANTHER);SSF49899 (SUPERFAMILY)
evm.scaffold3.562	Core	Divergent			hypothetical protein HETIRDRAFT_453765	174	gi|575063709|gb|ETW79326.1| hypothetical protein HETIRDRAFT_453765 [Heterobasidion irregulare TC 32-1]/gi|695565625|ref|XP_009549569.1|hypothetical protein HETIRDRAFT_453765 [Heterobasidion irregulare TC 32-1]	Heterobasidion irregulare TC 32-1	7e-112	97.70%	174	174
evm.scaffold3.578	Core		Y	A01A	aspartic peptidase A1	472	gi|695562720|ref|XP_009548823.1|aspartic peptidase [Heterobasidion irregulare TC 32-1]/gi|575063691|gb|ETW79308.1| aspartic peptidase [Heterobasidion irregulare TC 32-1]	Heterobasidion irregulare TC 32-1	0	98.52%	474	474	3	GO:0004190;GO:0016020;GO:0006508	membrane;aspartic-type endopeptidase activity;proteolysis	Cellular Component;Molecular Function;Biological Process	EC:3.4.23	Acting on peptide bonds (peptidases)	IPR001461;IPR021109;noIPR;IPR001969;	Aspartic peptidase;Aspartic peptidase domain;Aspartic peptidase, active site;	PR00792 (PRINTS);G3DSA:2.40.70.10 (GENE3D);G3DSA:2.40.70.10 (GENE3D);PF00026 (PFAM);PTHR13683 (PANTHER);PTHR13683:SF243 (PANTHER);PS00141 (PROSITE_PATTERNS);SSF50630 (SUPERFAMILY)
evm.scaffold3.619	Core			S53	serine protease S53	593	gi|695562717|ref|XP_009548822.1|serine protease S53 [Heterobasidion irregulare TC 32-1]/gi|575063644|gb|ETW79261.1| serine protease S53 [Heterobasidion irregulare TC 32-1]	Heterobasidion irregulare TC 32-1	0	97.81%	593	593	2	GO:0006508;GO:0004252	proteolysis;serine-type endopeptidase activity	Molecular Function;Biological Process	EC:3.4.21	Acting on peptide bonds (peptidases)	IPR015366;IPR000209;noIPR;IPR023828;IPR030400;IPR009020;	Peptidase S53, propeptide;Peptidase S8/S53 domain;Peptidase S8, subtilisin, Ser-active site;Sedolisin domain;Proteinase inhibitor, propeptide;	SM00944 (SMART);PF09286 (PFAM);PF00082 (PFAM);G3DSA:3.40.50.200 (GENE3D);PTHR14218 (PANTHER);PTHR14218:SF15 (PANTHER);PS00138 (PROSITE_PATTERNS);PS51695 (PROSITE_PROFILES);SSF52743 (SUPERFAMILY);SSF54897 (SUPERFAMILY)
evm.scaffold3.634	Core				hydrophobin	104	gi|695565359|ref|XP_009549500.1|hydrophobin-like protein [Heterobasidion irregulare TC 32-1]/gi|575063632|gb|ETW79249.1| hydrophobin-like protein [Heterobasidion irregulare TC 32-1]	Heterobasidion irregulare TC 32-1	9.4e-61	96.15%	104	104	3	GO:0009277;GO:0005199;GO:0042546	fungal-type cell wall;cell wall biogenesis;structural constituent of cell wall	Cellular Component;Molecular Function;Biological Process			IPR001338;noIPR;	Hydrophobin;	SM00075 (SMART);PF01185 (PFAM);PS51257 (PROSITE_PROFILES)
evm.scaffold3.643	Core		Y	A01A	acid protease	415	gi|695565308|ref|XP_009549488.1|eukaryotic aspartyl protease asp1 [Heterobasidion irregulare TC 32-1]/gi|575063620|gb|ETW79237.1| eukaryotic aspartyl protease asp1 [Heterobasidion irregulare TC 32-1]	Heterobasidion irregulare TC 32-1	0	97.83%	415	415	2	GO:0004190;GO:0006508	aspartic-type endopeptidase activity;proteolysis	Molecular Function;Biological Process	EC:3.4.23	Acting on peptide bonds (peptidases)	IPR001461;IPR021109;	Aspartic peptidase;Aspartic peptidase domain;	PR00792 (PRINTS);G3DSA:2.40.70.10 (GENE3D);PF00026 (PFAM);G3DSA:2.40.70.10 (GENE3D);PTHR13683 (PANTHER);SSF50630 (SUPERFAMILY)
evm.scaffold3.645	Core		Y	A01A	acid protease	415	gi|575063618|gb|ETW79235.1| aspartic peptidase [Heterobasidion irregulare TC 32-1]/gi|695562446|ref|XP_009548751.1|aspartic peptidase [Heterobasidion irregulare TC 32-1]	Heterobasidion irregulare TC 32-1	0	99.26%	404	404	2	GO:0004190;GO:0006508	aspartic-type endopeptidase activity;proteolysis	Molecular Function;Biological Process	EC:3.4.23	Acting on peptide bonds (peptidases)	IPR001461;IPR021109;	Aspartic peptidase;Aspartic peptidase domain;	PR00792 (PRINTS);G3DSA:2.40.70.10 (GENE3D);PF00026 (PFAM);G3DSA:2.40.70.10 (GENE3D);PTHR13683 (PANTHER);SSF50630 (SUPERFAMILY)
evm.scaffold3.648	Core	Divergent			hypothetical protein HETIRDRAFT_478642	562	gi|575063613|gb|ETW79230.1| hypothetical protein HETIRDRAFT_478642 [Heterobasidion irregulare TC 32-1]/gi|695565284|ref|XP_009549482.1|hypothetical protein HETIRDRAFT_478642 [Heterobasidion irregulare TC 32-1]	Heterobasidion irregulare TC 32-1	7.4e-114	94.02%	184	184	1	GO:0005515	protein binding	Molecular Function			IPR001810;noIPR;	F-box domain;	SM00256 (SMART);PF00646 (PFAM);G3DSA:1.20.1280.50 (GENE3D);PS50181 (PROSITE_PROFILES);SSF81383 (SUPERFAMILY)
evm.scaffold3.662	Core	Divergent	Y	CE4	carbohydrate esterase family 4	487	gi|695565235|ref|XP_009549470.1|chitin deacetylase1 [Heterobasidion irregulare TC 32-1]/gi|575063600|gb|ETW79217.1| chitin deacetylase1 [Heterobasidion irregulare TC 32-1]	Heterobasidion irregulare TC 32-1	0	98.15%	486	487	4	GO:0016810;GO:0005975;GO:0006807;GO:0016021	carbohydrate metabolic process;nitrogen compound metabolic process;hydrolase activity, acting on carbon-nitrogen (but not peptide) bonds;integral component of membrane	Cellular Component;Molecular Function;Biological Process;Biological Process			IPR002509;noIPR;IPR011330;	NodB homology domain;Glycoside hydrolase/deacetylase, beta/alpha-barrel;	G3DSA:3.20.20.370 (GENE3D);PF01522 (PFAM);PTHR10587 (PANTHER);PTHR10587:SF15 (PANTHER);PS51677 (PROSITE_PROFILES);SSF88713 (SUPERFAMILY)
evm.scaffold3.70	Core				hypothetical protein HETIRDRAFT_452987	570	gi|695561582|ref|XP_009548493.1|hypothetical protein HETIRDRAFT_452987 [Heterobasidion irregulare TC 32-1]/gi|575064350|gb|ETW79966.1| hypothetical protein HETIRDRAFT_452987 [Heterobasidion irregulare TC 32-1]	Heterobasidion irregulare TC 32-1	0	95.16%	568	558							IPR017853;	Glycoside hydrolase superfamily;	SSF51445 (SUPERFAMILY)
evm.scaffold3.722	Core		Y	A01A	acid protease	420	gi|575063527|gb|ETW79144.1| aspartic peptidase, partial [Heterobasidion irregulare TC 32-1]/gi|695562703|ref|XP_009548818.1|aspartic peptidase, partial [Heterobasidion irregulare TC 32-1]	Heterobasidion irregulare TC 32-1	0	98.34%	422	422	2	GO:0004190;GO:0006508	aspartic-type endopeptidase activity;proteolysis	Molecular Function;Biological Process	EC:3.4.23	Acting on peptide bonds (peptidases)	IPR001461;IPR021109;	Aspartic peptidase;Aspartic peptidase domain;	PR00792 (PRINTS);PF00026 (PFAM);G3DSA:2.40.70.10 (GENE3D);G3DSA:2.40.70.10 (GENE3D);PTHR13683 (PANTHER);SSF50630 (SUPERFAMILY)
evm.scaffold3.729	Core				hypothetical protein HETIRDRAFT_16710, partial	216	gi|575059008|gb|ETW74631.1| hypothetical protein HETIRDRAFT_16710, partial [Heterobasidion irregulare TC 32-1]/gi|695579332|ref|XP_009553032.1|hypothetical protein HETIRDRAFT_16710, partial [Heterobasidion irregulare TC 32-1]	Heterobasidion irregulare TC 32-1	1.1e-119	98.22%	169	169
evm.scaffold3.732	Core				hypothetical protein HETIRDRAFT_144814	207	gi|695580115|ref|XP_009553127.1|hypothetical protein HETIRDRAFT_144814 [Heterobasidion irregulare TC 32-1]/gi|575059005|gb|ETW74628.1| hypothetical protein HETIRDRAFT_144814 [Heterobasidion irregulare TC 32-1]	Heterobasidion irregulare TC 32-1	6.8e-142	95.17%	209	207							IPR021765;noIPR;	Protein of unknown function DUF3328;	PF11807 (PFAM);PTHR33365:SF3 (PANTHER);PTHR33365 (PANTHER)
evm.scaffold3.758	Core	Conserved			---NA---	69
evm.scaffold3.76	Core	Conserved	Y		heat shock 70	675	gi|575064342|gb|ETW79958.1| hypothetical protein HETIRDRAFT_410523 [Heterobasidion irregulare TC 32-1]/gi|695561550|ref|XP_009548485.1|hypothetical protein HETIRDRAFT_410523 [Heterobasidion irregulare TC 32-1]	Heterobasidion irregulare TC 32-1	0	99.26%	675	675	12	GO:0016887;GO:0005524;GO:0006616;GO:0031965;GO:0034099;GO:0051084;GO:0005794;GO:0051082;GO:0000742;GO:0030433;GO:0031204;GO:0006986	ER-associated ubiquitin-dependent protein catabolic process;posttranslational protein targeting to membrane, translocation;'de novo' posttranslational protein folding;ATPase activity;luminal surveillance complex;SRP-dependent cotranslational protein targeting to membrane, translocation;karyogamy involved in conjugation with cellular fusion;response to unfolded protein;nuclear membrane;ATP binding…	Cellular Component;Cellular Component;Cellular Component;Molecular Function;Molecular Function;Molecular Function;Biological Process;Biological Process;Biological Process;Biological Process;Biological Process;Biological Process	EC:3.6.1.3;EC:3.6.1.15	Adenosinetriphosphatase;Nucleoside-triphosphate phosphatase	noIPR;IPR013126;IPR029047;IPR029048;IPR018181;	Protein kinase-like domain;Heat shock protein 70 family;Heat shock protein 70kD, peptide-binding domain;Heat shock protein 70kD, C-terminal domain;Heat shock protein 70, conserved site;	Coil (COILS);PR00301 (PRINTS);G3DSA:2.60.34.10 (GENE3D);G3DSA:3.90.640.10 (GENE3D);G3DSA:1.20.1270.10 (GENE3D);G3DSA:3.30.30.30 (GENE3D);PF00012 (PFAM);G3DSA:3.30.420.40 (GENE3D);G3DSA:3.30.420.40 (GENE3D);PTHR19375 (PANTHER);PS01036 (PROSITE_PATTERNS);PS00329 (PROSITE_PATTERNS);PS00297 (PROSITE_PATTERNS);SSF53067 (SUPERFAMILY);SSF100934 (SUPERFAMILY);SSF100920 (SUPERFAMILY);SSF53067 (SUPERFAMILY)
evm.scaffold3.795	Core				hypothetical protein HETIRDRAFT_311624	82	gi|575070004|gb|ETW85615.1| hypothetical protein HETIRDRAFT_311624 [Heterobasidion irregulare TC 32-1]/gi|695538215|ref|XP_009542455.1|hypothetical protein HETIRDRAFT_311624 [Heterobasidion irregulare TC 32-1]	Heterobasidion irregulare TC 32-1	1.8e-23	82.09%	69	67	4	GO:0016459;GO:0005524;GO:0016021;GO:0003774	myosin complex;integral component of membrane;ATP binding;motor activity	Cellular Component;Cellular Component;Molecular Function;Molecular Function	EC:3.6.1.15	Nucleoside-triphosphate phosphatase
evm.scaffold3.796	Core			S10	serine carboxypeptidase	512	gi|575062757|gb|ETW78375.1| serine carboxypeptidase S10 [Heterobasidion irregulare TC 32-1]/gi|695566051|ref|XP_009549689.1|serine carboxypeptidase S10 [Heterobasidion irregulare TC 32-1]	Heterobasidion irregulare TC 32-1	0	93.55%	511	512	2	GO:0006508;GO:0004185	serine-type carboxypeptidase activity;proteolysis	Molecular Function;Biological Process	EC:3.4.21;EC:3.4.16	Acting on peptide bonds (peptidases);Acting on peptide bonds (peptidases)	IPR001563;IPR029058;noIPR;IPR018202;	Peptidase S10, serine carboxypeptidase;Alpha/Beta hydrolase fold;Peptidase S10, serine carboxypeptidase, active site;	PR00724 (PRINTS);G3DSA:3.40.50.1820 (GENE3D);PF00450 (PFAM);G3DSA:1.10.287.410 (GENE3D);PTHR11802 (PANTHER);PTHR11802:SF113 (PANTHER);PS00131 (PROSITE_PATTERNS);PS00560 (PROSITE_PATTERNS);SSF53474 (SUPERFAMILY)
evm.scaffold3.84	Del				hypothetical protein HETIRDRAFT_309539	81	gi|575069993|gb|ETW85604.1| hypothetical protein HETIRDRAFT_309539 [Heterobasidion irregulare TC 32-1]/gi|695538180|ref|XP_009542447.1|hypothetical protein HETIRDRAFT_309539 [Heterobasidion irregulare TC 32-1]	Heterobasidion irregulare TC 32-1	1.2e-21	76.06%	80	71	2	GO:0000166;GO:0016021	integral component of membrane;nucleotide binding	Cellular Component;Molecular Function
evm.scaffold3.93	Core			M28E	Zn-dependent exopeptidase	479	gi|1023229629|gb|KZT26424.1|Zn-dependent exopeptidase [Neolentinus lepideus HHB14362 ss-1]	Neolentinus lepideus HHB14362 ss-1	0	72.18%	477	478	3	GO:0046872;GO:0006508;GO:0008233	metal ion binding;peptidase activity;proteolysis	Molecular Function;Molecular Function;Biological Process			noIPR;IPR007484;	Leucine-rich repeat domain, L domain-like;Peptidase M28;	G3DSA:3.40.630.10 (GENE3D);PF04389 (PFAM);PTHR12147:SF13 (PANTHER);PTHR12147 (PANTHER);SSF53187 (SUPERFAMILY)
evm.scaffold30.35	Core		Y		Cerato-platanin	175	gi|788266118|gb|AKA43766.1|cerato-platanin-like protein 2 [Heterobasidion annosum]	Heterobasidion annosum	2.5e-77	96.77%	138	124							IPR009009;IPR010829;	RlpA-like double-psi beta-barrel domain;Cerato-platanin;	G3DSA:2.40.40.10 (GENE3D);PF07249 (PFAM);SSF50685 (SUPERFAMILY)
evm.scaffold30.40	Core	Conserved			hypothetical protein HETIRDRAFT_247745, partial	140	gi|695536556|ref|XP_009542025.1|hypothetical protein HETIRDRAFT_247745, partial [Heterobasidion irregulare TC 32-1]/gi|575069535|gb|ETW85146.1| hypothetical protein HETIRDRAFT_247745, partial [Heterobasidion irregulare TC 32-1]	Heterobasidion irregulare TC 32-1	4.6e-77	97.41%	116	116							IPR008972;noIPR;	Cupredoxin;	G3DSA:2.60.40.420 (GENE3D);PTHR34883 (PANTHER);SSF49503 (SUPERFAMILY)
evm.scaffold30.49	Core			PL14	polysaccharide lyase family 14	401	gi|695535661|ref|XP_009541755.1|polysaccharide lyase family 14 protein [Heterobasidion irregulare TC 32-1]/gi|575069526|gb|ETW85137.1| polysaccharide lyase family 14 protein [Heterobasidion irregulare TC 32-1]	Heterobasidion irregulare TC 32-1	0	93.77%	392	401	1	GO:0016829	lyase activity	Molecular Function			noIPR;	Galactose mutarotase-like domain;	PTHR40124 (PANTHER);PTHR40124:SF2 (PANTHER)
evm.scaffold30.52	Core	Divergent	Y	GH31	glycoside hydrolase family 31	891	gi|695536014|ref|XP_009541863.1|glycoside hydrolase family 31 protein [Heterobasidion irregulare TC 32-1]/gi|575069522|gb|ETW85133.1| glycoside hydrolase family 31 protein [Heterobasidion irregulare TC 32-1]	Heterobasidion irregulare TC 32-1	0	96.75%	889	891	3	GO:0005975;GO:0004553;GO:0030246	carbohydrate metabolic process;carbohydrate binding;hydrolase activity, hydrolyzing O-glycosyl compounds	Molecular Function;Molecular Function;Biological Process			IPR025887;IPR000322;IPR031727;noIPR;IPR017853;IPR011013;	Glycoside hydrolase family 31, N-terminal domain;Glycoside hydrolase family 31;Galactose mutarotase, N-terminal barrel;Glycoside hydrolase superfamily;Galactose mutarotase-like domain;	PF13802 (PFAM);PF01055 (PFAM);PF16863 (PFAM);PTHR22762 (PANTHER);PTHR22762:SF67 (PANTHER);PTHR22762:SF67 (PANTHER);SSF51445 (SUPERFAMILY);SSF51011 (SUPERFAMILY);SSF74650 (SUPERFAMILY)
evm.scaffold30.53	Core				Allergen Asp f 7	157	gi|695536521|ref|XP_009542016.1|Non-catalytic module family EXPN protein [Heterobasidion irregulare TC 32-1]/gi|575069521|gb|ETW85132.1| Non-catalytic module family EXPN protein [Heterobasidion irregulare TC 32-1]	Heterobasidion irregulare TC 32-1	2.2e-108	96.82%	157	157							IPR009009;noIPR;	RlpA-like double-psi beta-barrel domain;	G3DSA:2.40.40.10 (GENE3D);PTHR31836 (PANTHER);PTHR31836:SF16 (PANTHER);SSF50685 (SUPERFAMILY)
evm.scaffold30.96	Core	Divergent			hypothetical protein	139	gi|618816458|ref|XP_007310819.1|hypothetical protein STEHIDRAFT_116060 [Stereum hirsutum FP-91666 SS1]/gi|389739022|gb|EIM80217.1| hypothetical protein STEHIDRAFT_116060 [Stereum hirsutum FP-91666 SS1]	Stereum hirsutum FP-91666 SS1	2e-38	56.42%	276	179							IPR021765;	Protein of unknown function DUF3328;	PF11807 (PFAM)
evm.scaffold30.97	Del				---NA---	93
evm.scaffold30.99	Core	Divergent			---NA---	73
evm.scaffold31.103	Core		Y		Transcriptional regulator prz1	247	gi|695557391|ref|XP_009547371.1|hypothetical protein HETIRDRAFT_410011 [Heterobasidion irregulare TC 32-1]/gi|575065034|gb|ETW80649.1| hypothetical protein HETIRDRAFT_410011 [Heterobasidion irregulare TC 32-1]	Heterobasidion irregulare TC 32-1	3.1e-56	95.74%	94	94	2	GO:0003676;GO:0046872	metal ion binding;nucleic acid binding	Molecular Function;Molecular Function			IPR015880;IPR013087;IPR007087;noIPR;	Zinc finger, C2H2-like;Zinc finger C2H2-type/integrase DNA-binding domain;Zinc finger, C2H2;	SM00355 (SMART);G3DSA:3.30.160.60 (GENE3D);PS50157 (PROSITE_PROFILES);SSF57667 (SUPERFAMILY)
evm.scaffold31.65	Core				Prefoldin subunit 4	149	gi|695557573|ref|XP_009547413.1|hypothetical protein HETIRDRAFT_418670 [Heterobasidion irregulare TC 32-1]/gi|575065080|gb|ETW80695.1| hypothetical protein HETIRDRAFT_418670 [Heterobasidion irregulare TC 32-1]	Heterobasidion irregulare TC 32-1	2.8e-86	100.00%	131	128	9	GO:0032968;GO:0005634;GO:0015631;GO:0007021;GO:0045298;GO:0016272;GO:0005829;GO:0051082;GO:0006457	positive regulation of transcription elongation from RNA polymerase II promoter;cytosol;tubulin binding;tubulin complex assembly;nucleus;prefoldin complex;protein folding;tubulin complex;unfolded protein binding	Cellular Component;Cellular Component;Cellular Component;Molecular Function;Molecular Function;Biological Process;Biological Process;Biological Process;Cellular Component			noIPR;IPR016661;IPR002777;IPR009053;	Domain of unknown function DUF3844;Prefoldin, subunit 4;Prefoldin beta-like;Prefoldin;	Coil (COILS);Coil (COILS);PIRSF016477 (PIRSF);PF01920 (PFAM);G3DSA:1.10.287.370 (GENE3D);PTHR21100:SF9 (PANTHER);PTHR21100 (PANTHER);SSF46579 (SUPERFAMILY)
evm.scaffold31.71	Core				hypothetical protein HETIRDRAFT_452226	123	gi|575065074|gb|ETW80689.1| hypothetical protein HETIRDRAFT_452226 [Heterobasidion irregulare TC 32-1]/gi|695557556|ref|XP_009547408.1|hypothetical protein HETIRDRAFT_452226 [Heterobasidion irregulare TC 32-1]	Heterobasidion irregulare TC 32-1	3.1e-56	94.31%	123	123
evm.scaffold31.72	Core				hypothetical protein HETIRDRAFT_452225	91	gi|695557553|ref|XP_009547407.1|hypothetical protein HETIRDRAFT_452225 [Heterobasidion irregulare TC 32-1]/gi|575065073|gb|ETW80688.1| hypothetical protein HETIRDRAFT_452225 [Heterobasidion irregulare TC 32-1]	Heterobasidion irregulare TC 32-1	1.2e-33	72.53%	70	91
evm.scaffold31.74	Core				hypothetical protein OBBRIDRAFT_789931	522	gi|1045916669|gb|OCH93727.1|hypothetical protein OBBRIDRAFT_789931 [Obba rivulosa]	Obba rivulosa	8.4e-90	51.36%	567	588	1	GO:0016020	membrane	Cellular Component			IPR002625;noIPR;	Smr domain;	SM00463 (SMART);PF01713 (PFAM);PTHR13308 (PANTHER);PS50828 (PROSITE_PROFILES);SSF160443 (SUPERFAMILY)
evm.scaffold31.75	Core			GH92	glycoside hydrolase family 92	830	gi|575065069|gb|ETW80684.1| glycoside hydrolase family 92 protein [Heterobasidion irregulare TC 32-1]/gi|695557534|ref|XP_009547403.1|glycoside hydrolase family 92 protein [Heterobasidion irregulare TC 32-1]	Heterobasidion irregulare TC 32-1	0	96.87%	818	830	3	GO:0005975;GO:0030246;GO:0016787	carbohydrate metabolic process;carbohydrate binding;hydrolase activity	Molecular Function;Molecular Function;Biological Process			noIPR;IPR014718;IPR012939;IPR005887;IPR008928;	Concanavalin A-like lectin/glucanase domain;Glycoside hydrolase-type carbohydrate-binding, subgroup;Glycosyl hydrolase family 92;Alpha-1,2-mannosidase, putative;Six-hairpin glycosidase-like;	Coil (COILS);G3DSA:1.20.1050.60 (GENE3D);G3DSA:3.30.2080.10 (GENE3D);G3DSA:1.20.1610.10 (GENE3D);G3DSA:2.70.98.10 (GENE3D);PF07971 (PFAM);TIGR01180 (TIGRFAM);PTHR12143:SF22 (PANTHER);PTHR12143:SF22 (PANTHER);PTHR12143 (PANTHER);PTHR12143 (PANTHER);SSF48208 (SUPERFAMILY)
evm.scaffold31.80	Core		Y	AA5, Ascorbate peroxidase(APx)	glyoxal oxidase	641	gi|575065057|gb|ETW80672.1| glyoxal oxidase [Heterobasidion irregulare TC 32-1]/gi|695557484|ref|XP_009547392.1|glyoxal oxidase [Heterobasidion irregulare TC 32-1]	Heterobasidion irregulare TC 32-1	0	95.71%	637	629							IPR009880;IPR015916;IPR013783;IPR015202;noIPR;IPR011043;IPR014756;	Glyoxal oxidase, N-terminal;Galactose oxidase, beta-propeller;Immunoglobulin-like fold;Domain of unknown function DUF1929;Galactose oxidase/kelch, beta-propeller;Immunoglobulin E-set;	PF07250 (PFAM);G3DSA:2.130.10.80 (GENE3D);G3DSA:2.60.40.10 (GENE3D);PF09118 (PFAM);PTHR32208:SF24 (PANTHER);PTHR32208:SF24 (PANTHER);PTHR32208 (PANTHER);PTHR32208 (PANTHER);SSF50965 (SUPERFAMILY);SSF81296 (SUPERFAMILY)
evm.scaffold31.83	Core		Y		FK506-binding 2B	140	gi|575065054|gb|ETW80669.1| hypothetical protein HETIRDRAFT_410019 [Heterobasidion irregulare TC 32-1]/gi|695557467|ref|XP_009547389.1|hypothetical protein HETIRDRAFT_410019 [Heterobasidion irregulare TC 32-1]	Heterobasidion irregulare TC 32-1	2.3e-95	97.86%	140	140	3	GO:0003755;GO:0000413;GO:0006457	protein peptidyl-prolyl isomerization;protein folding;peptidyl-prolyl cis-trans isomerase activity	Molecular Function;Biological Process;Biological Process	EC:5.2.1.8	Peptidylprolyl isomerase	noIPR;IPR001179;IPR023566;	NF-kappa-B-activating protein/UPF0396;FKBP-type peptidyl-prolyl cis-trans isomerase domain;Peptidyl-prolyl cis-trans isomerase, FKBP-type;	G3DSA:3.10.50.40 (GENE3D);PF00254 (PFAM);PTHR10516 (PANTHER);PS50059 (PROSITE_PROFILES);SSF54534 (SUPERFAMILY)
evm.scaffold32.10	Core	Divergent			hydrophobin	115	gi|695573176|ref|XP_009551518.1|hydrophobin-like protein [Heterobasidion irregulare TC 32-1]/gi|575061012|gb|ETW76632.1| hydrophobin-like protein [Heterobasidion irregulare TC 32-1]	Heterobasidion irregulare TC 32-1	3.5e-66	100.00%	115	115	3	GO:0009277;GO:0005199;GO:0042546	fungal-type cell wall;cell wall biogenesis;structural constituent of cell wall	Cellular Component;Molecular Function;Biological Process			IPR001338;IPR019778;	Hydrophobin;Hydrophobin, conserved site;	SM00075 (SMART);PF01185 (PFAM);PS00956 (PROSITE_PATTERNS)
evm.scaffold32.101	Core				hypothetical protein HETIRDRAFT_436614	251	gi|695573657|ref|XP_009551633.1|hypothetical protein HETIRDRAFT_436614 [Heterobasidion irregulare TC 32-1]/gi|575061140|gb|ETW76760.1| hypothetical protein HETIRDRAFT_436614 [Heterobasidion irregulare TC 32-1]	Heterobasidion irregulare TC 32-1	7e-101	89.80%	255	255
evm.scaffold32.103	Core				hypothetical protein HETIRDRAFT_446573	1055	gi|695573661|ref|XP_009551634.1|hypothetical protein HETIRDRAFT_446573 [Heterobasidion irregulare TC 32-1]/gi|575061142|gb|ETW76762.1| hypothetical protein HETIRDRAFT_446573 [Heterobasidion irregulare TC 32-1]	Heterobasidion irregulare TC 32-1	0	94.79%	1216	921							noIPR;	Hydrophobin, conserved site;	Coil (COILS);PTHR31962 (PANTHER);PTHR31962:SF5 (PANTHER);PTHR31962:SF5 (PANTHER);PTHR31962 (PANTHER)
evm.scaffold32.11	Core	Divergent			hydrophobin	148	gi|575061013|gb|ETW76633.1| hydrophobin-like protein [Heterobasidion irregulare TC 32-1]/gi|695573180|ref|XP_009551519.1|hydrophobin-like protein [Heterobasidion irregulare TC 32-1]	Heterobasidion irregulare TC 32-1	6.9e-95	95.27%	144	148	3	GO:0009277;GO:0005199;GO:0042546	fungal-type cell wall;cell wall biogenesis;structural constituent of cell wall	Cellular Component;Molecular Function;Biological Process			IPR001338;IPR019778;	Hydrophobin;Hydrophobin, conserved site;	SM00075 (SMART);PF01185 (PFAM);PS00956 (PROSITE_PATTERNS)
evm.scaffold32.12	Core				hydrophobin	257	gi|695573184|ref|XP_009551520.1|hydrophobin-like protein [Heterobasidion irregulare TC 32-1]/gi|575061014|gb|ETW76634.1| hydrophobin-like protein [Heterobasidion irregulare TC 32-1]	Heterobasidion irregulare TC 32-1	4.3e-126	85.21%	232	257	3	GO:0009277;GO:0005199;GO:0042546	fungal-type cell wall;cell wall biogenesis;structural constituent of cell wall	Cellular Component;Molecular Function;Biological Process			IPR001338;IPR019778;	Hydrophobin;Hydrophobin, conserved site;	SM00075 (SMART);PF01185 (PFAM);PS00956 (PROSITE_PATTERNS)
evm.scaffold32.13	Core				hypothetical protein HETIRDRAFT_174683	90	gi|695573191|ref|XP_009551522.1|hypothetical protein HETIRDRAFT_174683 [Heterobasidion irregulare TC 32-1]/gi|575061016|gb|ETW76636.1| hypothetical protein HETIRDRAFT_174683 [Heterobasidion irregulare TC 32-1]	Heterobasidion irregulare TC 32-1	5.7e-33	88.89%	90	90
evm.scaffold32.20	Core				hydrophobin	400	gi|575061022|gb|ETW76642.1| hydrophobin-like protein [Heterobasidion irregulare TC 32-1]/gi|695573212|ref|XP_009551527.1|hydrophobin-like protein [Heterobasidion irregulare TC 32-1]	Heterobasidion irregulare TC 32-1	7.3e-171	84.38%	407	397	9	GO:0051641;GO:0009277;GO:0043231;GO:0098588;GO:0012505;GO:0044444;GO:0005199;GO:0044446;GO:0042546	fungal-type cell wall;cytoplasmic part;cellular localization;intracellular membrane-bounded organelle;cell wall biogenesis;structural constituent of cell wall;intracellular organelle part;bounding membrane of organelle;endomembrane system	Cellular Component;Cellular Component;Cellular Component;Cellular Component;Cellular Component;Cellular Component;Molecular Function;Biological Process;Biological Process			IPR001338;	Hydrophobin;	SM00075 (SMART);PF01185 (PFAM)
evm.scaffold32.21	Core				fungal hydrophobin	122	gi|76563860|gb|ABA46362.1| hydrophobin 2 [Heterobasidion annosum]/gi|575061024|gb|ETW76644.1| fungal hydrophobin [Heterobasidion irregulare TC 32-1]/gi|695573223|ref|XP_009551529.1|fungal hydrophobin [Heterobasidion irregulare TC 32-1]	Heterobasidion annosum/Heterobasidion irregulare TC 32-1	1e-74	98.36%	122	122	3	GO:0009277;GO:0005199;GO:0042546	fungal-type cell wall;cell wall biogenesis;structural constituent of cell wall	Cellular Component;Molecular Function;Biological Process			IPR001338;	Hydrophobin;	SM00075 (SMART);PF01185 (PFAM)
evm.scaffold32.26	Core			GH53	arabinogalactan endo-1,4-beta-galactosidase	344	gi|695571499|ref|XP_009551149.1|glycoside hydrolase family 53 protein [Heterobasidion irregulare TC 32-1]/gi|575061031|gb|ETW76651.1| glycoside hydrolase family 53 protein [Heterobasidion irregulare TC 32-1]	Heterobasidion irregulare TC 32-1	0	98.83%	341	341	3	GO:0005975;GO:0031218;GO:0015926	carbohydrate metabolic process;glucosidase activity;arabinogalactan endo-1,4-beta-galactosidase activity	Molecular Function;Molecular Function;Biological Process	EC:3.2.1.89	Arabinogalactan endo-beta-1,4-galactanase	IPR011683;IPR013781;noIPR;IPR017853;	Glycosyl hydrolase family 53;Glycoside hydrolase, catalytic domain;Glycoside hydrolase superfamily;	PF07745 (PFAM);G3DSA:3.20.20.80 (GENE3D);PTHR34983:SF2 (PANTHER);PTHR34983 (PANTHER);SSF51445 (SUPERFAMILY)
evm.scaffold32.32	Core	Conserved	Y	AA2, MnP	manganese peroxidase	361	gi|575061037|gb|ETW76657.1| manganese peroxidase 1 [Heterobasidion irregulare TC 32-1]/gi|695573271|ref|XP_009551540.1|manganese peroxidase 1 [Heterobasidion irregulare TC 32-1]	Heterobasidion irregulare TC 32-1	0	98.61%	361	361	7	GO:0004601;GO:0006979;GO:0046872;GO:0006804;GO:0098869;GO:0055114;GO:0020037	peroxidase activity;oxidation-reduction process;metal ion binding;heme binding;cellular oxidant detoxification;response to oxidative stress;obsolete peroxidase reaction	Molecular Function;Molecular Function;Molecular Function;Biological Process;Biological Process;Biological Process;Biological Process	EC:1.11.1.7	Peroxidase	IPR001621;IPR002016;IPR024589;noIPR;IPR019793;IPR019794;IPR010255;	Fungal ligninase;Haem peroxidase, plant/fungal/bacterial;Fungal ligninase, C-terminal;Peroxidases heam-ligand binding site;Peroxidase, active site;Haem peroxidase;	PR00462 (PRINTS);PR00458 (PRINTS);PF11895 (PFAM);G3DSA:1.10.420.10 (GENE3D);PF00141 (PFAM);G3DSA:1.10.520.10 (GENE3D);PTHR31356 (PANTHER);PTHR31356:SF0 (PANTHER);PS00435 (PROSITE_PATTERNS);PS00436 (PROSITE_PATTERNS);PS50873 (PROSITE_PROFILES);SSF48113 (SUPERFAMILY)
evm.scaffold32.33	Core	Conserved	Y	AA2, MnP	manganese peroxidase	361	gi|575061038|gb|ETW76658.1| manganese peroxidase [Heterobasidion irregulare TC 32-1]/gi|695573275|ref|XP_009551541.1|manganese peroxidase [Heterobasidion irregulare TC 32-1]	Heterobasidion irregulare TC 32-1	0	98.06%	361	361	10	GO:0016689;GO:0006979;GO:0046274;GO:0046872;GO:0006804;GO:0098869;GO:0055114;GO:0005576;GO:0020037;GO:0042744	manganese peroxidase activity;hydrogen peroxide catabolic process;oxidation-reduction process;metal ion binding;heme binding;extracellular region;cellular oxidant detoxification;response to oxidative stress;lignin catabolic process;obsolete peroxidase reaction	Cellular Component;Molecular Function;Molecular Function;Molecular Function;Biological Process;Biological Process;Biological Process;Biological Process;Biological Process;Biological Process	EC:1.11.1.13;EC:1.11.1.7	Manganese peroxidase;Peroxidase	IPR001621;IPR002016;noIPR;IPR024589;IPR019793;IPR019794;IPR010255;	Fungal ligninase;Haem peroxidase, plant/fungal/bacterial;Fungal ligninase, C-terminal;Peroxidases heam-ligand binding site;Peroxidase, active site;Haem peroxidase;	PR00462 (PRINTS);PR00458 (PRINTS);PF00141 (PFAM);G3DSA:1.10.520.10 (GENE3D);G3DSA:1.10.420.10 (GENE3D);PF11895 (PFAM);PTHR31356 (PANTHER);PTHR31356:SF0 (PANTHER);PS00435 (PROSITE_PATTERNS);PS00436 (PROSITE_PATTERNS);PS50873 (PROSITE_PROFILES);SSF48113 (SUPERFAMILY)
evm.scaffold32.36	Core		Y	AA7	Glucooligosaccharide oxidase	501	gi|695573288|ref|XP_009551544.1|hypothetical protein HETIRDRAFT_480809 [Heterobasidion irregulare TC 32-1]/gi|575061041|gb|ETW76661.1| hypothetical protein HETIRDRAFT_480809 [Heterobasidion irregulare TC 32-1]	Heterobasidion irregulare TC 32-1	0	98.80%	502	501	3	GO:0016614;GO:0050660;GO:0055114	oxidation-reduction process;oxidoreductase activity, acting on CH-OH group of donors;flavin adenine dinucleotide binding	Molecular Function;Molecular Function;Biological Process			IPR016167;IPR006094;IPR016169;IPR012951;noIPR;IPR016166;	FAD-binding, type 2, subdomain 1;FAD linked oxidase, N-terminal;CO dehydrogenase flavoprotein-like, FAD-binding, subdomain 2;Berberine/berberine-like;FAD-binding, type 2;	G3DSA:3.30.43.10 (GENE3D);PF01565 (PFAM);G3DSA:3.30.465.10 (GENE3D);PF08031 (PFAM);PTHR11748:SF33 (PANTHER);PTHR11748 (PANTHER);PS51387 (PROSITE_PROFILES);SSF56176 (SUPERFAMILY)
evm.scaffold32.44	Core		Y		gEgh 16	314	gi|575061050|gb|ETW76670.1| hypothetical protein HETIRDRAFT_480825 [Heterobasidion irregulare TC 32-1]/gi|695573320|ref|XP_009551551.1|hypothetical protein HETIRDRAFT_480825 [Heterobasidion irregulare TC 32-1]	Heterobasidion irregulare TC 32-1	9.4e-134	87.58%	292	314							IPR021476;noIPR;	Protein of unknown function DUF3129;	PF11327 (PFAM);PTHR34618 (PANTHER)
evm.scaffold32.47	Core	Conserved	Y	GH5	glycoside hydrolase family 5	467	gi|695571589|ref|XP_009551170.1|glycoside hydrolase family 5 protein [Heterobasidion irregulare TC 32-1]/gi|575061053|gb|ETW76673.1| glycoside hydrolase family 5 protein [Heterobasidion irregulare TC 32-1]	Heterobasidion irregulare TC 32-1	0	96.36%	467	467	2	GO:0005975;GO:0004553	carbohydrate metabolic process;hydrolase activity, hydrolyzing O-glycosyl compounds	Molecular Function;Biological Process			IPR001547;IPR013781;noIPR;IPR017853;	Glycoside hydrolase, family 5;Glycoside hydrolase, catalytic domain;Glycoside hydrolase superfamily;	PF00150 (PFAM);G3DSA:3.20.20.80 (GENE3D);PTHR31297 (PANTHER);PTHR31297:SF12 (PANTHER);SSF51445 (SUPERFAMILY)
evm.scaffold32.5	Core	Conserved			hydrophobin	114	gi|575061000|gb|ETW76620.1| hydrophobin-like protein [Heterobasidion irregulare TC 32-1]/gi|695573128|ref|XP_009551507.1|hydrophobin-like protein [Heterobasidion irregulare TC 32-1]	Heterobasidion irregulare TC 32-1	3.5e-71	99.12%	113	114	3	GO:0009277;GO:0005199;GO:0042546	fungal-type cell wall;cell wall biogenesis;structural constituent of cell wall	Cellular Component;Molecular Function;Biological Process			IPR001338;IPR019778;	Hydrophobin;Hydrophobin, conserved site;	SM00075 (SMART);PF01185 (PFAM);PS00956 (PROSITE_PATTERNS)
evm.scaffold32.62	Core	Divergent			small secreted	179	gi|575061070|gb|ETW76690.1| hypothetical protein HETIRDRAFT_422092 [Heterobasidion irregulare TC 32-1]/gi|695573394|ref|XP_009551569.1|hypothetical protein HETIRDRAFT_422092 [Heterobasidion irregulare TC 32-1]	Heterobasidion irregulare TC 32-1	1.1e-108	98.74%	159	159							IPR014710;	RmlC-like jelly roll fold;	G3DSA:2.60.120.10 (GENE3D)
evm.scaffold32.9	Core	Divergent			hydrophobin	110	gi|695573172|ref|XP_009551517.1|hydrophobin-like protein [Heterobasidion irregulare TC 32-1]/gi|575061011|gb|ETW76631.1| hydrophobin-like protein [Heterobasidion irregulare TC 32-1]	Heterobasidion irregulare TC 32-1	4.9e-68	97.35%	113	113	4	GO:0009277;GO:0005199;GO:0016787;GO:0042546	fungal-type cell wall;hydrolase activity;cell wall biogenesis;structural constituent of cell wall	Cellular Component;Molecular Function;Molecular Function;Biological Process			IPR001338;IPR019778;	Hydrophobin;Hydrophobin, conserved site;	SM00075 (SMART);PF01185 (PFAM);PS00956 (PROSITE_PATTERNS)
evm.scaffold33.12	Core				---NA---	84
evm.scaffold33.23	Core			GH88	glycoside hydrolase family 88	404	gi|695577465|ref|XP_009552626.1|glycoside hydrolase family 88 protein [Heterobasidion irregulare TC 32-1]/gi|575059562|gb|ETW75184.1| glycoside hydrolase family 88 protein [Heterobasidion irregulare TC 32-1]	Heterobasidion irregulare TC 32-1	0	97.44%	404	391	1	GO:0016787	hydrolase activity	Molecular Function			IPR010905;IPR012341;noIPR;IPR008928;	Glycosyl hydrolase, family 88;Six-hairpin glycosidase;Six-hairpin glycosidase-like;	PF07470 (PFAM);G3DSA:1.50.10.10 (GENE3D);PTHR36845 (PANTHER);PTHR36845:SF1 (PANTHER);SSF48208 (SUPERFAMILY)
evm.scaffold33.38	Core				hypothetical protein STEHIDRAFT_132894	703	gi|618808379|ref|XP_007306902.1|hypothetical protein STEHIDRAFT_132894 [Stereum hirsutum FP-91666 SS1]/gi|389742558|gb|EIM83744.1| hypothetical protein STEHIDRAFT_132894 [Stereum hirsutum FP-91666 SS1]	Stereum hirsutum FP-91666 SS1	1.9e-177	69.31%	514	518							noIPR;	Glycoside hydrolase family 3 C-terminal domain;	PTHR35192 (PANTHER)
evm.scaffold33.45	Core	Divergent	Y	GH12	glycoside hydrolase family 12	352	gi|695577404|ref|XP_009552606.1|glycoside hydrolase family 12 protein [Heterobasidion irregulare TC 32-1]/gi|575059539|gb|ETW75161.1| glycoside hydrolase family 12 protein [Heterobasidion irregulare TC 32-1]	Heterobasidion irregulare TC 32-1	7.5e-178	98.80%	251	251	5	GO:0000272;GO:0016021;GO:0005982;GO:0008810;GO:0005985	starch metabolic process;polysaccharide catabolic process;cellulase activity;sucrose metabolic process;integral component of membrane	Cellular Component;Molecular Function;Biological Process;Biological Process;Biological Process	EC:3.2.1.4	Cellulase	IPR002594;IPR013319;noIPR;IPR013320;	Glycoside hydrolase, family 12;Glycoside hydrolase, family 11/12;Concanavalin A-like lectin/glucanase domain;	PF01670 (PFAM);G3DSA:2.60.120.180 (GENE3D);G3DSA:2.60.120.180 (GENE3D);PTHR34002 (PANTHER);PTHR34002:SF5 (PANTHER);SSF49899 (SUPERFAMILY)
evm.scaffold33.48	Del				hypothetical protein HETIRDRAFT_120415	243	gi|695577270|ref|XP_009552564.1|hypothetical protein HETIRDRAFT_120415 [Heterobasidion irregulare TC 32-1]/gi|575059490|gb|ETW75112.1| hypothetical protein HETIRDRAFT_120415 [Heterobasidion irregulare TC 32-1]	Heterobasidion irregulare TC 32-1	3.1e-134	86.99%	246	246
evm.scaffold33.52	Core	Divergent		GH105	glycoside hydrolase family 105	399	gi|575059534|gb|ETW75156.1| glycoside hydrolase family 105 protein [Heterobasidion irregulare TC 32-1]/gi|695577099|ref|XP_009552511.1|glycoside hydrolase family 105 protein [Heterobasidion irregulare TC 32-1]	Heterobasidion irregulare TC 32-1	0	95.33%	365	364	1	GO:0016787	hydrolase activity	Molecular Function			IPR012341;IPR010905;noIPR;IPR008928;	Six-hairpin glycosidase;Glycosyl hydrolase, family 88;Six-hairpin glycosidase-like;	G3DSA:1.50.10.10 (GENE3D);PF07470 (PFAM);PTHR33886:SF3 (PANTHER);PTHR33886 (PANTHER);SSF48208 (SUPERFAMILY)
evm.scaffold33.69	Core			M14A	Metallo peptidase M14	462	gi|575059519|gb|ETW75141.1| Metallo peptidase M14 [Heterobasidion irregulare TC 32-1]/gi|695577169|ref|XP_009552533.1|Metallo peptidase M14 [Heterobasidion irregulare TC 32-1]	Heterobasidion irregulare TC 32-1	0	96.58%	348	351	3	GO:0008270;GO:0004181;GO:0006508	metallocarboxypeptidase activity;proteolysis;zinc ion binding	Molecular Function;Molecular Function;Biological Process	EC:3.4.17	Acting on peptide bonds (peptidases)	IPR000834;noIPR;	Peptidase M14, carboxypeptidase A;	PR00765 (PRINTS);SM00631 (SMART);PF00246 (PFAM);G3DSA:3.40.630.10 (GENE3D);PTHR11705 (PANTHER);PTHR11705:SF61 (PANTHER);SSF53187 (SUPERFAMILY)
evm.scaffold33.76	Core			Cytochrome C peroxidase(CcP)	NACHT and Ankyrin domain partial	881	gi|695577333|ref|XP_009552584.1|hypothetical protein HETIRDRAFT_455819 [Heterobasidion irregulare TC 32-1]/gi|575059511|gb|ETW75133.1| hypothetical protein HETIRDRAFT_455819 [Heterobasidion irregulare TC 32-1]	Heterobasidion irregulare TC 32-1	0	91.15%	1068	881	1	GO:0005515	protein binding	Molecular Function			IPR002110;IPR020683;noIPR;	Ankyrin repeat;Ankyrin repeat-containing domain;	SM00248 (SMART);G3DSA:1.25.40.20 (GENE3D);PF12796 (PFAM);G3DSA:1.25.40.20 (GENE3D);G3DSA:1.25.40.20 (GENE3D);G3DSA:1.25.40.20 (GENE3D);PTHR24151:SF1 (PANTHER);PTHR24151 (PANTHER);PS50088 (PROSITE_PROFILES);PS50088 (PROSITE_PROFILES);PS50297 (PROSITE_PROFILES);PS50088 (PROSITE_PROFILES);PS50088 (PROSITE_PROFILES);PS50088 (PROSITE_PROFILES);PS50088 (PROSITE_PROFILES);PS50088 (PROSITE_PROFILES);PS50…
evm.scaffold33.83	Core				hypothetical protein HETIRDRAFT_331534, partial	329	gi|695577297|ref|XP_009552573.1|hypothetical protein HETIRDRAFT_331534, partial [Heterobasidion irregulare TC 32-1]/gi|575059500|gb|ETW75122.1| hypothetical protein HETIRDRAFT_331534, partial [Heterobasidion irregulare TC 32-1]	Heterobasidion irregulare TC 32-1	0	99.30%	285	285							noIPR;IPR009078;	Concanavalin A-like lectin/glucanase domain;Ferritin-like superfamily;	PF13668 (PFAM);PTHR31694 (PANTHER);PTHR31694:SF7 (PANTHER);SSF47240 (SUPERFAMILY)
evm.scaffold33.90	Del				hypothetical protein HETIRDRAFT_120415	162	gi|695577270|ref|XP_009552564.1|hypothetical protein HETIRDRAFT_120415 [Heterobasidion irregulare TC 32-1]/gi|575059490|gb|ETW75112.1| hypothetical protein HETIRDRAFT_120415 [Heterobasidion irregulare TC 32-1]	Heterobasidion irregulare TC 32-1	4.1e-35	78.57%	246	98
evm.scaffold33.91	Del				hypothetical protein HETIRDRAFT_120415	245	gi|695577270|ref|XP_009552564.1|hypothetical protein HETIRDRAFT_120415 [Heterobasidion irregulare TC 32-1]/gi|575059490|gb|ETW75112.1| hypothetical protein HETIRDRAFT_120415 [Heterobasidion irregulare TC 32-1]	Heterobasidion irregulare TC 32-1	2.7e-165	96.34%	246	246
evm.scaffold34.11	Core	Divergent	Y	GH12	glycoside hydrolase family 12	243	gi|695579489|ref|XP_009553052.1|glycoside hydrolase family 12 protein [Heterobasidion irregulare TC 32-1]/gi|575059157|gb|ETW74780.1| glycoside hydrolase family 12 protein [Heterobasidion irregulare TC 32-1]	Heterobasidion irregulare TC 32-1	9.1e-152	97.12%	243	243	4	GO:0000272;GO:0005982;GO:0008810;GO:0005985	starch metabolic process;polysaccharide catabolic process;cellulase activity;sucrose metabolic process	Molecular Function;Biological Process;Biological Process;Biological Process	EC:3.2.1.4	Cellulase	IPR013319;IPR002594;noIPR;IPR013320;	Glycoside hydrolase, family 11/12;Glycoside hydrolase, family 12;Concanavalin A-like lectin/glucanase domain;	G3DSA:2.60.120.180 (GENE3D);PF01670 (PFAM);PTHR34002:SF5 (PANTHER);PTHR34002 (PANTHER);SSF49899 (SUPERFAMILY)
evm.scaffold34.32	Core	Conserved	Y	S08A	subtilisin-like serine protease	500	gi|695581494|ref|XP_009553243.1|serine protease S8 [Heterobasidion irregulare TC 32-1]/gi|575059135|gb|ETW74758.1| serine protease S8 [Heterobasidion irregulare TC 32-1]	Heterobasidion irregulare TC 32-1	0	98.60%	500	499	2	GO:0006508;GO:0004252	proteolysis;serine-type endopeptidase activity	Molecular Function;Biological Process	EC:3.4.21	Acting on peptide bonds (peptidases)	IPR015500;IPR010259;IPR000209;noIPR;IPR023828;IPR022398;IPR023827;	Peptidase S8, subtilisin-related;Peptidase S8 propeptide/proteinase inhibitor I9;Peptidase S8/S53 domain;Peptidase S8, subtilisin, Ser-active site;Peptidase S8, subtilisin, His-active site;Peptidase S8, subtilisin, Asp-active site;	PR00723 (PRINTS);G3DSA:3.30.70.80 (GENE3D);PF00082 (PFAM);PF05922 (PFAM);G3DSA:3.40.50.200 (GENE3D);PTHR10795 (PANTHER);PTHR10795:SF389 (PANTHER);PS00138 (PROSITE_PATTERNS);PS00137 (PROSITE_PATTERNS);PS00136 (PROSITE_PATTERNS);SSF52743 (SUPERFAMILY)
evm.scaffold34.37	Core		Y	GH31,AA2, class II peroxidase type B(CIIBB)	glycoside hydrolase family 31	1490	gi|695579753|ref|XP_009553085.1|glycoside hydrolase family 31 protein [Heterobasidion irregulare TC 32-1]/gi|575059130|gb|ETW74753.1| glycoside hydrolase family 31 protein [Heterobasidion irregulare TC 32-1]	Heterobasidion irregulare TC 32-1	0	96.16%	963	964	11	GO:0004601;GO:0005788;GO:0005975;GO:0006979;GO:0009272;GO:0033919;GO:0006804;GO:0017177;GO:0055114;GO:0030246;GO:0020037	carbohydrate metabolic process;peroxidase activity;glucosidase II complex;carbohydrate binding;oxidation-reduction process;glucan 1,3-alpha-glucosidase activity;heme binding;fungal-type cell wall biogenesis;response to oxidative stress;obsolete peroxidase reaction;endoplasmic reticulum lumen	Cellular Component;Cellular Component;Molecular Function;Molecular Function;Molecular Function;Molecular Function;Biological Process;Biological Process;Biological Process;Biological Process;Biological Process	EC:3.2.1.84;EC:1.11.1.7	Glucan 1,3-alpha-glucosidase;Peroxidase	IPR001621;IPR002016;noIPR;IPR000322;IPR025887;IPR024589;IPR019794;IPR019793;IPR011013;IPR017853;IPR010255;	Fungal ligninase;Haem peroxidase, plant/fungal/bacterial;Glycoside hydrolase family 31;Glycoside hydrolase family 31, N-terminal domain;Fungal ligninase, C-terminal;Peroxidase, active site;Peroxidases heam-ligand binding site;Galactose mutarotase-like domain;Glycoside hydrolase superfamily;Haem peroxidase;	PR00462 (PRINTS);PR00458 (PRINTS);PF00141 (PFAM);G3DSA:1.10.420.10 (GENE3D);G3DSA:1.10.520.10 (GENE3D);PF01055 (PFAM);PF13802 (PFAM);PF11895 (PFAM);PTHR22762:SF54 (PANTHER);PTHR22762:SF54 (PANTHER);PTHR22762 (PANTHER);PS00436 (PROSITE_PATTERNS);PS00435 (PROSITE_PATTERNS);PS50873 (PROSITE_PROFILES);PS51257 (PROSITE_PROFILES);SSF51011 (SUPERFAMILY);SSF74650 (SUPERFAMILY);SSF51445 (SUPERFAMILY);SSF4…
evm.scaffold34.57	Core, Dulp (S12)				hypothetical protein HETIRDRAFT_442683	236	gi|575059102|gb|ETW74725.1| hypothetical protein HETIRDRAFT_442683 [Heterobasidion irregulare TC 32-1]/gi|695581124|ref|XP_009553213.1|hypothetical protein HETIRDRAFT_442683 [Heterobasidion irregulare TC 32-1]	Heterobasidion irregulare TC 32-1	1.1e-74	96.22%	236	185							IPR014005;IPR008427;	Extracellular membrane protein, CFEM domain, fungi;Extracellular membrane protein, CFEM domain;	SM00747 (SMART);PF05730 (PFAM)
evm.scaffold34.58	Core				hypothetical protein HETIRDRAFT_423383	125	gi|695581118|ref|XP_009553212.1|hypothetical protein HETIRDRAFT_423383 [Heterobasidion irregulare TC 32-1]/gi|575059101|gb|ETW74724.1| hypothetical protein HETIRDRAFT_423383 [Heterobasidion irregulare TC 32-1]	Heterobasidion irregulare TC 32-1	1.2e-86	98.40%	125	125	1	GO:0016757	transferase activity, transferring glycosyl groups	Molecular Function
evm.scaffold34.61	Core			GH30	glycoside hydrolase family 30	1286	gi|575059098|gb|ETW74721.1| hypothetical protein HETIRDRAFT_461425 [Heterobasidion irregulare TC 32-1]/gi|695581092|ref|XP_009553209.1|hypothetical protein HETIRDRAFT_461425 [Heterobasidion irregulare TC 32-1]	Heterobasidion irregulare TC 32-1	0	93.10%	819	783	3	GO:0004348;GO:0005975;GO:0006687	carbohydrate metabolic process;glycosphingolipid metabolic process;glucosylceramidase activity	Molecular Function;Biological Process;Biological Process	EC:3.2.1.45	Glucosylceramidase	noIPR;IPR013780;IPR013781;IPR001139;IPR017853;	Tetratricopeptide-like helical domain;Glycosyl hydrolase, family 13, all-beta;Glycoside hydrolase, catalytic domain;Glycoside hydrolase, family 30;Glycoside hydrolase superfamily;	Coil (COILS);G3DSA:2.60.40.1180 (GENE3D);G3DSA:3.20.20.80 (GENE3D);PF14587 (PFAM);PTHR11069:SF8 (PANTHER);PTHR11069 (PANTHER);PTHR11069 (PANTHER);PTHR11069:SF8 (PANTHER);SSF51445 (SUPERFAMILY)
evm.scaffold34.62	Core			CE16,CBM1	carbohydrate esterase family 16	373	gi|575059096|gb|ETW74719.1| family 16 carbohydrate esterase [Heterobasidion irregulare TC 32-1]/gi|695581074|ref|XP_009553207.1|family 16 carbohydrate esterase [Heterobasidion irregulare TC 32-1]	Heterobasidion irregulare TC 32-1	0	93.33%	372	375	4	GO:0005975;GO:0005576;GO:0004553;GO:0030248	carbohydrate metabolic process;cellulose binding;hydrolase activity, hydrolyzing O-glycosyl compounds;extracellular region	Cellular Component;Molecular Function;Molecular Function;Biological Process			IPR000254;IPR013830;noIPR;	Cellulose-binding domain, fungal;SGNH hydrolase-type esterase domain;	SM00236 (SMART);PF00734 (PFAM);G3DSA:3.40.50.1110 (GENE3D);PTHR22835 (PANTHER);PTHR22835:SF198 (PANTHER);PS00562 (PROSITE_PATTERNS);PS51164 (PROSITE_PROFILES);SSF57180 (SUPERFAMILY);SSF52266 (SUPERFAMILY)
evm.scaffold35.1	Del		Y	A01A	acid protease	532	gi|575059961|gb|ETW75583.1| aspartic peptidase [Heterobasidion irregulare TC 32-1]/gi|695577011|ref|XP_009552483.1|aspartic peptidase [Heterobasidion irregulare TC 32-1]	Heterobasidion irregulare TC 32-1	0	89.91%	565	565	3	GO:0004190;GO:0006508;GO:0016021	aspartic-type endopeptidase activity;integral component of membrane;proteolysis	Cellular Component;Molecular Function;Biological Process	EC:3.4.23	Acting on peptide bonds (peptidases)	IPR001461;IPR021109;IPR001969;	Aspartic peptidase;Aspartic peptidase domain;Aspartic peptidase, active site;	PR00792 (PRINTS);PF00026 (PFAM);G3DSA:2.40.70.10 (GENE3D);G3DSA:2.40.70.10 (GENE3D);PTHR13683 (PANTHER);PS00141 (PROSITE_PATTERNS);SSF50630 (SUPERFAMILY)
evm.scaffold35.10	Core	Conserved	Y	AA9,CBM1	Cellulose-growth-specific	321	gi|398258454|gb|AFO72234.1|glycoside hydrolase family 61 protein D [Heterobasidion parviporum]	Heterobasidion parviporum	0	99.69%	321	321	4	GO:0005975;GO:0005576;GO:0004553;GO:0030248	carbohydrate metabolic process;cellulose binding;hydrolase activity, hydrolyzing O-glycosyl compounds;extracellular region	Cellular Component;Molecular Function;Molecular Function;Biological Process			IPR000254;IPR005103;noIPR;	Cellulose-binding domain, fungal;Glycoside hydrolase, family 61;	SM00236 (SMART);PF00734 (PFAM);PF03443 (PFAM);PTHR33353 (PANTHER);PS00562 (PROSITE_PATTERNS);PD001821 (PRODOM);PS51164 (PROSITE_PROFILES);SSF57180 (SUPERFAMILY)
evm.scaffold35.14	Core				hypothetical protein HETIRDRAFT_482307	175	gi|695578836|ref|XP_009552965.1|hypothetical protein HETIRDRAFT_482307 [Heterobasidion irregulare TC 32-1]/gi|575059944|gb|ETW75566.1| hypothetical protein HETIRDRAFT_482307 [Heterobasidion irregulare TC 32-1]	Heterobasidion irregulare TC 32-1	4.1e-120	98.27%	206	173
evm.scaffold35.23	Core				small secreted	364	gi|695578760|ref|XP_009552956.1|hypothetical protein HETIRDRAFT_482290 [Heterobasidion irregulare TC 32-1]/gi|575059934|gb|ETW75556.1| hypothetical protein HETIRDRAFT_482290 [Heterobasidion irregulare TC 32-1]	Heterobasidion irregulare TC 32-1	0	95.07%	365	365							noIPR;	Glycoside hydrolase superfamily;	PTHR38849 (PANTHER)
evm.scaffold35.37	Core			CBM50	carbohydrate-binding module family 50	173	gi|695578663|ref|XP_009552943.1|hypothetical protein HETIRDRAFT_330694 [Heterobasidion irregulare TC 32-1]/gi|575059920|gb|ETW75542.1| hypothetical protein HETIRDRAFT_330694 [Heterobasidion irregulare TC 32-1]	Heterobasidion irregulare TC 32-1	3.2e-95	97.92%	144	144							IPR018392;	LysM domain;	SM00257 (SMART);G3DSA:3.10.350.10 (GENE3D);PF01476 (PFAM);SSF54106 (SUPERFAMILY)
evm.scaffold35.4	Core	Conserved	Y		cytochrome P450	567	gi|695577087|ref|XP_009552507.1|cytochrome P450 monooxygenase 96 [Heterobasidion irregulare TC 32-1]/gi|575059958|gb|ETW75580.1| cytochrome P450 monooxygenase 96 [Heterobasidion irregulare TC 32-1]	Heterobasidion irregulare TC 32-1	0	95.27%	569	571	6	GO:0005506;GO:0016705;GO:0016020;GO:0055114;GO:0004497;GO:0020037	iron ion binding;membrane;oxidation-reduction process;heme binding;oxidoreductase activity, acting on paired donors, with incorporation or reduction of molecular oxygen;monooxygenase activity	Cellular Component;Molecular Function;Molecular Function;Molecular Function;Molecular Function;Biological Process			IPR001128;IPR002403;noIPR;	Cytochrome P450;Cytochrome P450, E-class, group IV;	PR00385 (PRINTS);PR00465 (PRINTS);G3DSA:1.10.630.10 (GENE3D);PF00067 (PFAM);PTHR24305:SF44 (PANTHER);PTHR24305 (PANTHER);SSF48264 (SUPERFAMILY)
evm.scaffold35.40	Core		Y	AA1	laccase	517	gi|575059918|gb|ETW75540.1| laccase [Heterobasidion irregulare TC 32-1]/gi|695577114|ref|XP_009552516.1|laccase [Heterobasidion irregulare TC 32-1]	Heterobasidion irregulare TC 32-1	0	99.81%	517	517	3	GO:0005507;GO:0055114;GO:0052716	hydroquinone:oxygen oxidoreductase activity;oxidation-reduction process;copper ion binding	Molecular Function;Molecular Function;Biological Process	EC:1.10.3;EC:1.10.3.2	Acting on diphenols and related substances as donors;Laccase	IPR008972;IPR011706;IPR011707;IPR001117;noIPR;IPR002355;	Cupredoxin;Multicopper oxidase, type 2;Multicopper oxidase, type 3;Multicopper oxidase, type 1;Multicopper oxidase, copper-binding site;	G3DSA:2.60.40.420 (GENE3D);PF07731 (PFAM);G3DSA:2.60.40.420 (GENE3D);PF07732 (PFAM);PF00394 (PFAM);PTHR11709 (PANTHER);PTHR11709:SF75 (PANTHER);PS00079 (PROSITE_PATTERNS);SSF49503 (SUPERFAMILY);SSF49503 (SUPERFAMILY);SSF49503 (SUPERFAMILY)
evm.scaffold35.68	Core				hypothetical protein HETIRDRAFT_482211	467	gi|695578303|ref|XP_009552887.1|hypothetical protein HETIRDRAFT_482211 [Heterobasidion irregulare TC 32-1]/gi|575059851|gb|ETW75473.1| hypothetical protein HETIRDRAFT_482211 [Heterobasidion irregulare TC 32-1]	Heterobasidion irregulare TC 32-1	5.4e-122	90.23%	441	215							IPR032675;noIPR;	Leucine-rich repeat domain, L domain-like;	G3DSA:3.80.10.10 (GENE3D);SSF52047 (SUPERFAMILY)
evm.scaffold35.78	Core	Divergent			Coupling of ubiquitin conjugation to ER degradation 1	197	gi|575059840|gb|ETW75462.1| hypothetical protein HETIRDRAFT_391084 [Heterobasidion irregulare TC 32-1]/gi|695578269|ref|XP_009552877.1|hypothetical protein HETIRDRAFT_391084 [Heterobasidion irregulare TC 32-1]	Heterobasidion irregulare TC 32-1	5.2e-101	93.37%	210	196	2	GO:0005515;GO:0016020	membrane;protein binding	Cellular Component;Molecular Function			IPR003892;noIPR;	Ubiquitin system component Cue;	SM00546 (SMART);PF02845 (PFAM);PTHR15486 (PANTHER);PS51140 (PROSITE_PROFILES)
evm.scaffold35.8	Core	Conserved			hypothetical protein HETIRDRAFT_447006	177	gi|575059955|gb|ETW75577.1| hypothetical protein HETIRDRAFT_447006 [Heterobasidion irregulare TC 32-1]/gi|695578911|ref|XP_009552975.1|hypothetical protein HETIRDRAFT_447006 [Heterobasidion irregulare TC 32-1]	Heterobasidion irregulare TC 32-1	1e-94	96.05%	219	177
evm.scaffold36.103	Core				hypothetical protein HETIRDRAFT_408998	650	gi|575067416|gb|ETW83029.1| hypothetical protein HETIRDRAFT_408998 [Heterobasidion irregulare TC 32-1]/gi|695549282|ref|XP_009545318.1|hypothetical protein HETIRDRAFT_408998 [Heterobasidion irregulare TC 32-1]	Heterobasidion irregulare TC 32-1	0	98.00%	650	650
evm.scaffold36.15	Core			GH79	glycoside hydrolase family 79	533	gi|695546641|ref|XP_009544625.1|glycoside hydrolase family 79 protein [Heterobasidion irregulare TC 32-1]/gi|575067323|gb|ETW82936.1| glycoside hydrolase family 79 protein [Heterobasidion irregulare TC 32-1]	Heterobasidion irregulare TC 32-1	0	97.00%	533	533	3	GO:0005975;GO:0016020;GO:0016787	carbohydrate metabolic process;membrane;hydrolase activity	Cellular Component;Molecular Function;Biological Process			IPR013781;IPR031728;noIPR;IPR017853;	Glycoside hydrolase, catalytic domain;Beta-glucuronidase, C-terminal;Glycoside hydrolase superfamily;	G3DSA:3.20.20.80 (GENE3D);PF16862 (PFAM);PTHR36183 (PANTHER);SSF51445 (SUPERFAMILY)
evm.scaffold36.26	Core				hypothetical protein HETIRDRAFT_382970	435	gi|695549010|ref|XP_009545249.1|hypothetical protein HETIRDRAFT_382970 [Heterobasidion irregulare TC 32-1]/gi|575067338|gb|ETW82951.1| hypothetical protein HETIRDRAFT_382970 [Heterobasidion irregulare TC 32-1]	Heterobasidion irregulare TC 32-1	4.2e-131	81.48%	245	243
evm.scaffold36.32	Core			Class III peroxidase(Prx)	hypothetical protein HETIRDRAFT_416977	975	gi|575067345|gb|ETW82958.1| hypothetical protein HETIRDRAFT_416977 [Heterobasidion irregulare TC 32-1]/gi|695549038|ref|XP_009545256.1|hypothetical protein HETIRDRAFT_416977 [Heterobasidion irregulare TC 32-1]	Heterobasidion irregulare TC 32-1	0	92.04%	971	628
evm.scaffold36.43	Core			GH5,CBM1	glycoside hydrolase family 5	390	gi|575067357|gb|ETW82970.1| glycoside hydrolase family 5 protein [Heterobasidion irregulare TC 32-1]/gi|695546926|ref|XP_009544699.1|glycoside hydrolase family 5 protein [Heterobasidion irregulare TC 32-1]	Heterobasidion irregulare TC 32-1	0	97.69%	389	389	5	GO:0005576;GO:0005982;GO:0008810;GO:0030248;GO:0005985	cellulose binding;starch metabolic process;extracellular region;cellulase activity;sucrose metabolic process	Cellular Component;Molecular Function;Molecular Function;Biological Process;Biological Process	EC:3.2.1.4	Cellulase	IPR000254;IPR001547;IPR013781;noIPR;IPR018087;IPR017853;	Cellulose-binding domain, fungal;Glycoside hydrolase, family 5;Glycoside hydrolase, catalytic domain;Glycoside hydrolase, family 5, conserved site;Glycoside hydrolase superfamily;	SM00236 (SMART);PF00150 (PFAM);PF00734 (PFAM);G3DSA:3.20.20.80 (GENE3D);PTHR34142 (PANTHER);PS00659 (PROSITE_PATTERNS);PS51164 (PROSITE_PROFILES);SSF57180 (SUPERFAMILY);SSF51445 (SUPERFAMILY)
evm.scaffold36.50	Core				Metallo-dependent phosphatase	463	gi|695549076|ref|XP_009545269.1|hypothetical protein HETIRDRAFT_458561 [Heterobasidion irregulare TC 32-1]/gi|575067364|gb|ETW82977.1| hypothetical protein HETIRDRAFT_458561 [Heterobasidion irregulare TC 32-1]	Heterobasidion irregulare TC 32-1	0	95.90%	459	463	1	GO:0016787	hydrolase activity	Molecular Function			noIPR;IPR004843;IPR029052;	DnaJ domain;Calcineurin-like phosphoesterase domain, apaH type;Metallo-dependent phosphatase-like;	Coil (COILS);PF00149 (PFAM);G3DSA:3.60.21.10 (GENE3D);PTHR24032:SF1 (PANTHER);PTHR24032 (PANTHER);PTHR24032 (PANTHER);SSF56300 (SUPERFAMILY)
evm.scaffold36.57	Core		Y	AA1	laccase 6	523	gi|695549118|ref|XP_009545277.1|laccase isoform 2 [Heterobasidion irregulare TC 32-1]/gi|575067372|gb|ETW82985.1| laccase isoform 2 [Heterobasidion irregulare TC 32-1]	Heterobasidion irregulare TC 32-1	0	98.28%	523	523	5	GO:0046274;GO:0005507;GO:0055114;GO:0052716;GO:0005576	hydroquinone:oxygen oxidoreductase activity;oxidation-reduction process;copper ion binding;extracellular region;lignin catabolic process	Cellular Component;Molecular Function;Molecular Function;Biological Process;Biological Process	EC:1.10.3;EC:1.10.3.2	Acting on diphenols and related substances as donors;Laccase	IPR001117;IPR008972;IPR011706;IPR011707;noIPR;IPR002355;	Multicopper oxidase, type 1;Cupredoxin;Multicopper oxidase, type 2;Multicopper oxidase, type 3;Multicopper oxidase, copper-binding site;	PF00394 (PFAM);G3DSA:2.60.40.420 (GENE3D);PF07731 (PFAM);G3DSA:2.60.40.420 (GENE3D);G3DSA:2.60.40.420 (GENE3D);PF07732 (PFAM);PTHR11709 (PANTHER);PTHR11709:SF75 (PANTHER);PS00079 (PROSITE_PATTERNS);PS00080 (PROSITE_PATTERNS);PS00079 (PROSITE_PATTERNS);SSF49503 (SUPERFAMILY);SSF49503 (SUPERFAMILY);SSF49503 (SUPERFAMILY)
evm.scaffold36.61	Core			GH43,CBM35	galactan 1,3-beta-galactosidase	455	gi|695549137|ref|XP_009545282.1|glycoside hydrolase family 43 protein, partial [Heterobasidion irregulare TC 32-1]/gi|575067377|gb|ETW82990.1| glycoside hydrolase family 43 protein, partial [Heterobasidion irregulare TC 32-1]	Heterobasidion irregulare TC 32-1	0	98.00%	450	450	3	GO:0005975;GO:0030246;GO:0033943	carbohydrate metabolic process;carbohydrate binding;galactan 1,3-beta-galactosidase activity	Molecular Function;Molecular Function;Biological Process	EC:3.2.1.145	Galactan 1,3-beta-galactosidase	IPR023296;IPR008979;IPR006710;noIPR;IPR005084;	Glycosyl hydrolase, five-bladed beta-propellor domain;Galactose-binding domain-like;Glycoside hydrolase, family 43;Carbohydrate binding module family 6;	G3DSA:2.115.10.20 (GENE3D);G3DSA:2.60.120.260 (GENE3D);PF04616 (PFAM);PTHR22925:SF3 (PANTHER);PTHR22925 (PANTHER);PS51175 (PROSITE_PROFILES);SSF49785 (SUPERFAMILY);SSF75005 (SUPERFAMILY)
evm.scaffold36.64	Core	Conserved			thioredoxin	233	gi|695549150|ref|XP_009545285.1|hypothetical protein HETIRDRAFT_439564 [Heterobasidion irregulare TC 32-1]/gi|575067380|gb|ETW82993.1| hypothetical protein HETIRDRAFT_439564 [Heterobasidion irregulare TC 32-1]	Heterobasidion irregulare TC 32-1	8.4e-173	99.57%	233	233	3	GO:0006118;GO:0015035;GO:0055114	oxidation-reduction process;obsolete electron transport;protein disulfide oxidoreductase activity	Molecular Function;Biological Process;Biological Process			IPR001853;IPR012336;noIPR;	DSBA-like thioredoxin domain;Thioredoxin-like fold;	PF01323 (PFAM);G3DSA:3.40.30.10 (GENE3D);PTHR13887:SF10 (PANTHER);PTHR13887 (PANTHER);SSF52833 (SUPERFAMILY)
evm.scaffold36.83	Core				E3 ubiquitin- ligase partial	1006	gi|695549212|ref|XP_009545300.1|hypothetical protein HETIRDRAFT_433727 [Heterobasidion irregulare TC 32-1]/gi|575067395|gb|ETW83008.1| hypothetical protein HETIRDRAFT_433727 [Heterobasidion irregulare TC 32-1]	Heterobasidion irregulare TC 32-1	0	93.92%	1002	1003	1	GO:0005515	protein binding	Molecular Function			IPR002110;noIPR;IPR020683;	Ankyrin repeat;Ankyrin repeat-containing domain;	SM00248 (SMART);PF13857 (PFAM);PF12796 (PFAM);G3DSA:1.25.40.20 (GENE3D);PTHR24198 (PANTHER);PS50088 (PROSITE_PROFILES);PS50088 (PROSITE_PROFILES);PS50297 (PROSITE_PROFILES);SSF48403 (SUPERFAMILY);SSF48403 (SUPERFAMILY)
evm.scaffold36.85	Core				hypothetical protein HETIRDRAFT_450711	240	gi|695549220|ref|XP_009545302.1|hypothetical protein HETIRDRAFT_450711 [Heterobasidion irregulare TC 32-1]/gi|575067397|gb|ETW83010.1| hypothetical protein HETIRDRAFT_450711 [Heterobasidion irregulare TC 32-1]	Heterobasidion irregulare TC 32-1	2.7e-144	94.58%	240	240							IPR018466;	Ser-Thr-rich glycosyl-phosphatidyl-inositol-anchored membrane family;	PF10342 (PFAM)
evm.scaffold37.2	Core	Conserved	Y	A01A	pepsinogen c	400	gi|575064588|gb|ETW80204.1| aspartic peptidase [Heterobasidion irregulare TC 32-1]/gi|695559555|ref|XP_009547959.1|aspartic peptidase [Heterobasidion irregulare TC 32-1]	Heterobasidion irregulare TC 32-1	0	92.57%	404	404	2	GO:0004190;GO:0006508	aspartic-type endopeptidase activity;proteolysis	Molecular Function;Biological Process	EC:3.4.23	Acting on peptide bonds (peptidases)	IPR001461;IPR021109;noIPR;IPR001969;	Aspartic peptidase;Aspartic peptidase domain;Aspartic peptidase, active site;	PR00792 (PRINTS);PF00026 (PFAM);G3DSA:2.40.70.10 (GENE3D);G3DSA:2.40.70.10 (GENE3D);PTHR13683 (PANTHER);PTHR13683:SF317 (PANTHER);PS00141 (PROSITE_PATTERNS);SSF50630 (SUPERFAMILY)
evm.scaffold37.46	Core				chorismate mutase	276	gi|409049168|gb|EKM58646.1| hypothetical protein PHACADRAFT_27093 [Phanerochaete carnosa HHB-10118-sp]/gi|599357695|ref|XP_007392739.1|hypothetical protein PHACADRAFT_27093 [Phanerochaete carnosa HHB-10118-sp]	Phanerochaete carnosa HHB-10118-sp	8.8e-117	77.90%	278	276	5	GO:0004106;GO:0009094;GO:0000162;GO:0006571;GO:0046417	L-phenylalanine biosynthetic process;chorismate mutase activity;tyrosine biosynthetic process;chorismate metabolic process;tryptophan biosynthetic process	Molecular Function;Biological Process;Biological Process;Biological Process;Biological Process	EC:5.4.99.5	Chorismate mutase	IPR008238;IPR020822;	Chorismate mutase, AroQ class, eukaryotic type;Chorismate mutase, type II;	G3DSA:1.10.590.10 (GENE3D);PTHR21145 (PANTHER);PS51169 (PROSITE_PROFILES);SSF48600 (SUPERFAMILY)
evm.scaffold37.59	Core				hypothetical protein HETIRDRAFT_322710	119	gi|695562103|ref|XP_009548653.1|hypothetical protein HETIRDRAFT_322710 [Heterobasidion irregulare TC 32-1]/gi|575064520|gb|ETW80136.1| hypothetical protein HETIRDRAFT_322710 [Heterobasidion irregulare TC 32-1]	Heterobasidion irregulare TC 32-1	8.6e-68	97.22%	109	108							IPR018466;	Ser-Thr-rich glycosyl-phosphatidyl-inositol-anchored membrane family;	PF10342 (PFAM)
evm.scaffold38.13	Core				hypothetical protein HETIRDRAFT_439366	335	gi|575069257|gb|ETW84869.1| hypothetical protein HETIRDRAFT_439366 [Heterobasidion irregulare TC 32-1]/gi|695546156|ref|XP_009544496.1|hypothetical protein HETIRDRAFT_439366 [Heterobasidion irregulare TC 32-1]	Heterobasidion irregulare TC 32-1	0	96.12%	335	335
evm.scaffold38.15	Core		Y	AA9	glycoside hydrolase family 61	221	gi|695541306|ref|XP_009543246.1|glycosyl hydrolase family 61.5 [Heterobasidion irregulare TC 32-1]/gi|575069259|gb|ETW84871.1| glycosyl hydrolase family 61.5 [Heterobasidion irregulare TC 32-1]	Heterobasidion irregulare TC 32-1	4.7e-145	89.36%	248	235	6	GO:0005975;GO:0055114;GO:0005576;GO:0004553;GO:0004497;GO:0030248	carbohydrate metabolic process;cellulose binding;oxidation-reduction process;hydrolase activity, hydrolyzing O-glycosyl compounds;extracellular region;monooxygenase activity	Cellular Component;Molecular Function;Molecular Function;Molecular Function;Biological Process;Biological Process			IPR005103;noIPR;	Glycoside hydrolase, family 61;	PF03443 (PFAM);PTHR33353 (PANTHER);PTHR33353:SF7 (PANTHER)
evm.scaffold38.35	Core				---NA---	93
evm.scaffold38.39	Core	Conserved			hydrophobin	239	gi|695546210|ref|XP_009544510.1|hydrophobin-like protein [Heterobasidion irregulare TC 32-1]/gi|575069272|gb|ETW84884.1| hydrophobin-like protein [Heterobasidion irregulare TC 32-1]	Heterobasidion irregulare TC 32-1	2.6e-103	87.65%	219	243	3	GO:0009277;GO:0005199;GO:0042546	fungal-type cell wall;cell wall biogenesis;structural constituent of cell wall	Cellular Component;Molecular Function;Biological Process			IPR001338;	Hydrophobin;	SM00075 (SMART);PF01185 (PFAM)
evm.scaffold38.41	Core		Y		hypothetical protein HETIRDRAFT_408728	538	gi|575069273|gb|ETW84885.1| hypothetical protein HETIRDRAFT_408728 [Heterobasidion irregulare TC 32-1]/gi|695546213|ref|XP_009544511.1|hypothetical protein HETIRDRAFT_408728 [Heterobasidion irregulare TC 32-1]	Heterobasidion irregulare TC 32-1	0	99.26%	538	538	1	GO:0005515	protein binding	Molecular Function			noIPR;IPR001623;IPR019734;IPR011990;IPR013026;	Six-hairpin glycosidase-like;DnaJ domain;Tetratricopeptide repeat;Tetratricopeptide-like helical domain;Tetratricopeptide repeat-containing domain;	Coil (COILS);PR00625 (PRINTS);SM00271 (SMART);SM00028 (SMART);PF00226 (PFAM);PF13414 (PFAM);PF13371 (PFAM);G3DSA:1.25.40.10 (GENE3D);G3DSA:1.25.40.10 (GENE3D);G3DSA:1.10.287.110 (GENE3D);G3DSA:1.25.40.10 (GENE3D);PTHR24078 (PANTHER);PTHR24078:SF170 (PANTHER);PTHR24078:SF170 (PANTHER);PS50005 (PROSITE_PROFILES);PS50005 (PROSITE_PROFILES);PS50005 (PROSITE_PROFILES);PS50005 (PROSITE_PROFILES);PS5029…
evm.scaffold38.42	Core	Divergent		GH92	glycoside hydrolase family 92	775	gi|695541502|ref|XP_009543302.1|glycoside hydrolase family 92 protein [Heterobasidion irregulare TC 32-1]/gi|575069274|gb|ETW84886.1| glycoside hydrolase family 92 protein [Heterobasidion irregulare TC 32-1]	Heterobasidion irregulare TC 32-1	0	97.42%	775	774	3	GO:0005975;GO:0030246;GO:0016787	carbohydrate metabolic process;carbohydrate binding;hydrolase activity	Molecular Function;Molecular Function;Biological Process			noIPR;IPR005887;IPR012939;IPR014718;IPR008928;	NAD(P)-binding domain;Alpha-1,2-mannosidase, putative;Glycosyl hydrolase family 92;Glycoside hydrolase-type carbohydrate-binding, subgroup;Six-hairpin glycosidase-like;	Coil (COILS);G3DSA:1.20.1050.60 (GENE3D);TIGR01180 (TIGRFAM);PF07971 (PFAM);G3DSA:2.70.98.10 (GENE3D);G3DSA:1.20.1610.10 (GENE3D);G3DSA:3.30.2080.10 (GENE3D);PTHR12143 (PANTHER);PTHR12143:SF22 (PANTHER);PTHR12143:SF22 (PANTHER);PTHR12143 (PANTHER);SSF48208 (SUPERFAMILY)
evm.scaffold38.43	Core	Divergent		GH3	glycoside hydrolase family 3	804	gi|575069275|gb|ETW84887.1| glycoside hydrolase family 3 protein [Heterobasidion irregulare TC 32-1]/gi|695546216|ref|XP_009544512.1|glycoside hydrolase family 3 protein [Heterobasidion irregulare TC 32-1]	Heterobasidion irregulare TC 32-1	0	97.39%	804	804	2	GO:0005975;GO:0004553	carbohydrate metabolic process;hydrolase activity, hydrolyzing O-glycosyl compounds	Molecular Function;Biological Process			noIPR;IPR001764;IPR002772;IPR026891;IPR026892;IPR017853;	NAD(P)-binding domain;Glycoside hydrolase, family 3, N-terminal;Glycoside hydrolase family 3 C-terminal domain;Fibronectin type III-like domain;Glycoside hydrolase family 3;Glycoside hydrolase superfamily;	Coil (COILS);PR00133 (PRINTS);G3DSA:3.20.20.300 (GENE3D);G3DSA:3.40.50.1700 (GENE3D);PF00933 (PFAM);PF14310 (PFAM);PF01915 (PFAM);PTHR30620 (PANTHER);PTHR30620:SF16 (PANTHER);PTHR30620 (PANTHER);PTHR30620:SF16 (PANTHER);SSF52279 (SUPERFAMILY);SSF51445 (SUPERFAMILY)
evm.scaffold38.49	Core	Divergent			---NA---	199
evm.scaffold38.50	Core	Divergent		GH32	glycoside hydrolase family 32	675	gi|575069282|gb|ETW84894.1| glycoside hydrolase family 32 protein [Heterobasidion irregulare TC 32-1]/gi|695541498|ref|XP_009543301.1|glycoside hydrolase family 32 protein [Heterobasidion irregulare TC 32-1]	Heterobasidion irregulare TC 32-1	0	97.63%	675	675	2	GO:0005975;GO:0004553	carbohydrate metabolic process;hydrolase activity, hydrolyzing O-glycosyl compounds	Molecular Function;Biological Process			IPR001362;IPR013189;IPR013148;noIPR;IPR013320;IPR023296;	Glycoside hydrolase, family 32;Glycosyl hydrolase family 32, C-terminal;Glycosyl hydrolase family 32, N-terminal;Concanavalin A-like lectin/glucanase domain;Glycosyl hydrolase, five-bladed beta-propellor domain;	SM00640 (SMART);G3DSA:2.60.120.560 (GENE3D);PF08244 (PFAM);PF00251 (PFAM);PTHR30175 (PANTHER);PTHR30175:SF10 (PANTHER);PTHR30175 (PANTHER);PTHR30175:SF10 (PANTHER);PTHR30175 (PANTHER);SSF49899 (SUPERFAMILY);SSF75005 (SUPERFAMILY)
evm.scaffold38.58	Core, Dulp (S7)			CBM50	carbohydrate-binding module family 50	146	gi|695546261|ref|XP_009544524.1|hypothetical protein HETIRDRAFT_426061 [Heterobasidion irregulare TC 32-1]/gi|575069289|gb|ETW84901.1| hypothetical protein HETIRDRAFT_426061 [Heterobasidion irregulare TC 32-1]	Heterobasidion irregulare TC 32-1	3.9e-93	96.58%	146	146							IPR018392;	LysM domain;	SM00257 (SMART);G3DSA:3.10.350.10 (GENE3D);PF01476 (PFAM);SSF54106 (SUPERFAMILY)
evm.scaffold38.63	Core	Divergent			FAD NAD-P-binding domain-containing	511	gi|695546317|ref|XP_009544539.1|hypothetical protein HETIRDRAFT_458377 [Heterobasidion irregulare TC 32-1]/gi|575069304|gb|ETW84916.1| hypothetical protein HETIRDRAFT_458377 [Heterobasidion irregulare TC 32-1]	Heterobasidion irregulare TC 32-1	0	91.73%	520	520	3	GO:0071949;GO:0016491;GO:0055114	FAD binding;oxidation-reduction process;oxidoreductase activity	Molecular Function;Molecular Function;Biological Process			noIPR;IPR002938;IPR023753;	LysM domain;FAD-binding domain;FAD/NAD(P)-binding domain;	Coil (COILS);PR00420 (PRINTS);PF01494 (PFAM);G3DSA:3.50.50.60 (GENE3D);PTHR13789 (PANTHER);SSF51905 (SUPERFAMILY)
evm.scaffold38.65	Core	Divergent			FAD NAD-P-binding domain-containing	484	gi|695546310|ref|XP_009544537.1|hypothetical protein HETIRDRAFT_312653, partial [Heterobasidion irregulare TC 32-1]/gi|575069302|gb|ETW84914.1| hypothetical protein HETIRDRAFT_312653, partial [Heterobasidion irregulare TC 32-1]	Heterobasidion irregulare TC 32-1	0	90.17%	468	478	3	GO:0071949;GO:0016491;GO:0055114	FAD binding;oxidation-reduction process;oxidoreductase activity	Molecular Function;Molecular Function;Biological Process			noIPR;IPR023753;IPR002938;	Protein of unknown function DUF1479;FAD/NAD(P)-binding domain;FAD-binding domain;	PR00420 (PRINTS);G3DSA:3.50.50.60 (GENE3D);PF01494 (PFAM);PTHR13789 (PANTHER);SSF51905 (SUPERFAMILY)
evm.scaffold38.66	Core		Y		FAD NAD-P-binding domain-containing	482	gi|575069301|gb|ETW84913.1| hypothetical protein HETIRDRAFT_458376 [Heterobasidion irregulare TC 32-1]/gi|695546304|ref|XP_009544536.1|hypothetical protein HETIRDRAFT_458376 [Heterobasidion irregulare TC 32-1]	Heterobasidion irregulare TC 32-1	0	92.99%	485	485	3	GO:0071949;GO:0016491;GO:0055114	FAD binding;oxidation-reduction process;oxidoreductase activity	Molecular Function;Molecular Function;Biological Process			noIPR;IPR023753;IPR002938;	Ribonuclease H-like domain;FAD/NAD(P)-binding domain;FAD-binding domain;	PR00420 (PRINTS);G3DSA:3.50.50.60 (GENE3D);PF01494 (PFAM);PTHR13789 (PANTHER);PS51257 (PROSITE_PROFILES);SSF51905 (SUPERFAMILY)
evm.scaffold38.69	Core				FAD NAD-P-binding domain-containing	482	gi|695546288|ref|XP_009544531.1|hypothetical protein HETIRDRAFT_439383 [Heterobasidion irregulare TC 32-1]/gi|575069296|gb|ETW84908.1| hypothetical protein HETIRDRAFT_439383 [Heterobasidion irregulare TC 32-1]	Heterobasidion irregulare TC 32-1	0	95.93%	482	467	3	GO:0071949;GO:0016491;GO:0055114	FAD binding;oxidation-reduction process;oxidoreductase activity	Molecular Function;Molecular Function;Biological Process			noIPR;IPR023753;IPR002938;	Ankyrin repeat-containing domain;FAD/NAD(P)-binding domain;FAD-binding domain;	PR00420 (PRINTS);G3DSA:3.50.50.60 (GENE3D);PF01494 (PFAM);PTHR13789 (PANTHER);PS51257 (PROSITE_PROFILES);SSF51905 (SUPERFAMILY)
evm.scaffold38.70	Core	Divergent		CBM50	carbohydrate-binding module family 50	160	gi|695546261|ref|XP_009544524.1|hypothetical protein HETIRDRAFT_426061 [Heterobasidion irregulare TC 32-1]/gi|575069289|gb|ETW84901.1| hypothetical protein HETIRDRAFT_426061 [Heterobasidion irregulare TC 32-1]	Heterobasidion irregulare TC 32-1	7.1e-73	84.93%	146	146							IPR018392;	LysM domain;	SM00257 (SMART)
evm.scaffold38.88	Del			Cytochrome C peroxidase(CcP)	hypothetical protein HETIRDRAFT_449304	1186	gi|575068008|gb|ETW83620.1| hypothetical protein HETIRDRAFT_449304 [Heterobasidion irregulare TC 32-1]/gi|695541823|ref|XP_009543395.1|hypothetical protein HETIRDRAFT_449304 [Heterobasidion irregulare TC 32-1]	Heterobasidion irregulare TC 32-1	0	71.76%	897	935	1	GO:0005515	protein binding	Molecular Function			IPR002110;IPR020683;IPR031350;noIPR;IPR027417;	Ankyrin repeat;Ankyrin repeat-containing domain;Fungal STAND N-terminal Goodbye domain;P-loop containing nucleoside triphosphate hydrolase;	SM00248 (SMART);G3DSA:1.25.40.20 (GENE3D);G3DSA:1.25.40.20 (GENE3D);PF17109 (PFAM);G3DSA:1.25.40.20 (GENE3D);PF12796 (PFAM);PTHR24151 (PANTHER);PTHR24151:SF1 (PANTHER);PS50088 (PROSITE_PROFILES);PS50088 (PROSITE_PROFILES);PS50088 (PROSITE_PROFILES);PS50088 (PROSITE_PROFILES);PS50088 (PROSITE_PROFILES);PS50088 (PROSITE_PROFILES);PS50297 (PROSITE_PROFILES);SSF48403 (SUPERFAMILY);SSF52540 (SUPERFAMI…
evm.scaffold39.19	Core			GH18	glycoside hydrolase family 18	351	gi|695550915|ref|XP_009545747.1|glycoside hydrolase family 18 protein [Heterobasidion irregulare TC 32-1]/gi|575067889|gb|ETW83502.1| glycoside hydrolase family 18 protein [Heterobasidion irregulare TC 32-1]	Heterobasidion irregulare TC 32-1	0	98.58%	354	351	2	GO:0005975;GO:0004553	carbohydrate metabolic process;hydrolase activity, hydrolyzing O-glycosyl compounds	Molecular Function;Biological Process			noIPR;IPR013781;IPR001223;IPR001579;IPR017853;	Zinc finger, MYND-type;Glycoside hydrolase, catalytic domain;Glycoside hydrolase family 18, catalytic domain;Glycoside hydrolase, chitinase active site;Glycoside hydrolase superfamily;	Coil (COILS);G3DSA:3.20.20.80 (GENE3D);PF00704 (PFAM);PTHR11177 (PANTHER);PS01095 (PROSITE_PATTERNS);SSF51445 (SUPERFAMILY)
evm.scaffold39.23	Core		Y	AA1	laccase	541	gi|695550932|ref|XP_009545751.1|laccase [Heterobasidion irregulare TC 32-1]/gi|575067893|gb|ETW83506.1| laccase [Heterobasidion irregulare TC 32-1]	Heterobasidion irregulare TC 32-1	0	97.97%	541	541	3	GO:0005507;GO:0016491;GO:0055114	oxidation-reduction process;copper ion binding;oxidoreductase activity	Molecular Function;Molecular Function;Biological Process			IPR008972;IPR011707;IPR011706;IPR001117;noIPR;	Cupredoxin;Multicopper oxidase, type 3;Multicopper oxidase, type 2;Multicopper oxidase, type 1;	G3DSA:2.60.40.420 (GENE3D);PF07732 (PFAM);PF07731 (PFAM);G3DSA:2.60.40.420 (GENE3D);PF00394 (PFAM);PTHR11709 (PANTHER);PTHR11709:SF75 (PANTHER);SSF49503 (SUPERFAMILY);SSF49503 (SUPERFAMILY);SSF49503 (SUPERFAMILY)
evm.scaffold39.3	Core			GH5	glycoside hydrolase family 5	367	gi|575067873|gb|ETW83486.1| glycoside hydrolase family 5 protein [Heterobasidion irregulare TC 32-1]/gi|695550852|ref|XP_009545732.1|glycoside hydrolase family 5 protein [Heterobasidion irregulare TC 32-1]	Heterobasidion irregulare TC 32-1	0	97.23%	505	361	2	GO:0005975;GO:0016787	carbohydrate metabolic process;hydrolase activity	Molecular Function;Biological Process			IPR013781;noIPR;IPR017853;	Glycoside hydrolase, catalytic domain;Glycoside hydrolase superfamily;	G3DSA:3.20.20.80 (GENE3D);PTHR31451:SF4 (PANTHER);PTHR31451 (PANTHER);SSF51445 (SUPERFAMILY)
evm.scaffold39.59	Core				galactose mutarotase	445	gi|695550712|ref|XP_009545697.1|hypothetical protein HETIRDRAFT_439785 [Heterobasidion irregulare TC 32-1]/gi|575067836|gb|ETW83449.1| hypothetical protein HETIRDRAFT_439785 [Heterobasidion irregulare TC 32-1]	Heterobasidion irregulare TC 32-1	0	97.30%	445	445	3	GO:0005975;GO:0030246;GO:0016853	carbohydrate metabolic process;carbohydrate binding;isomerase activity	Molecular Function;Molecular Function;Biological Process			IPR008183;IPR014718;noIPR;IPR011013;	Aldose 1-/Glucose-6-phosphate 1-epimerase;Glycoside hydrolase-type carbohydrate-binding, subgroup;Galactose mutarotase-like domain;	PF01263 (PFAM);G3DSA:2.70.98.10 (GENE3D);PTHR10091 (PANTHER);PTHR10091:SF0 (PANTHER);PTHR10091:SF0 (PANTHER);PTHR10091 (PANTHER);PTHR10091 (PANTHER);PTHR10091:SF0 (PANTHER);SSF74650 (SUPERFAMILY)
evm.scaffold39.61	Core		Y	A01A	acid protease	394	gi|695550704|ref|XP_009545695.1|aspartic peptidase [Heterobasidion irregulare TC 32-1]/gi|575067834|gb|ETW83447.1| aspartic peptidase [Heterobasidion irregulare TC 32-1]	Heterobasidion irregulare TC 32-1	0	98.73%	394	394	2	GO:0004190;GO:0006508	aspartic-type endopeptidase activity;proteolysis	Molecular Function;Biological Process	EC:3.4.23	Acting on peptide bonds (peptidases)	IPR001461;IPR021109;noIPR;	Aspartic peptidase;Aspartic peptidase domain;	PR00792 (PRINTS);G3DSA:2.40.70.10 (GENE3D);G3DSA:2.40.70.10 (GENE3D);PF00026 (PFAM);PTHR13683 (PANTHER);PTHR13683:SF253 (PANTHER);SSF50630 (SUPERFAMILY)
evm.scaffold4.112	Core				pyrroline-5-carboxylate reductase	315	gi|575070393|gb|ETW86004.1| hypothetical protein HETIRDRAFT_309150 [Heterobasidion irregulare TC 32-1]/gi|695539628|ref|XP_009542792.1|hypothetical protein HETIRDRAFT_309150 [Heterobasidion irregulare TC 32-1]	Heterobasidion irregulare TC 32-1	0	99.37%	315	315	7	GO:0004735;GO:0042802;GO:0006525;GO:0016021;GO:0005829;GO:0055114;GO:0055129	oxidation-reduction process;cytosol;identical protein binding;arginine metabolic process;L-proline biosynthetic process;pyrroline-5-carboxylate reductase activity;integral component of membrane	Cellular Component;Cellular Component;Molecular Function;Molecular Function;Biological Process;Biological Process;Biological Process	EC:1.5.1.2	Pyrroline-5-carboxylate reductase	IPR016040;IPR029036;IPR000304;IPR028939;noIPR;IPR008927;	NAD(P)-binding domain;Pyrroline-5-carboxylate reductase, dimerisation domain;Pyrroline-5-carboxylate reductase;Pyrroline-5-carboxylate reductase, catalytic, N-terminal;6-phosphogluconate dehydrogenase C-terminal domain-like;	G3DSA:3.40.50.720 (GENE3D);G3DSA:1.10.3730.10 (GENE3D);TIGR00112 (TIGRFAM);PIRSF000193 (PIRSF);PF14748 (PFAM);PF03807 (PFAM);PTHR11645:SF19 (PANTHER);PTHR11645 (PANTHER);PTHR11645 (PANTHER);PS00521 (PROSITE_PATTERNS);MF_01925 (HAMAP);SSF48179 (SUPERFAMILY);SSF51735 (SUPERFAMILY)
evm.scaffold4.12	Core				Transport particle subunit partial	1354	gi|575070278|gb|ETW85889.1| hypothetical protein HETIRDRAFT_42700 [Heterobasidion irregulare TC 32-1]/gi|695535654|ref|XP_009541753.1|hypothetical protein HETIRDRAFT_42700 [Heterobasidion irregulare TC 32-1]	Heterobasidion irregulare TC 32-1	0	97.96%	1079	1080	3	GO:0005768;GO:0044431;GO:0048193	endosome;Golgi apparatus part;Golgi vesicle transport	Cellular Component;Cellular Component;Biological Process			noIPR;IPR013935;	CTLH, C-terminal LisH motif;TRAPP II complex, Trs120;	Coil (COILS);PF08626 (PFAM);PTHR21512:SF5 (PANTHER);PTHR21512 (PANTHER);PTHR21512:SF5 (PANTHER);PTHR21512 (PANTHER)
evm.scaffold4.138	Core				extracellular serine-rich	458	gi|575070421|gb|ETW86032.1| hypothetical protein HETIRDRAFT_471314 [Heterobasidion irregulare TC 32-1]/gi|695539735|ref|XP_009542818.1|hypothetical protein HETIRDRAFT_471314 [Heterobasidion irregulare TC 32-1]	Heterobasidion irregulare TC 32-1	0	95.65%	449	460							IPR008972;noIPR;	Cupredoxin;	G3DSA:2.60.40.420 (GENE3D);PTHR34883 (PANTHER);PTHR34883:SF3 (PANTHER);SSF49503 (SUPERFAMILY)
evm.scaffold4.146	Core				FAD NAD-P-binding domain-containing	452	gi|389748700|gb|EIM89877.1| FAD/NAD-P-binding domain-containing protein [Stereum hirsutum FP-91666 SS1]/gi|597906358|ref|XP_007300478.1|FAD/NAD-P-binding domain-containing protein [Stereum hirsutum FP-91666 SS1]	Stereum hirsutum FP-91666 SS1	1.7e-175	71.52%	446	453	3	GO:0071949;GO:0016491;GO:0055114	FAD binding;oxidation-reduction process;oxidoreductase activity	Molecular Function;Molecular Function;Biological Process			noIPR;IPR023753;IPR002938;	Armadillo-type fold;FAD/NAD(P)-binding domain;FAD-binding domain;	PR00420 (PRINTS);G3DSA:3.50.50.60 (GENE3D);PF01494 (PFAM);PTHR13789:SF90 (PANTHER);PTHR13789 (PANTHER);SSF51905 (SUPERFAMILY)
evm.scaffold4.20	Core		Y		kinase	1037	gi|695535809|ref|XP_009541799.1|hypothetical protein HETIRDRAFT_44050 [Heterobasidion irregulare TC 32-1]/gi|575070287|gb|ETW85898.1| hypothetical protein HETIRDRAFT_44050 [Heterobasidion irregulare TC 32-1]	Heterobasidion irregulare TC 32-1	0	98.94%	1037	1037	5	GO:0048015;GO:0046854;GO:0016773;GO:0016301;GO:0005622	kinase activity;phosphatidylinositol-mediated signaling;phosphatidylinositol phosphorylation;intracellular;phosphotransferase activity, alcohol group as acceptor	Cellular Component;Molecular Function;Molecular Function;Biological Process;Biological Process			noIPR;IPR000403;IPR015433;IPR018936;IPR011009;	FAD-linked oxidoreductase-like;Phosphatidylinositol 3-/4-kinase, catalytic domain;Phosphatidylinositol Kinase;Phosphatidylinositol 3/4-kinase, conserved site;Protein kinase-like domain;	Coil (COILS);SM00146 (SMART);PF00454 (PFAM);G3DSA:1.10.1070.11 (GENE3D);G3DSA:3.30.1010.10 (GENE3D);PTHR10048:SF22 (PANTHER);PTHR10048 (PANTHER);PTHR10048:SF22 (PANTHER);PTHR10048 (PANTHER);PTHR10048:SF22 (PANTHER);PS00916 (PROSITE_PATTERNS);PS50290 (PROSITE_PROFILES);SSF56112 (SUPERFAMILY)
evm.scaffold4.21	Core	Conserved	Y	GT15	glycosyltransferase family 15	377	gi|695539268|ref|XP_009542706.1|glycosyltransferase family 15 protein [Heterobasidion irregulare TC 32-1]/gi|575070288|gb|ETW85899.1| glycosyltransferase family 15 protein [Heterobasidion irregulare TC 32-1]	Heterobasidion irregulare TC 32-1	0	99.47%	377	377	4	GO:0000030;GO:0097502;GO:0006486;GO:0000136	mannosylation;mannosyltransferase activity;protein glycosylation;alpha-1,6-mannosyltransferase complex	Molecular Function;Biological Process;Biological Process;Cellular Component			IPR002685;IPR029044;noIPR;	Glycosyl transferase, family 15;Nucleotide-diphospho-sugar transferases;	PIRSF018153 (PIRSF);PF01793 (PFAM);G3DSA:3.90.550.10 (GENE3D);PTHR31121:SF6 (PANTHER);PTHR31121 (PANTHER);SSF53448 (SUPERFAMILY)
evm.scaffold4.23	Core		Y	GT15	glycosyltransferase family 15	379	gi|695535604|ref|XP_009541739.1|glycosyltransferase family 15 protein [Heterobasidion irregulare TC 32-1]/gi|575070289|gb|ETW85900.1| glycosyltransferase family 15 protein [Heterobasidion irregulare TC 32-1]	Heterobasidion irregulare TC 32-1	0	87.60%	381	379	4	GO:0000030;GO:0097502;GO:0006486;GO:0000136	mannosylation;mannosyltransferase activity;protein glycosylation;alpha-1,6-mannosyltransferase complex	Molecular Function;Biological Process;Biological Process;Cellular Component			IPR002685;IPR029044;noIPR;	Glycosyl transferase, family 15;Nucleotide-diphospho-sugar transferases;	PF01793 (PFAM);G3DSA:3.90.550.10 (GENE3D);PIRSF018153 (PIRSF);PTHR31121:SF6 (PANTHER);PTHR31121 (PANTHER);SSF53448 (SUPERFAMILY)
evm.scaffold4.261	Core	Conserved		CE10,S09X	alpha beta-hydrolase	565	gi|575070562|gb|ETW86173.1| Carboxylesterase [Heterobasidion irregulare TC 32-1]/gi|695535901|ref|XP_009541828.1|Carboxylesterase [Heterobasidion irregulare TC 32-1]	Heterobasidion irregulare TC 32-1	0	99.29%	565	565	1	GO:0016787	hydrolase activity	Molecular Function			IPR029058;IPR002018;noIPR;IPR019826;	Alpha/Beta hydrolase fold;Carboxylesterase, type B;Carboxylesterase type B, active site;	G3DSA:3.40.50.1820 (GENE3D);PF00135 (PFAM);PTHR11559 (PANTHER);PTHR11559:SF223 (PANTHER);PS00122 (PROSITE_PATTERNS);SSF53474 (SUPERFAMILY)
evm.scaffold4.266	Core	Conserved	Y	GH6,CBM1	glycoside hydrolase family 6	453	gi|695535898|ref|XP_009541827.1|glycoside hydrolase family 6 protein [Heterobasidion irregulare TC 32-1]/gi|575070567|gb|ETW86178.1| glycoside hydrolase family 6 protein [Heterobasidion irregulare TC 32-1]	Heterobasidion irregulare TC 32-1	0	99.56%	453	453	4	GO:0005576;GO:0004553;GO:0030245;GO:0030248	cellulose binding;hydrolase activity, hydrolyzing O-glycosyl compounds;extracellular region;cellulose catabolic process	Cellular Component;Molecular Function;Molecular Function;Biological Process			noIPR;IPR016288;IPR000254;IPR001524;	Nucleotide-binding alpha-beta plait domain;1, 4-beta cellobiohydrolase;Cellulose-binding domain, fungal;Glycoside hydrolase, family 6, conserved site;	Coil (COILS);PR00733 (PRINTS);SM00236 (SMART);PF00734 (PFAM);G3DSA:3.20.20.40 (GENE3D);PIRSF001100 (PIRSF);PF01341 (PFAM);PTHR34876 (PANTHER);PTHR34876:SF3 (PANTHER);PS00656 (PROSITE_PATTERNS);PS00655 (PROSITE_PATTERNS);PS00562 (PROSITE_PATTERNS);PD001821 (PRODOM);PS51164 (PROSITE_PROFILES);SSF51989 (SUPERFAMILY);SSF57180 (SUPERFAMILY)
evm.scaffold4.272	Core	Conserved			Indoleamine 2,3-dioxygenase	343	gi|575070573|gb|ETW86184.1| hypothetical protein HETIRDRAFT_43434 [Heterobasidion irregulare TC 32-1]/gi|695535751|ref|XP_009541782.1|hypothetical protein HETIRDRAFT_43434 [Heterobasidion irregulare TC 32-1]	Heterobasidion irregulare TC 32-1	0	99.71%	430	343	1	GO:0020037	heme binding	Molecular Function			IPR000898;noIPR;	Indoleamine 2,3-dioxygenase;	PF01231 (PFAM);PTHR28657 (PANTHER);PTHR28657:SF5 (PANTHER);SSF140959 (SUPERFAMILY)
evm.scaffold4.300	Core	Divergent			hypothetical protein JAAARDRAFT_204974	195	gi|646396986|gb|KDQ61238.1|hypothetical protein JAAARDRAFT_204974 [Jaapia argillacea MUCL 33604]	Jaapia argillacea MUCL 33604	1.7e-25	59.87%	205	152
evm.scaffold4.357	Core	Divergent			hypothetical protein HETIRDRAFT_449148	89	gi|695540553|ref|XP_009543042.1|hypothetical protein HETIRDRAFT_449148 [Heterobasidion irregulare TC 32-1]/gi|575070676|gb|ETW86287.1| hypothetical protein HETIRDRAFT_449148 [Heterobasidion irregulare TC 32-1]	Heterobasidion irregulare TC 32-1	1.4e-38	92.11%	97	76
evm.scaffold4.358	Core				kinase-like protein	121	gi|1045908613|gb|OCH85877.1|kinase-like protein [Obba rivulosa]	Obba rivulosa	3.4e-21	67.37%	283	95
evm.scaffold4.370	Core	Conserved			G- gamma subunit	137	gi|695535727|ref|XP_009541775.1|G protein gamma-like subunit [Heterobasidion irregulare TC 32-1]/gi|575070690|gb|ETW86301.1| G protein gamma-like subunit [Heterobasidion irregulare TC 32-1]	Heterobasidion irregulare TC 32-1	7.1e-53	100.00%	81	81	3	GO:0005834;GO:0007186;GO:0004871	signal transducer activity;G-protein coupled receptor signaling pathway;heterotrimeric G-protein complex	Cellular Component;Molecular Function;Biological Process			IPR015898;noIPR;	G-protein gamma-like domain;	PF00631 (PFAM);G3DSA:4.10.260.10 (GENE3D);PTHR28189 (PANTHER);PS50058 (PROSITE_PROFILES);SSF48670 (SUPERFAMILY)
evm.scaffold4.373	Core			Early nodulin(ENODL)	serine-threonine rich	202	gi|575070694|gb|ETW86305.1| hypothetical protein HETIRDRAFT_407946 [Heterobasidion irregulare TC 32-1]/gi|695540608|ref|XP_009543058.1|hypothetical protein HETIRDRAFT_407946 [Heterobasidion irregulare TC 32-1]	Heterobasidion irregulare TC 32-1	1.3e-132	98.02%	202	202	2	GO:0006118;GO:0009055	electron carrier activity;obsolete electron transport	Molecular Function;Biological Process			IPR008972;noIPR;IPR003245;	Cupredoxin;Phytocyanin domain;	G3DSA:2.60.40.420 (GENE3D);PTHR34883 (PANTHER);PS51485 (PROSITE_PROFILES);SSF49503 (SUPERFAMILY)
evm.scaffold4.378	Core		Y	AA5, Ascorbate peroxidase(APx)	copper radical oxidase	782	gi|575070699|gb|ETW86310.1| glyoxal oxidase 1 [Heterobasidion irregulare TC 32-1]/gi|695535845|ref|XP_009541811.1|glyoxal oxidase 1 [Heterobasidion irregulare TC 32-1]	Heterobasidion irregulare TC 32-1	0	97.83%	782	782	1	GO:0016021	integral component of membrane	Cellular Component			IPR013783;IPR015916;IPR009880;IPR015202;noIPR;IPR011043;IPR014756;	Immunoglobulin-like fold;Galactose oxidase, beta-propeller;Glyoxal oxidase, N-terminal;Domain of unknown function DUF1929;Galactose oxidase/kelch, beta-propeller;Immunoglobulin E-set;	G3DSA:2.60.40.10 (GENE3D);G3DSA:2.130.10.80 (GENE3D);PF07250 (PFAM);PF09118 (PFAM);PTHR32208:SF20 (PANTHER);PTHR32208 (PANTHER);SSF50965 (SUPERFAMILY);SSF81296 (SUPERFAMILY)
evm.scaffold4.393	Core				Fibrillarin	335	gi|575070719|gb|ETW86330.1| hypothetical protein HETIRDRAFT_438709 [Heterobasidion irregulare TC 32-1]/gi|695540685|ref|XP_009543078.1|hypothetical protein HETIRDRAFT_438709 [Heterobasidion irregulare TC 32-1]	Heterobasidion irregulare TC 32-1	1.9e-156	100.00%	216	216	12	GO:0031428;GO:0032040;GO:0008649;GO:0000494;GO:0003723;GO:1990258;GO:1990259;GO:0008033;GO:0031167;GO:0005840;GO:0030686;GO:0006356	box C/D snoRNP complex;box C/D snoRNA 3'-end processing;regulation of transcription from RNA polymerase I promoter;rRNA methylation;90S preribosome;rRNA methyltransferase activity;histone glutamine methylation;histone-glutamine methyltransferase activity;ribosome;small-subunit processome;tRNA processing;RNA binding	Cellular Component;Cellular Component;Cellular Component;Cellular Component;Molecular Function;Molecular Function;Molecular Function;Biological Process;Biological Process;Biological Process;Biological Process;Biological Process			IPR000692;noIPR;IPR029063;IPR020813;	Fibrillarin;S-adenosyl-L-methionine-dependent methyltransferase;Fibrillarin, conserved site;	PR00052 (PRINTS);G3DSA:3.30.200.20 (GENE3D);PF01269 (PFAM);G3DSA:3.40.50.150 (GENE3D);PTHR10335 (PANTHER);PS00566 (PROSITE_PATTERNS);MF_00351 (HAMAP);SSF53335 (SUPERFAMILY)
evm.scaffold4.402	Core			M28A	Metallo peptidase M28	452	gi|695535883|ref|XP_009541822.1|Metallo peptidase M28 [Heterobasidion irregulare TC 32-1]/gi|575070730|gb|ETW86341.1| Metallo peptidase M28 [Heterobasidion irregulare TC 32-1]	Heterobasidion irregulare TC 32-1	0	95.28%	442	445	4	GO:0046872;GO:0016020;GO:0006508;GO:0008233	membrane;metal ion binding;peptidase activity;proteolysis	Cellular Component;Molecular Function;Molecular Function;Biological Process			IPR007484;noIPR;	Peptidase M28;	PF04389 (PFAM);G3DSA:3.40.630.10 (GENE3D);PTHR12283 (PANTHER);PTHR12283:SF6 (PANTHER);SSF53187 (SUPERFAMILY)
evm.scaffold4.43	Core			GH5	glycoside hydrolase family 5	572	gi|695535950|ref|XP_009541843.1|glycoside hydrolase family 5 protein [Heterobasidion irregulare TC 32-1]/gi|575070317|gb|ETW85928.1| glycoside hydrolase family 5 protein [Heterobasidion irregulare TC 32-1]	Heterobasidion irregulare TC 32-1	0	97.73%	572	572	2	GO:0005975;GO:0004553	carbohydrate metabolic process;hydrolase activity, hydrolyzing O-glycosyl compounds	Molecular Function;Biological Process			IPR001547;IPR013781;noIPR;IPR017853;	Glycoside hydrolase, family 5;Glycoside hydrolase, catalytic domain;Glycoside hydrolase superfamily;	PF00150 (PFAM);G3DSA:3.20.20.80 (GENE3D);PTHR31451 (PANTHER);SSF51445 (SUPERFAMILY)
evm.scaffold4.55	Core	Conserved			SET domain-containing	488	gi|575070331|gb|ETW85942.1| hypothetical protein HETIRDRAFT_43837 [Heterobasidion irregulare TC 32-1]/gi|695535786|ref|XP_009541792.1|hypothetical protein HETIRDRAFT_43837 [Heterobasidion irregulare TC 32-1]	Heterobasidion irregulare TC 32-1	0	95.79%	482	475							noIPR;	Chloroperoxidase;	G3DSA:3.90.1410.10 (GENE3D);PTHR13271 (PANTHER);PTHR13271:SF8 (PANTHER);SSF82199 (SUPERFAMILY)
evm.scaffold4.73	Core	Conserved			GTP-binding sar1	189	gi|695539497|ref|XP_009542759.1|hypothetical protein HETIRDRAFT_471210 [Heterobasidion irregulare TC 32-1]/gi|575070351|gb|ETW85962.1| hypothetical protein HETIRDRAFT_471210 [Heterobasidion irregulare TC 32-1]	Heterobasidion irregulare TC 32-1	1.7e-137	100.00%	189	189	9	GO:0005525;GO:0006998;GO:0007264;GO:0003924;GO:0005794;GO:0070971;GO:0006886;GO:0030127;GO:0003400	GTP binding;endoplasmic reticulum exit site;regulation of COPII vesicle coating;small GTPase mediated signal transduction;COPII vesicle coat;nuclear envelope organization;GTPase activity;Golgi apparatus;intracellular protein transport	Cellular Component;Cellular Component;Cellular Component;Molecular Function;Molecular Function;Biological Process;Biological Process;Biological Process;Biological Process	EC:3.6.1.15	Nucleoside-triphosphate phosphatase	IPR006689;IPR024156;noIPR;IPR005225;IPR027417;IPR006687;	Small GTPase superfamily, ARF/SAR type;Small GTPase superfamily, ARF type;Small GTP-binding protein domain;P-loop containing nucleoside triphosphate hydrolase;Small GTPase superfamily, SAR1-type;	PR00328 (PRINTS);SM00177 (SMART);SM00178 (SMART);PF00025 (PFAM);TIGR00231 (TIGRFAM);G3DSA:3.40.50.300 (GENE3D);PTHR11711:SF177 (PANTHER);PTHR11711 (PANTHER);PS51422 (PROSITE_PROFILES);SSF52540 (SUPERFAMILY)
evm.scaffold4.85	Core			CBM19	hypothetical protein HETIRDRAFT_414947	410	gi|575070365|gb|ETW85976.1| hypothetical protein HETIRDRAFT_414947 [Heterobasidion irregulare TC 32-1]/gi|695539545|ref|XP_009542771.1|hypothetical protein HETIRDRAFT_414947 [Heterobasidion irregulare TC 32-1]	Heterobasidion irregulare TC 32-1	0	98.29%	410	410
evm.scaffold4.95	Core	Conserved	Y	AA8	carbohydrate-binding module family 1	274	gi|695539580|ref|XP_009542780.1|cellobiose dehydrogenase 2 [Heterobasidion irregulare TC 32-1]/gi|575070375|gb|ETW85986.1| cellobiose dehydrogenase 2 [Heterobasidion irregulare TC 32-1]	Heterobasidion irregulare TC 32-1	2.8e-167	94.01%	284	284	4	GO:0005975;GO:0005576;GO:0004553;GO:0030248	carbohydrate metabolic process;cellulose binding;hydrolase activity, hydrolyzing O-glycosyl compounds;extracellular region	Cellular Component;Molecular Function;Molecular Function;Biological Process			IPR000254;IPR015920;noIPR;	Cellulose-binding domain, fungal;Cellobiose dehydrogenase, cytochrome domain;	SM00236 (SMART);PF00734 (PFAM);G3DSA:2.60.40.1210 (GENE3D);PF16010 (PFAM);PD001821 (PRODOM);PS51164 (PROSITE_PROFILES);SSF57180 (SUPERFAMILY);SSF49344 (SUPERFAMILY)
evm.scaffold4.99	Core				phosphatidylinositol n-acetylglucosaminyltransferase	105	gi|597906162|ref|XP_007300380.1|hypothetical protein STEHIDRAFT_50368 [Stereum hirsutum FP-91666 SS1]/gi|389748765|gb|EIM89942.1| hypothetical protein STEHIDRAFT_50368 [Stereum hirsutum FP-91666 SS1]	Stereum hirsutum FP-91666 SS1	9.7e-16	61.45%	194	83	2	GO:0016021;GO:0017176	integral component of membrane;phosphatidylinositol N-acetylglucosaminyltransferase activity	Cellular Component;Molecular Function	EC:2.4.1.198	Phosphatidylinositol N-acetylglucosaminyltransferase
evm.scaffold40.27	Core	Conserved	Y	AA3	choline dehydrogenase	664	gi|695567529|ref|XP_009550155.1|choline dehydrogenase 5 [Heterobasidion irregulare TC 32-1]/gi|575062541|gb|ETW78159.1| choline dehydrogenase 5 [Heterobasidion irregulare TC 32-1]	Heterobasidion irregulare TC 32-1	0	94.58%	648	646	3	GO:0016614;GO:0050660;GO:0055114	oxidation-reduction process;oxidoreductase activity, acting on CH-OH group of donors;flavin adenine dinucleotide binding	Molecular Function;Molecular Function;Biological Process			IPR023753;IPR007867;IPR000172;IPR012132;noIPR;	FAD/NAD(P)-binding domain;Glucose-methanol-choline oxidoreductase, C-terminal;Glucose-methanol-choline oxidoreductase, N-terminal;Glucose-methanol-choline oxidoreductase;	G3DSA:3.50.50.60 (GENE3D);PF05199 (PFAM);PF00732 (PFAM);PIRSF000137 (PIRSF);PTHR11552 (PANTHER);PS00624 (PROSITE_PATTERNS);PS00623 (PROSITE_PATTERNS);SSF51905 (SUPERFAMILY);SSF54373 (SUPERFAMILY)
evm.scaffold40.29	Core		Y	AA7	FAD-binding domain-containing	506	gi|695567535|ref|XP_009550157.1|hypothetical protein HETIRDRAFT_460398 [Heterobasidion irregulare TC 32-1]/gi|575062543|gb|ETW78161.1| hypothetical protein HETIRDRAFT_460398 [Heterobasidion irregulare TC 32-1]	Heterobasidion irregulare TC 32-1	0	95.06%	490	506	3	GO:0016614;GO:0050660;GO:0055114	oxidation-reduction process;oxidoreductase activity, acting on CH-OH group of donors;flavin adenine dinucleotide binding	Molecular Function;Molecular Function;Biological Process			IPR006094;IPR016169;noIPR;IPR016166;	FAD linked oxidase, N-terminal;CO dehydrogenase flavoprotein-like, FAD-binding, subdomain 2;FAD-binding, type 2;	PF01565 (PFAM);G3DSA:3.30.465.10 (GENE3D);PTHR11748:SF98 (PANTHER);PTHR11748 (PANTHER);PS51387 (PROSITE_PROFILES);SSF56176 (SUPERFAMILY)
evm.scaffold40.41	Core			GH3	glycoside hydrolase family 3	767	gi|695567575|ref|XP_009550170.1|glycoside hydrolase family 3 protein [Heterobasidion irregulare TC 32-1]/gi|575062557|gb|ETW78175.1| glycoside hydrolase family 3 protein [Heterobasidion irregulare TC 32-1]	Heterobasidion irregulare TC 32-1	0	98.44%	767	767	2	GO:0005975;GO:0004553	carbohydrate metabolic process;hydrolase activity, hydrolyzing O-glycosyl compounds	Molecular Function;Biological Process			IPR001764;IPR002772;IPR026891;IPR026892;noIPR;IPR017853;	Glycoside hydrolase, family 3, N-terminal;Glycoside hydrolase family 3 C-terminal domain;Fibronectin type III-like domain;Glycoside hydrolase family 3;Glycoside hydrolase superfamily;	PF00933 (PFAM);G3DSA:3.40.50.1700 (GENE3D);G3DSA:3.20.20.300 (GENE3D);PF14310 (PFAM);PF01915 (PFAM);PTHR30620 (PANTHER);PTHR30620:SF34 (PANTHER);SSF52279 (SUPERFAMILY);SSF51445 (SUPERFAMILY)
evm.scaffold40.45	Core				60S ribosomal L10	243	gi|575062566|gb|ETW78184.1| hypothetical protein HETIRDRAFT_441564 [Heterobasidion irregulare TC 32-1]/gi|695567603|ref|XP_009550179.1|hypothetical protein HETIRDRAFT_441564 [Heterobasidion irregulare TC 32-1]	Heterobasidion irregulare TC 32-1	1.7e-159	100.00%	216	216	4	GO:0006415;GO:0003735;GO:0022625;GO:0000027	cytosolic large ribosomal subunit;ribosomal large subunit assembly;translational termination;structural constituent of ribosome	Cellular Component;Molecular Function;Biological Process;Biological Process			IPR001197;IPR016180;noIPR;IPR018255;	Ribosomal protein L10e;Ribosomal protein L10e/L16;Ribosomal protein L10e, conserved site;	TIGR00279 (TIGRFAM);PF00252 (PFAM);G3DSA:3.90.1170.10 (GENE3D);PTHR11726 (PANTHER);PS01257 (PROSITE_PATTERNS);SSF54686 (SUPERFAMILY)
evm.scaffold41.35	Core				glucose-6-phosphate isomerase	188	gi|575064459|gb|ETW80075.1| hypothetical protein HETIRDRAFT_322918, partial [Heterobasidion irregulare TC 32-1]/gi|695561927|ref|XP_009548599.1|hypothetical protein HETIRDRAFT_322918, partial [Heterobasidion irregulare TC 32-1]	Heterobasidion irregulare TC 32-1	7.4e-60	93.20%	109	103	6	GO:0004347;GO:0006094;GO:0006098;GO:0006096;GO:0005982;GO:0005985	starch metabolic process;glucose-6-phosphate isomerase activity;pentose-phosphate shunt;glycolytic process;sucrose metabolic process;gluconeogenesis	Molecular Function;Biological Process;Biological Process;Biological Process;Biological Process;Biological Process	EC:5.3.1.9	Glucose-6-phosphate isomerase	IPR001672;noIPR;	Phosphoglucose isomerase (PGI);	PF00342 (PFAM);G3DSA:3.40.50.10490 (GENE3D);PTHR11469 (PANTHER);PTHR11469:SF4 (PANTHER);PS51463 (PROSITE_PROFILES);SSF53697 (SUPERFAMILY)
evm.scaffold41.39	Core			CE2	SGNH hydrolase	376	gi|695561910|ref|XP_009548594.1|hypothetical protein HETIRDRAFT_322385 [Heterobasidion irregulare TC 32-1]/gi|575064454|gb|ETW80070.1| hypothetical protein HETIRDRAFT_322385 [Heterobasidion irregulare TC 32-1]	Heterobasidion irregulare TC 32-1	0	98.59%	355	354							IPR013830;	SGNH hydrolase-type esterase domain;	G3DSA:3.40.50.1110 (GENE3D);PF13472 (PFAM);SSF52266 (SUPERFAMILY)
evm.scaffold41.43	Core	Conserved			glutathione transferase epsilon 1	279	gi|695561898|ref|XP_009548590.1|hypothetical protein HETIRDRAFT_459802 [Heterobasidion irregulare TC 32-1]/gi|575064450|gb|ETW80066.1| hypothetical protein HETIRDRAFT_459802 [Heterobasidion irregulare TC 32-1]	Heterobasidion irregulare TC 32-1	0	98.57%	279	279	1	GO:0005515	protein binding	Molecular Function			IPR012336;IPR004045;	Thioredoxin-like fold;Glutathione S-transferase, N-terminal;	G3DSA:3.40.30.10 (GENE3D);PF13417 (PFAM);PS50404 (PROSITE_PROFILES);SSF52833 (SUPERFAMILY)
evm.scaffold41.6	Core				short chain dehydrogenase	153	gi|1024082055|gb|KZV74951.1|hypothetical protein PENSPDRAFT_681647 [Peniophora sp. CONT]	Peniophora sp. CONT	1.1e-54	72.73%	143	154							noIPR;	Ubiquitin fusion degradation protein UFD1;	G3DSA:2.60.20.10 (GENE3D)
evm.scaffold41.63	Core				hypothetical protein HETIRDRAFT_477638	318	gi|695561853|ref|XP_009548576.1|hypothetical protein HETIRDRAFT_477638 [Heterobasidion irregulare TC 32-1]/gi|575064436|gb|ETW80052.1| hypothetical protein HETIRDRAFT_477638 [Heterobasidion irregulare TC 32-1]	Heterobasidion irregulare TC 32-1	0	97.80%	318	318	1	GO:0016020	membrane	Cellular Component			noIPR;	Membrane insertase OXA1/ALB3/YidC;	PS51257 (PROSITE_PROFILES)
evm.scaffold41.9	Del			CBM19	hypothetical protein AURDEDRAFT_111601	528	gi|393244628|gb|EJD52140.1| hypothetical protein AURDEDRAFT_111601 [Auricularia subglabra TFB-10046 SS5]/gi|598019676|ref|XP_007339981.1|hypothetical protein AURDEDRAFT_111601 [Auricularia subglabra TFB-10046 SS5]	Auricularia subglabra TFB-10046 SS5	4e-142	59.47%	462	528
evm.scaffold42.12	Core	Divergent			di-copper centre	398	gi|575059031|gb|ETW74654.1| hypothetical protein HETIRDRAFT_456224 [Heterobasidion irregulare TC 32-1]/gi|695580336|ref|XP_009553149.1|hypothetical protein HETIRDRAFT_456224 [Heterobasidion irregulare TC 32-1]	Heterobasidion irregulare TC 32-1	0	91.56%	401	403	3	GO:0016491;GO:0046872;GO:0055114	oxidation-reduction process;metal ion binding;oxidoreductase activity	Molecular Function;Molecular Function;Biological Process			IPR002227;IPR008922;noIPR;	Tyrosinase copper-binding domain;Uncharacterised domain, di-copper centre;	PR00092 (PRINTS);PF00264 (PFAM);G3DSA:1.10.1280.10 (GENE3D);PTHR11474:SF37 (PANTHER);PTHR11474:SF37 (PANTHER);PTHR11474 (PANTHER);PTHR11474 (PANTHER);PS00498 (PROSITE_PATTERNS);SSF48056 (SUPERFAMILY)
evm.scaffold42.13	Core	Divergent			hypothetical protein HETIRDRAFT_461401	399	gi|695580349|ref|XP_009553150.1|hypothetical protein HETIRDRAFT_461401 [Heterobasidion irregulare TC 32-1]/gi|575059032|gb|ETW74655.1| hypothetical protein HETIRDRAFT_461401 [Heterobasidion irregulare TC 32-1]	Heterobasidion irregulare TC 32-1	0	88.81%	427	429							IPR029063;IPR012901;noIPR;	S-adenosyl-L-methionine-dependent methyltransferase;N2227-like;	G3DSA:3.40.50.150 (GENE3D);PF07942 (PFAM);PTHR12303:SF10 (PANTHER);PTHR12303 (PANTHER);PS51257 (PROSITE_PROFILES);SSF53335 (SUPERFAMILY)
evm.scaffold42.14	Del				hypothetical protein HETIRDRAFT_456226	205	gi|575059033|gb|ETW74656.1| hypothetical protein HETIRDRAFT_456226 [Heterobasidion irregulare TC 32-1]/gi|695580354|ref|XP_009553151.1|hypothetical protein HETIRDRAFT_456226 [Heterobasidion irregulare TC 32-1]	Heterobasidion irregulare TC 32-1	1.4e-129	93.17%	205	205
evm.scaffold42.15	Del				Ddr48p	352	gi|575059035|gb|ETW74658.1| hypothetical protein HETIRDRAFT_482427 [Heterobasidion irregulare TC 32-1]/gi|695580377|ref|XP_009553153.1|hypothetical protein HETIRDRAFT_482427 [Heterobasidion irregulare TC 32-1]	Heterobasidion irregulare TC 32-1	1.7e-176	88.16%	350	304
evm.scaffold42.36	Core				hypothetical protein HETIRDRAFT_461411	630	gi|695580567|ref|XP_009553170.1|hypothetical protein HETIRDRAFT_461411 [Heterobasidion irregulare TC 32-1]/gi|575059052|gb|ETW74675.1| hypothetical protein HETIRDRAFT_461411 [Heterobasidion irregulare TC 32-1]	Heterobasidion irregulare TC 32-1	0	99.21%	630	630	3	GO:0009166;GO:0005488;GO:0016787	nucleotide catabolic process;hydrolase activity;binding	Molecular Function;Molecular Function;Biological Process			noIPR;IPR029052;IPR008334;IPR014485;IPR006179;	P-loop containing nucleoside triphosphate hydrolase;Metallo-dependent phosphatase-like;5'-Nucleotidase, C-terminal;Predicted phosphoesterase, C1039.02 type;5'-Nucleotidase/apyrase;	Coil (COILS);G3DSA:3.60.21.10 (GENE3D);G3DSA:3.90.780.10 (GENE3D);PIRSF017316 (PIRSF);PTHR11575:SF22 (PANTHER);PTHR11575 (PANTHER);PS51257 (PROSITE_PROFILES);SSF56300 (SUPERFAMILY);SSF55816 (SUPERFAMILY)
evm.scaffold43.33	Core				hypothetical protein HETIRDRAFT_152727, partial	506	gi|575067463|gb|ETW83076.1| hypothetical protein HETIRDRAFT_152727, partial [Heterobasidion irregulare TC 32-1]/gi|695549417|ref|XP_009545360.1|hypothetical protein HETIRDRAFT_152727, partial [Heterobasidion irregulare TC 32-1]	Heterobasidion irregulare TC 32-1	0	95.99%	400	399	1	GO:0005515	protein binding	Molecular Function			IPR001810;noIPR;	F-box domain;	SM00256 (SMART);G3DSA:1.20.1280.50 (GENE3D);PF12937 (PFAM);PS50181 (PROSITE_PROFILES);SSF81383 (SUPERFAMILY)
evm.scaffold43.38	Core	Conserved			hypothetical protein HETIRDRAFT_450757	193	gi|695549401|ref|XP_009545355.1|hypothetical protein HETIRDRAFT_450757 [Heterobasidion irregulare TC 32-1]/gi|575067458|gb|ETW83071.1| hypothetical protein HETIRDRAFT_450757 [Heterobasidion irregulare TC 32-1]	Heterobasidion irregulare TC 32-1	1.6e-126	97.93%	193	193							noIPR;	Choline transporter-like;	PTHR37487 (PANTHER)
evm.scaffold43.41	Core		Y	A01A	acid protease	587	gi|695549392|ref|XP_009545352.1|aspartic peptidase [Heterobasidion irregulare TC 32-1]/gi|575067455|gb|ETW83068.1| aspartic peptidase [Heterobasidion irregulare TC 32-1]	Heterobasidion irregulare TC 32-1	0	97.44%	585	587	2	GO:0004190;GO:0006508	aspartic-type endopeptidase activity;proteolysis	Molecular Function;Biological Process	EC:3.4.23	Acting on peptide bonds (peptidases)	IPR001461;IPR021109;noIPR;	Aspartic peptidase;Aspartic peptidase domain;	PR00792 (PRINTS);G3DSA:2.40.70.10 (GENE3D);G3DSA:2.40.70.10 (GENE3D);PF00026 (PFAM);PTHR13683 (PANTHER);PTHR13683:SF253 (PANTHER);SSF50630 (SUPERFAMILY)
evm.scaffold43.43	Core		Y		-domain-containing	374	gi|575067453|gb|ETW83066.1| molecular chaperone, DnaJ superfamily [Heterobasidion irregulare TC 32-1]/gi|695549386|ref|XP_009545350.1|molecular chaperone, DnaJ superfamily [Heterobasidion irregulare TC 32-1]	Heterobasidion irregulare TC 32-1	0	99.20%	373	374	10	GO:0005788;GO:0005524;GO:0031072;GO:0009408;GO:0046872;GO:0051087;GO:0051082;GO:0030433;GO:0006986;GO:0034975	ER-associated ubiquitin-dependent protein catabolic process;metal ion binding;protein folding in endoplasmic reticulum;heat shock protein binding;response to unfolded protein;ATP binding;unfolded protein binding;endoplasmic reticulum lumen;chaperone binding;response to heat	Cellular Component;Molecular Function;Molecular Function;Molecular Function;Molecular Function;Molecular Function;Biological Process;Biological Process;Biological Process;Biological Process			noIPR;IPR001623;IPR001305;IPR002939;IPR018253;IPR012724;IPR008971;	BRO1 domain;DnaJ domain;Heat shock protein DnaJ, cysteine-rich domain;Chaperone DnaJ, C-terminal;DnaJ domain, conserved site;Chaperone DnaJ;HSP40/DnaJ peptide-binding;	Coil (COILS);PR00625 (PRINTS);SM00271 (SMART);G3DSA:2.60.260.20 (GENE3D);PF00684 (PFAM);G3DSA:2.60.260.20 (GENE3D);PF01556 (PFAM);G3DSA:1.10.287.110 (GENE3D);PF00226 (PFAM);G3DSA:2.10.230.10 (GENE3D);PTHR24078:SF233 (PANTHER);PTHR24078 (PANTHER);PS00636 (PROSITE_PATTERNS);MF_01152 (HAMAP);PS51188 (PROSITE_PROFILES);PS50076 (PROSITE_PROFILES);SSF46565 (SUPERFAMILY);SSF49493 (SUPERFAMILY);SSF49493 …
evm.scaffold43.44	Core				hydrophobin 1	696	gi|575067452|gb|ETW83065.1| hydrophobin 1 [Heterobasidion irregulare TC 32-1]/gi|695549383|ref|XP_009545349.1|hydrophobin 1 [Heterobasidion irregulare TC 32-1]	Heterobasidion irregulare TC 32-1	0	81.48%	697	729	3	GO:0009277;GO:0005199;GO:0042546	fungal-type cell wall;cell wall biogenesis;structural constituent of cell wall	Cellular Component;Molecular Function;Biological Process			IPR001338;IPR019778;	Hydrophobin;Hydrophobin, conserved site;	SM00075 (SMART);PF01185 (PFAM);PS00956 (PROSITE_PATTERNS)
evm.scaffold43.60	Core				hypothetical protein HETIRDRAFT_315222, partial	422	gi|695549326|ref|XP_009545331.1|hypothetical protein HETIRDRAFT_315222, partial [Heterobasidion irregulare TC 32-1]/gi|575067433|gb|ETW83046.1| hypothetical protein HETIRDRAFT_315222, partial [Heterobasidion irregulare TC 32-1]	Heterobasidion irregulare TC 32-1	0	98.32%	321	297	1	GO:0005515	protein binding	Molecular Function			IPR019405;IPR015943;noIPR;	Lactonase, 7-bladed beta propeller;WD40/YVTN repeat-like-containing domain;	PF10282 (PFAM);G3DSA:2.130.10.10 (GENE3D);PTHR40416 (PANTHER);PTHR40416:SF1 (PANTHER);SSF75011 (SUPERFAMILY)
evm.scaffold43.62	Core		Y	Thioredoxin type M(TrxM)	disulfide isomerase	369	gi|695549316|ref|XP_009545328.1|thioredoxin protein disulfide isomerase [Heterobasidion irregulare TC 32-1]/gi|575067430|gb|ETW83043.1| thioredoxin protein disulfide isomerase [Heterobasidion irregulare TC 32-1]	Heterobasidion irregulare TC 32-1	0	98.92%	369	369	3	GO:0005783;GO:0045454;GO:0016853	cell redox homeostasis;isomerase activity;endoplasmic reticulum	Cellular Component;Molecular Function;Biological Process			noIPR;IPR012336;IPR011679;IPR013766;IPR005788;IPR017937;	Vps54-like;Thioredoxin-like fold;Endoplasmic reticulum, protein ERp29, C-terminal;Thioredoxin domain;Disulphide isomerase;Thioredoxin, conserved site;	PR00421 (PRINTS);G3DSA:3.40.30.10 (GENE3D);PF07749 (PFAM);PF00085 (PFAM);G3DSA:3.40.30.10 (GENE3D);TIGR01126 (TIGRFAM);G3DSA:1.20.1150.12 (GENE3D);PTHR18929:SF87 (PANTHER);PTHR18929 (PANTHER);PS00194 (PROSITE_PATTERNS);PS00194 (PROSITE_PATTERNS);PS51352 (PROSITE_PROFILES);PS51352 (PROSITE_PROFILES);SSF47933 (SUPERFAMILY);SSF52833 (SUPERFAMILY);SSF52833 (SUPERFAMILY)
evm.scaffold43.64	Core				hypothetical protein HETIRDRAFT_439593	230	gi|695549310|ref|XP_009545326.1|hypothetical protein HETIRDRAFT_439593 [Heterobasidion irregulare TC 32-1]/gi|575067428|gb|ETW83041.1| hypothetical protein HETIRDRAFT_439593 [Heterobasidion irregulare TC 32-1]	Heterobasidion irregulare TC 32-1	1.2e-70	89.32%	231	234
evm.scaffold43.7	Core			GH79	glycoside hydrolase family 79	522	gi|1023233188|gb|KZT29970.1|glycoside hydrolase family 79 protein [Neolentinus lepideus HHB14362 ss-1]	Neolentinus lepideus HHB14362 ss-1	0	82.63%	516	518	3	GO:0016491;GO:0008152;GO:0016787	hydrolase activity;oxidoreductase activity;metabolic process	Molecular Function;Molecular Function;Biological Process			IPR031728;noIPR;IPR017853;	Beta-glucuronidase, C-terminal;Glycoside hydrolase superfamily;	PF16862 (PFAM);PTHR36183 (PANTHER);SSF51445 (SUPERFAMILY)
evm.scaffold44.30	Core				PLP-dependent transferase	305	gi|695551267|ref|XP_009545834.1|hypothetical protein HETIRDRAFT_51232 [Heterobasidion irregulare TC 32-1]/gi|575065690|gb|ETW81304.1| hypothetical protein HETIRDRAFT_51232 [Heterobasidion irregulare TC 32-1]	Heterobasidion irregulare TC 32-1	0	95.74%	416	305	3	GO:0030170;GO:0009058;GO:0016740	pyridoxal phosphate binding;transferase activity;biosynthetic process	Molecular Function;Molecular Function;Biological Process			IPR015422;IPR015421;IPR004839;noIPR;IPR015424;	Pyridoxal phosphate-dependent transferase, major region, subdomain 2;Pyridoxal phosphate-dependent transferase, major region, subdomain 1;Aminotransferase, class I/classII;Pyridoxal phosphate-dependent transferase;	G3DSA:3.90.1150.10 (GENE3D);G3DSA:3.40.640.10 (GENE3D);PF00155 (PFAM);PTHR11751 (PANTHER);PTHR11751:SF405 (PANTHER);SSF53383 (SUPERFAMILY)
evm.scaffold44.33	Core		Y	PL1	polysaccharide lyase family 1	154	gi|695551725|ref|XP_009545951.1|polysaccharide lyase family 1 protein [Heterobasidion irregulare TC 32-1]/gi|575065664|gb|ETW81278.1| polysaccharide lyase family 1 protein [Heterobasidion irregulare TC 32-1]	Heterobasidion irregulare TC 32-1	2.8e-63	95.45%	371	154	3	GO:0000272;GO:0016829;GO:0005576	lyase activity;polysaccharide catabolic process;extracellular region	Cellular Component;Molecular Function;Biological Process			IPR012334;noIPR;IPR011050;	Pectin lyase fold;Pectin lyase fold/virulence factor;	G3DSA:2.160.20.10 (GENE3D);PTHR31683:SF10 (PANTHER);PTHR31683:SF10 (PANTHER);PTHR31683 (PANTHER);PTHR31683 (PANTHER);SSF51126 (SUPERFAMILY)
evm.scaffold44.37	Core		Y	AA2, Ascorbate peroxidase(APx)	heme peroxidase	535	gi|575065667|gb|ETW81281.1| heme peroxidase 8 [Heterobasidion irregulare TC 32-1]/gi|695551737|ref|XP_009545954.1|heme peroxidase 8 [Heterobasidion irregulare TC 32-1]	Heterobasidion irregulare TC 32-1	0	94.21%	528	535	7	GO:0004601;GO:0006979;GO:0046872;GO:0006804;GO:0098869;GO:0055114;GO:0020037	peroxidase activity;oxidation-reduction process;metal ion binding;heme binding;cellular oxidant detoxification;response to oxidative stress;obsolete peroxidase reaction	Molecular Function;Molecular Function;Molecular Function;Biological Process;Biological Process;Biological Process;Biological Process	EC:1.11.1.7	Peroxidase	IPR002016;noIPR;IPR010255;	Haem peroxidase, plant/fungal/bacterial;Haem peroxidase;	PR00458 (PRINTS);PF00141 (PFAM);G3DSA:1.10.520.10 (GENE3D);PTHR31356 (PANTHER);PTHR31356:SF4 (PANTHER);PS50873 (PROSITE_PROFILES);SSF48113 (SUPERFAMILY)
evm.scaffold44.42	Core				hypothetical protein HETIRDRAFT_232980, partial	144	gi|695551757|ref|XP_009545959.1|hypothetical protein HETIRDRAFT_232980, partial [Heterobasidion irregulare TC 32-1]/gi|575065672|gb|ETW81286.1| hypothetical protein HETIRDRAFT_232980, partial [Heterobasidion irregulare TC 32-1]	Heterobasidion irregulare TC 32-1	5.3e-61	91.20%	126	125
evm.scaffold45.20	Core			S53	family S53 protease	566	gi|575062624|gb|ETW78242.1| serine protease S53 [Heterobasidion irregulare TC 32-1]/gi|695567766|ref|XP_009550230.1|serine protease S53 [Heterobasidion irregulare TC 32-1]	Heterobasidion irregulare TC 32-1	0	92.76%	563	566	2	GO:0006508;GO:0004252	proteolysis;serine-type endopeptidase activity	Molecular Function;Biological Process	EC:3.4.21	Acting on peptide bonds (peptidases)	IPR015366;IPR000209;noIPR;IPR030400;IPR009020;	Peptidase S53, propeptide;Peptidase S8/S53 domain;Sedolisin domain;Proteinase inhibitor, propeptide;	SM00944 (SMART);PF09286 (PFAM);PF00082 (PFAM);G3DSA:3.40.50.200 (GENE3D);PTHR14218 (PANTHER);PS51695 (PROSITE_PROFILES);SSF52743 (SUPERFAMILY);SSF54897 (SUPERFAMILY)
evm.scaffold45.21	Core				---NA---	98
evm.scaffold45.34	Core				hypothetical protein HETIRDRAFT_313928, partial	257	gi|695541684|ref|XP_009543360.1|hypothetical protein HETIRDRAFT_313928, partial [Heterobasidion irregulare TC 32-1]/gi|575067970|gb|ETW83582.1| hypothetical protein HETIRDRAFT_313928, partial [Heterobasidion irregulare TC 32-1]	Heterobasidion irregulare TC 32-1	1.1e-61	67.93%	229	184
evm.scaffold45.39	Core			S53	serine protease S53	519	gi|695567739|ref|XP_009550222.1|serine protease S53 [Heterobasidion irregulare TC 32-1]/gi|575062615|gb|ETW78233.1| serine protease S53 [Heterobasidion irregulare TC 32-1]	Heterobasidion irregulare TC 32-1	0	70.73%	502	509	2	GO:0006508;GO:0004252	proteolysis;serine-type endopeptidase activity	Molecular Function;Biological Process	EC:3.4.21	Acting on peptide bonds (peptidases)	IPR015366;IPR000209;noIPR;IPR030400;IPR009020;	Peptidase S53, propeptide;Peptidase S8/S53 domain;Sedolisin domain;Proteinase inhibitor, propeptide;	SM00944 (SMART);G3DSA:3.40.50.200 (GENE3D);PF09286 (PFAM);PTHR14218 (PANTHER);PS51695 (PROSITE_PROFILES);SSF52743 (SUPERFAMILY);SSF54897 (SUPERFAMILY)
evm.scaffold45.5	Core				acyltransferase-domain-containing	291	gi|575062639|gb|ETW78257.1| hypothetical protein HETIRDRAFT_325458 [Heterobasidion irregulare TC 32-1]/gi|695567815|ref|XP_009550243.1|hypothetical protein HETIRDRAFT_325458 [Heterobasidion irregulare TC 32-1]	Heterobasidion irregulare TC 32-1	0	96.56%	291	291	4	GO:0016746;GO:0016043;GO:0032048;GO:0005741	cardiolipin metabolic process;cellular component organization;mitochondrial outer membrane;transferase activity, transferring acyl groups	Cellular Component;Molecular Function;Biological Process;Biological Process			IPR000872;IPR002123;noIPR;	Tafazzin;Phospholipid/glycerol acyltransferase;	PR00979 (PRINTS);SM00563 (SMART);PF01553 (PFAM);G3DSA:3.40.1130.10 (GENE3D);PTHR12497:SF0 (PANTHER);PTHR12497 (PANTHER);SSF69593 (SUPERFAMILY)
evm.scaffold45.8	Core			C13	cysteine protease C13	399	gi|575062630|gb|ETW78248.1| cysteine protease C13 [Heterobasidion irregulare TC 32-1]/gi|695567785|ref|XP_009550235.1|cysteine protease C13 [Heterobasidion irregulare TC 32-1]	Heterobasidion irregulare TC 32-1	0	92.51%	419	387	5	GO:0003923;GO:0006508;GO:0008233;GO:0016255;GO:0042765	GPI-anchor transamidase complex;GPI-anchor transamidase activity;attachment of GPI anchor to protein;peptidase activity;proteolysis	Cellular Component;Molecular Function;Molecular Function;Biological Process;Biological Process			IPR001096;IPR028361;	Peptidase C13, legumain;GPI-anchor transamidase;	PR00776 (PRINTS);PF01650 (PFAM);PIRSF500138 (PIRSF);PIRSF019663 (PIRSF);PTHR12000 (PANTHER);PTHR12000:SF1 (PANTHER)
evm.scaffold46.33	Del				hypothetical protein HETIRDRAFT_232994, partial	700	gi|695541630|ref|XP_009543343.1|hypothetical protein HETIRDRAFT_232994, partial [Heterobasidion irregulare TC 32-1]/gi|575067952|gb|ETW83564.1| hypothetical protein HETIRDRAFT_232994, partial [Heterobasidion irregulare TC 32-1]	Heterobasidion irregulare TC 32-1	2.5e-76	89.44%	147	142
evm.scaffold46.39	Del				---NA---	102
evm.scaffold47.28	Core				nuclease Le1	286	gi|575064636|gb|ETW80251.1| hypothetical protein HETIRDRAFT_319827 [Heterobasidion irregulare TC 32-1]/gi|695555957|ref|XP_009547026.1|hypothetical protein HETIRDRAFT_319827 [Heterobasidion irregulare TC 32-1]	Heterobasidion irregulare TC 32-1	0	95.21%	292	292	4	GO:0003676;GO:0006308;GO:0090305;GO:0004519	nucleic acid binding;DNA catabolic process;endonuclease activity;nucleic acid phosphodiester bond hydrolysis	Molecular Function;Molecular Function;Biological Process;Biological Process			IPR003154;IPR008947;noIPR;	S1/P1 nuclease;Phospholipase C/P1 nuclease domain;	PF02265 (PFAM);G3DSA:1.10.575.10 (GENE3D);PTHR33146:SF5 (PANTHER);PTHR33146 (PANTHER);SSF48537 (SUPERFAMILY)
evm.scaffold47.34	Core			GH79	glycoside hydrolase family 79	527	gi|695555461|ref|XP_009546906.1|glycoside hydrolase family 79 protein [Heterobasidion irregulare TC 32-1]/gi|575064643|gb|ETW80258.1| glycoside hydrolase family 79 protein [Heterobasidion irregulare TC 32-1]	Heterobasidion irregulare TC 32-1	0	96.20%	543	527	3	GO:0005975;GO:0016021;GO:0016787	carbohydrate metabolic process;hydrolase activity;integral component of membrane	Cellular Component;Molecular Function;Biological Process			IPR013781;IPR031728;noIPR;IPR017853;	Glycoside hydrolase, catalytic domain;Beta-glucuronidase, C-terminal;Glycoside hydrolase superfamily;	G3DSA:3.20.20.80 (GENE3D);PF16862 (PFAM);PTHR36183 (PANTHER);SSF51445 (SUPERFAMILY)
evm.scaffold47.37	Core		Y		Flavocytochrome c	582	gi|695555996|ref|XP_009547036.1|hypothetical protein HETIRDRAFT_384796 [Heterobasidion irregulare TC 32-1]/gi|575064647|gb|ETW80262.1| hypothetical protein HETIRDRAFT_384796 [Heterobasidion irregulare TC 32-1]	Heterobasidion irregulare TC 32-1	0	99.66%	581	582	8	GO:0006118;GO:0045281;GO:0006119;GO:0046872;GO:0019643;GO:0000104;GO:0018874;GO:0020037	reductive tricarboxylic acid cycle;metal ion binding;heme binding;benzoate metabolic process;succinate dehydrogenase activity;obsolete electron transport;succinate dehydrogenase complex;oxidative phosphorylation	Molecular Function;Molecular Function;Molecular Function;Biological Process;Biological Process;Biological Process;Biological Process;Cellular Component	EC:1.3.99.1	Deleted entry	IPR001199;IPR027477;IPR003953;IPR010960;IPR023753;noIPR;IPR018506;	Cytochrome b5-like heme/steroid binding domain;Succinate dehydrogenase/fumarate reductase flavoprotein, catalytic domain;FAD-dependent oxidoreductase 2, FAD binding domain;Flavocytochrome c;FAD/NAD(P)-binding domain;Cytochrome b5, heme-binding site;	PR00363 (PRINTS);PF00173 (PFAM);G3DSA:3.90.700.10 (GENE3D);PF00890 (PFAM);TIGR01813 (TIGRFAM);G3DSA:3.10.120.10 (GENE3D);G3DSA:3.50.50.60 (GENE3D);PTHR11632 (PANTHER);PTHR11632:SF39 (PANTHER);PS00191 (PROSITE_PATTERNS);PS50255 (PROSITE_PROFILES);SSF55856 (SUPERFAMILY);SSF56425 (SUPERFAMILY);SSF51905 (SUPERFAMILY)
evm.scaffold47.54	Core			GH79	glycoside hydrolase family 79	476	gi|695555665|ref|XP_009546953.1|glycoside hydrolase family 79 protein [Heterobasidion irregulare TC 32-1]/gi|575064668|gb|ETW80283.1| glycoside hydrolase family 79 protein [Heterobasidion irregulare TC 32-1]	Heterobasidion irregulare TC 32-1	0	95.42%	480	480	2	GO:0016021;GO:0016787	hydrolase activity;integral component of membrane	Cellular Component;Molecular Function			IPR031728;noIPR;IPR017853;	Beta-glucuronidase, C-terminal;Glycoside hydrolase superfamily;	PF16862 (PFAM);PTHR36183:SF3 (PANTHER);PTHR36183 (PANTHER);SSF51445 (SUPERFAMILY)
evm.scaffold48.1	Core	Conserved			Alkaline phosphatase D	617	gi|575070189|gb|ETW85800.1| hypothetical protein HETIRDRAFT_432424 [Heterobasidion irregulare TC 32-1]/gi|695538893|ref|XP_009542622.1|hypothetical protein HETIRDRAFT_432424 [Heterobasidion irregulare TC 32-1]	Heterobasidion irregulare TC 32-1	0	84.93%	548	617							IPR032093;IPR029052;IPR018946;noIPR;	Phospholipase D, N-terminal;Metallo-dependent phosphatase-like;Alkaline phosphatase D-related;	PF16655 (PFAM);G3DSA:3.60.21.10 (GENE3D);PF09423 (PFAM);PTHR22953:SF28 (PANTHER);PTHR22953 (PANTHER);PTHR22953 (PANTHER);PTHR22953:SF28 (PANTHER);SSF56300 (SUPERFAMILY)
evm.scaffold48.29	Core				Nuclear speckle splicing regulatory 1	392	gi|575070234|gb|ETW85845.1| hypothetical protein HETIRDRAFT_310082 [Heterobasidion irregulare TC 32-1]/gi|695539071|ref|XP_009542661.1|hypothetical protein HETIRDRAFT_310082 [Heterobasidion irregulare TC 32-1]	Heterobasidion irregulare TC 32-1	0	97.38%	382	382							noIPR;IPR018612;	P-loop containing nucleoside triphosphate hydrolase;Domain of unknown function DUF2040;	Coil (COILS);Coil (COILS);PF09745 (PFAM);PTHR31938 (PANTHER)
evm.scaffold48.50	Core				amine oxidase	510	gi|695539168|ref|XP_009542684.1|hypothetical protein HETIRDRAFT_471084 [Heterobasidion irregulare TC 32-1]/gi|575070262|gb|ETW85873.1| hypothetical protein HETIRDRAFT_471084 [Heterobasidion irregulare TC 32-1]	Heterobasidion irregulare TC 32-1	0	97.35%	492	491	3	GO:0016491;GO:0055114;GO:0016787	oxidation-reduction process;hydrolase activity;oxidoreductase activity	Molecular Function;Molecular Function;Biological Process			IPR001613;IPR002937;IPR016040;noIPR;IPR023753;	Flavin amine oxidase;Amine oxidase;NAD(P)-binding domain;FAD/NAD(P)-binding domain;	PR00757 (PRINTS);PF01593 (PFAM);G3DSA:3.40.50.720 (GENE3D);G3DSA:3.90.660.10 (GENE3D);PTHR10742 (PANTHER);PTHR10742:SF288 (PANTHER);SSF54373 (SUPERFAMILY);SSF51905 (SUPERFAMILY)
evm.scaffold5.109	Core		Y	GH18	glycoside hydrolase family 18	422	gi|575065489|gb|ETW81104.1| glycoside hydrolase family 18 protein [Heterobasidion irregulare TC 32-1]/gi|695555789|ref|XP_009546983.1|glycoside hydrolase family 18 protein [Heterobasidion irregulare TC 32-1]	Heterobasidion irregulare TC 32-1	0	98.10%	422	422	4	GO:0004568;GO:0005975;GO:0016998;GO:0006032	carbohydrate metabolic process;chitinase activity;chitin catabolic process;cell wall macromolecule catabolic process	Molecular Function;Biological Process;Biological Process;Biological Process	EC:3.2.1.14	Chitinase	IPR011583;IPR013781;IPR001223;noIPR;IPR001579;IPR029070;IPR017853;	Chitinase II;Glycoside hydrolase, catalytic domain;Glycoside hydrolase family 18, catalytic domain;Glycoside hydrolase, chitinase active site;Chitinase insertion domain;Glycoside hydrolase superfamily;	SM00636 (SMART);G3DSA:3.20.20.80 (GENE3D);PF00704 (PFAM);PTHR11177 (PANTHER);PS01095 (PROSITE_PATTERNS);SSF54556 (SUPERFAMILY);SSF51445 (SUPERFAMILY)
evm.scaffold5.156	Core				hypothetical protein HETIRDRAFT_452487	226	gi|575065431|gb|ETW81046.1| hypothetical protein HETIRDRAFT_452487 [Heterobasidion irregulare TC 32-1]/gi|695558673|ref|XP_009547726.1|hypothetical protein HETIRDRAFT_452487 [Heterobasidion irregulare TC 32-1]	Heterobasidion irregulare TC 32-1	3.9e-146	96.46%	226	226
evm.scaffold5.172	Core	Divergent	Y		cytochrome P450	497	gi|695558603|ref|XP_009547708.1|cytochrome P450 monooxygenase 51 [Heterobasidion irregulare TC 32-1]/gi|575065413|gb|ETW81028.1| cytochrome P450 monooxygenase 51 [Heterobasidion irregulare TC 32-1]	Heterobasidion irregulare TC 32-1	0	97.18%	499	497	6	GO:0005506;GO:0016705;GO:0016020;GO:0055114;GO:0004497;GO:0020037	iron ion binding;membrane;oxidation-reduction process;heme binding;oxidoreductase activity, acting on paired donors, with incorporation or reduction of molecular oxygen;monooxygenase activity	Cellular Component;Molecular Function;Molecular Function;Molecular Function;Molecular Function;Biological Process			IPR002401;IPR001128;noIPR;IPR017972;	Cytochrome P450, E-class, group I;Cytochrome P450;Cytochrome P450, conserved site;	PR00463 (PRINTS);PF00067 (PFAM);G3DSA:1.10.630.10 (GENE3D);PTHR24279 (PANTHER);PTHR24279:SF39 (PANTHER);PS00086 (PROSITE_PATTERNS);SSF48264 (SUPERFAMILY)
evm.scaffold5.182	Core			CE16	carbohydrate esterase family 16	362	gi|575065402|gb|ETW81017.1| hypothetical protein HETIRDRAFT_240452, partial [Heterobasidion irregulare TC 32-1]/gi|695558565|ref|XP_009547698.1|hypothetical protein HETIRDRAFT_240452, partial [Heterobasidion irregulare TC 32-1]	Heterobasidion irregulare TC 32-1	0	94.33%	300	300							IPR013830;noIPR;	SGNH hydrolase-type esterase domain;	G3DSA:3.40.50.1110 (GENE3D);PTHR22835:SF221 (PANTHER);PTHR22835 (PANTHER);SSF52266 (SUPERFAMILY)
evm.scaffold5.189	Core			GH5,CBM1	glycoside hydrolase family 5	443	gi|575065394|gb|ETW81009.1| glycoside hydrolase family 5 protein [Heterobasidion irregulare TC 32-1]/gi|695555773|ref|XP_009546979.1|glycoside hydrolase family 5 protein [Heterobasidion irregulare TC 32-1]	Heterobasidion irregulare TC 32-1	0	98.87%	443	443	4	GO:0005975;GO:0005576;GO:0004553;GO:0030248	carbohydrate metabolic process;cellulose binding;hydrolase activity, hydrolyzing O-glycosyl compounds;extracellular region	Cellular Component;Molecular Function;Molecular Function;Biological Process			IPR000254;IPR001547;IPR013781;noIPR;IPR018087;IPR017853;	Cellulose-binding domain, fungal;Glycoside hydrolase, family 5;Glycoside hydrolase, catalytic domain;Glycoside hydrolase, family 5, conserved site;Glycoside hydrolase superfamily;	SM00236 (SMART);PF00150 (PFAM);PF00734 (PFAM);G3DSA:3.20.20.80 (GENE3D);PTHR31451 (PANTHER);PS00659 (PROSITE_PATTERNS);PS00562 (PROSITE_PATTERNS);PD001821 (PRODOM);PS51164 (PROSITE_PROFILES);SSF51445 (SUPERFAMILY);SSF57180 (SUPERFAMILY)
evm.scaffold5.190	Core			GH5	glycoside hydrolase family 5	391	gi|695558536|ref|XP_009547691.1|glycoside hydrolase family 5 protein [Heterobasidion irregulare TC 32-1]/gi|575065393|gb|ETW81008.1| glycoside hydrolase family 5 protein [Heterobasidion irregulare TC 32-1]	Heterobasidion irregulare TC 32-1	0	92.35%	405	405	4	GO:0005975;GO:0005576;GO:0004553;GO:0030248	carbohydrate metabolic process;cellulose binding;hydrolase activity, hydrolyzing O-glycosyl compounds;extracellular region	Cellular Component;Molecular Function;Molecular Function;Biological Process			IPR001547;IPR013781;noIPR;IPR018087;IPR017853;	Glycoside hydrolase, family 5;Glycoside hydrolase, catalytic domain;Glycoside hydrolase, family 5, conserved site;Glycoside hydrolase superfamily;	PF00150 (PFAM);G3DSA:3.20.20.80 (GENE3D);PTHR31451 (PANTHER);PS00659 (PROSITE_PATTERNS);SSF51445 (SUPERFAMILY)
evm.scaffold5.20	Core				---NA---	87
evm.scaffold5.206	Core		Y		phosphoglycerate mutase	551	gi|695558492|ref|XP_009547677.1|hypothetical protein HETIRDRAFT_150646 [Heterobasidion irregulare TC 32-1]/gi|575065377|gb|ETW80992.1| hypothetical protein HETIRDRAFT_150646 [Heterobasidion irregulare TC 32-1]	Heterobasidion irregulare TC 32-1	0	98.73%	551	551	4	GO:0019497;GO:0006771;GO:0016311;GO:0003993	dephosphorylation;acid phosphatase activity;riboflavin metabolic process;hexachlorocyclohexane metabolic process	Molecular Function;Biological Process;Biological Process;Biological Process	EC:3.1.3.41;EC:3.1.3.2	4-nitrophenylphosphatase;Acid phosphatase	IPR029033;IPR000560;noIPR;	Histidine phosphatase superfamily;Histidine phosphatase superfamily, clade-2;	G3DSA:3.40.50.1240 (GENE3D);PF00328 (PFAM);PTHR20963:SF20 (PANTHER);PTHR20963 (PANTHER);PS00616 (PROSITE_PATTERNS);PS00778 (PROSITE_PATTERNS);SSF53254 (SUPERFAMILY)
evm.scaffold5.208	Core	Conserved	Y		phosphoglycerate mutase	551	gi|695558483|ref|XP_009547674.1|hypothetical protein HETIRDRAFT_321208 [Heterobasidion irregulare TC 32-1]/gi|575065374|gb|ETW80989.1| hypothetical protein HETIRDRAFT_321208 [Heterobasidion irregulare TC 32-1]	Heterobasidion irregulare TC 32-1	0	97.82%	547	551	4	GO:0019497;GO:0006771;GO:0016311;GO:0003993	dephosphorylation;acid phosphatase activity;riboflavin metabolic process;hexachlorocyclohexane metabolic process	Molecular Function;Biological Process;Biological Process;Biological Process	EC:3.1.3.41;EC:3.1.3.2	4-nitrophenylphosphatase;Acid phosphatase	IPR029033;IPR000560;noIPR;	Histidine phosphatase superfamily;Histidine phosphatase superfamily, clade-2;	G3DSA:3.40.50.1240 (GENE3D);PF00328 (PFAM);PTHR20963 (PANTHER);PTHR20963:SF20 (PANTHER);PS00616 (PROSITE_PATTERNS);SSF53254 (SUPERFAMILY)
evm.scaffold5.209	Core		Y	CBM1	carbohydrate-binding module family 1	226	gi|575065373|gb|ETW80988.1| cellulose-growth-specific protein [Heterobasidion irregulare TC 32-1]/gi|695558480|ref|XP_009547673.1|cellulose-growth-specific protein [Heterobasidion irregulare TC 32-1]	Heterobasidion irregulare TC 32-1	1.6e-117	87.93%	224	232	4	GO:0005975;GO:0005576;GO:0004553;GO:0030248	carbohydrate metabolic process;cellulose binding;hydrolase activity, hydrolyzing O-glycosyl compounds;extracellular region	Cellular Component;Molecular Function;Molecular Function;Biological Process			IPR000254;noIPR;	Cellulose-binding domain, fungal;	SM00236 (SMART);PF00734 (PFAM);PTHR11552:SF131 (PANTHER);PTHR11552 (PANTHER);PS00562 (PROSITE_PATTERNS);PD001821 (PRODOM);PS51164 (PROSITE_PROFILES);SSF57180 (SUPERFAMILY)
evm.scaffold5.21	Core				cytochrome b5	181	gi|695555627|ref|XP_009546944.1|hypothetical protein HETIRDRAFT_46209 [Heterobasidion irregulare TC 32-1]/gi|575065589|gb|ETW81204.1| hypothetical protein HETIRDRAFT_46209 [Heterobasidion irregulare TC 32-1]	Heterobasidion irregulare TC 32-1	2.1e-80	99.17%	121	121	1	GO:0016021	integral component of membrane	Cellular Component			IPR001199;noIPR;	Cytochrome b5-like heme/steroid binding domain;	G3DSA:3.10.120.10 (GENE3D);PF00173 (PFAM);PTHR10281 (PANTHER);SSF55856 (SUPERFAMILY)
evm.scaffold5.227	Core				hypothetical protein HETIRDRAFT_181235	276	gi|695558423|ref|XP_009547655.1|hypothetical protein HETIRDRAFT_181235 [Heterobasidion irregulare TC 32-1]/gi|575065354|gb|ETW80969.1| hypothetical protein HETIRDRAFT_181235 [Heterobasidion irregulare TC 32-1]	Heterobasidion irregulare TC 32-1	2e-146	86.25%	287	291
evm.scaffold5.244	Core		Y	Early nodulin(ENODL)	kinase	841	gi|1024083403|gb|KZV76288.1|kinase-like protein [Peniophora sp. CONT]	Peniophora sp. CONT	0	69.70%	832	858	4	GO:0005524;GO:0009069;GO:0004674;GO:0006468	protein serine/threonine kinase activity;serine family amino acid metabolic process;protein phosphorylation;ATP binding	Molecular Function;Molecular Function;Biological Process;Biological Process	EC:2.7.11	Transferring phosphorus-containing groups	IPR002290;IPR011993;IPR000719;noIPR;IPR008271;IPR017441;IPR011009;	Serine/threonine/dual specificity protein kinase, catalytic domain;PH domain-like;Protein kinase domain;Serine/threonine-protein kinase, active site;Protein kinase, ATP binding site;Protein kinase-like domain;	SM00220 (SMART);G3DSA:2.30.29.30 (GENE3D);PF00069 (PFAM);G3DSA:3.30.200.20 (GENE3D);G3DSA:1.10.510.10 (GENE3D);PTHR24356 (PANTHER);PTHR24356:SF163 (PANTHER);PS00108 (PROSITE_PATTERNS);PS00107 (PROSITE_PATTERNS);PS50011 (PROSITE_PROFILES);SSF56112 (SUPERFAMILY)
evm.scaffold5.248	Core	Divergent	Y		alpha beta-hydrolase	341	gi|575065331|gb|ETW80946.1| hypothetical protein HETIRDRAFT_476686 [Heterobasidion irregulare TC 32-1]/gi|695558356|ref|XP_009547635.1|hypothetical protein HETIRDRAFT_476686 [Heterobasidion irregulare TC 32-1]	Heterobasidion irregulare TC 32-1	0	96.80%	281	281	4	GO:0008474;GO:0002084;GO:0005783;GO:0007035	palmitoyl-(protein) hydrolase activity;vacuolar acidification;endoplasmic reticulum;protein depalmitoylation	Cellular Component;Molecular Function;Biological Process;Biological Process	EC:3.1.2.22	Palmitoyl-protein hydrolase	IPR002472;IPR029058;noIPR;IPR030294;	Palmitoyl protein thioesterase;Alpha/Beta hydrolase fold;Palmitoyl-protein thioesterase 1;	PR00414 (PRINTS);PF02089 (PFAM);G3DSA:3.40.50.1820 (GENE3D);PTHR11247 (PANTHER);PTHR11247:SF8 (PANTHER);SSF53474 (SUPERFAMILY)
evm.scaffold5.252	Core	Conserved			small secreted	170	gi|575065326|gb|ETW80941.1| hypothetical protein HETIRDRAFT_427792 [Heterobasidion irregulare TC 32-1]/gi|695558343|ref|XP_009547631.1|hypothetical protein HETIRDRAFT_427792 [Heterobasidion irregulare TC 32-1]	Heterobasidion irregulare TC 32-1	8.8e-112	99.41%	170	170							noIPR;	Carbohydrate-binding module family 5/12;	PTHR38849 (PANTHER)
evm.scaffold5.277	Core			S08A	subtilisin-like protease	905	gi|575065292|gb|ETW80907.1| serine protease S8 [Heterobasidion irregulare TC 32-1]/gi|695555754|ref|XP_009546974.1|serine protease S8 [Heterobasidion irregulare TC 32-1]	Heterobasidion irregulare TC 32-1	0	98.23%	905	905	4	GO:0005618;GO:0016020;GO:0006508;GO:0004252	membrane;cell wall;proteolysis;serine-type endopeptidase activity	Cellular Component;Cellular Component;Molecular Function;Biological Process	EC:3.4.21	Acting on peptide bonds (peptidases)	IPR015500;IPR003137;noIPR;IPR010435;IPR000209;IPR023828;IPR022398;IPR023827;	Peptidase S8, subtilisin-related;PA domain;Fn3-like domain;Peptidase S8/S53 domain;Peptidase S8, subtilisin, Ser-active site;Peptidase S8, subtilisin, His-active site;Peptidase S8, subtilisin, Asp-active site;	PR00723 (PRINTS);PF02225 (PFAM);G3DSA:3.50.30.30 (GENE3D);PF06280 (PFAM);PF00082 (PFAM);G3DSA:3.40.50.200 (GENE3D);PTHR10795 (PANTHER);PTHR10795:SF359 (PANTHER);PTHR10795 (PANTHER);PS00138 (PROSITE_PATTERNS);PS00137 (PROSITE_PATTERNS);PS00136 (PROSITE_PATTERNS);SSF52743 (SUPERFAMILY);SSF52025 (SUPERFAMILY)
evm.scaffold5.287	Core				hypothetical protein HETIRDRAFT_418837	305	gi|695558211|ref|XP_009547589.1|hypothetical protein HETIRDRAFT_418837 [Heterobasidion irregulare TC 32-1]/gi|575065279|gb|ETW80894.1| hypothetical protein HETIRDRAFT_418837 [Heterobasidion irregulare TC 32-1]	Heterobasidion irregulare TC 32-1	7.4e-176	97.70%	305	305
evm.scaffold5.292	Core				endoplasmic oxidoreductin	544	gi|695558189|ref|XP_009547583.1|hypothetical protein HETIRDRAFT_410101 [Heterobasidion irregulare TC 32-1]/gi|575065273|gb|ETW80888.1| hypothetical protein HETIRDRAFT_410101 [Heterobasidion irregulare TC 32-1]	Heterobasidion irregulare TC 32-1	0	99.45%	544	544	4	GO:0003756;GO:0016671;GO:0005783;GO:0055114	protein disulfide isomerase activity;oxidation-reduction process;oxidoreductase activity, acting on a sulfur group of donors, disulfide as acceptor;endoplasmic reticulum	Cellular Component;Molecular Function;Molecular Function;Biological Process	EC:5.3.4.1	Protein disulfide-isomerase	IPR007266;noIPR;	Endoplasmic reticulum oxidoreductin 1;	PF04137 (PFAM);PTHR12613 (PANTHER);PTHR12613:SF0 (PANTHER);SSF110019 (SUPERFAMILY)
evm.scaffold5.311	Core			GH55	glycoside hydrolase family 55	777	gi|575065250|gb|ETW80865.1| glycoside hydrolase family 55 protein [Heterobasidion irregulare TC 32-1]/gi|695558131|ref|XP_009547564.1|glycoside hydrolase family 55 protein [Heterobasidion irregulare TC 32-1]	Heterobasidion irregulare TC 32-1	0	98.33%	777	777	1	GO:0016787	hydrolase activity	Molecular Function			IPR024535;IPR012334;noIPR;IPR011050;	Pectate lyase superfamily protein;Pectin lyase fold;Pectin lyase fold/virulence factor;	PF12708 (PFAM);G3DSA:2.160.20.10 (GENE3D);PTHR31375 (PANTHER);PTHR31375:SF6 (PANTHER);SSF51126 (SUPERFAMILY);SSF51126 (SUPERFAMILY)
evm.scaffold5.314	Core				hypothetical protein EXIGLDRAFT_725631	387	gi|1024112006|gb|KZW03165.1|hypothetical protein EXIGLDRAFT_725631 [Exidia glandulosa HHB12029]	Exidia glandulosa HHB12029	1.1e-13	56.07%	308	107							noIPR;IPR009009;	HIT-like domain;RlpA-like double-psi beta-barrel domain;	PR01217 (PRINTS);G3DSA:2.40.40.10 (GENE3D);PTHR34586:SF3 (PANTHER);PTHR34586 (PANTHER);SSF50685 (SUPERFAMILY)
evm.scaffold5.32	Core				hypothetical protein HETIRDRAFT_410266	374	gi|575065577|gb|ETW81192.1| hypothetical protein HETIRDRAFT_410266 [Heterobasidion irregulare TC 32-1]/gi|695559165|ref|XP_009547857.1|hypothetical protein HETIRDRAFT_410266 [Heterobasidion irregulare TC 32-1]	Heterobasidion irregulare TC 32-1	0	97.86%	374	374							IPR025714;IPR029063;IPR026913;noIPR;	Methyltransferase domain;S-adenosyl-L-methionine-dependent methyltransferase;Methyltransferase-like protein 24;	PF13383 (PFAM);G3DSA:3.40.50.150 (GENE3D);PTHR32026 (PANTHER);PTHR32026 (PANTHER);PTHR32026:SF10 (PANTHER)
evm.scaffold5.366	Core				hypothetical protein HETIRDRAFT_476506	265	gi|695557936|ref|XP_009547505.1|hypothetical protein HETIRDRAFT_476506 [Heterobasidion irregulare TC 32-1]/gi|575065189|gb|ETW80804.1| hypothetical protein HETIRDRAFT_476506 [Heterobasidion irregulare TC 32-1]	Heterobasidion irregulare TC 32-1	2.4e-177	98.87%	265	265							noIPR;	Ribosomal protein S7 domain;	PTHR34862:SF1 (PANTHER);PTHR34862 (PANTHER)
evm.scaffold5.368	Core			GH17	Glycoside Hydrolase Family 17	344	gi|575065186|gb|ETW80801.1| hypothetical protein HETIRDRAFT_476497 [Heterobasidion irregulare TC 32-1]/gi|695557922|ref|XP_009547502.1|hypothetical protein HETIRDRAFT_476497 [Heterobasidion irregulare TC 32-1]	Heterobasidion irregulare TC 32-1	0	97.97%	389	344	2	GO:0005975;GO:0016787	carbohydrate metabolic process;hydrolase activity	Molecular Function;Biological Process			IPR013781;noIPR;IPR017853;	Glycoside hydrolase, catalytic domain;Glycoside hydrolase superfamily;	G3DSA:3.20.20.80 (GENE3D);PTHR16631 (PANTHER);SSF51445 (SUPERFAMILY)
evm.scaffold5.60	Core				---NA---	71
evm.scaffold5.77	Core				hypothetical protein HETIRDRAFT_46155, partial	323	gi|695555623|ref|XP_009546943.1|hypothetical protein HETIRDRAFT_46155, partial [Heterobasidion irregulare TC 32-1]/gi|575065529|gb|ETW81144.1| hypothetical protein HETIRDRAFT_46155, partial [Heterobasidion irregulare TC 32-1]	Heterobasidion irregulare TC 32-1	2.6e-169	99.57%	231	231	1	GO:0016021	integral component of membrane	Cellular Component			IPR025714;IPR029063;noIPR;IPR026913;	Methyltransferase domain;S-adenosyl-L-methionine-dependent methyltransferase;Methyltransferase-like protein 24;	PF13383 (PFAM);G3DSA:3.40.50.150 (GENE3D);PTHR32026:SF10 (PANTHER);PTHR32026 (PANTHER)
evm.scaffold50.20	Core		Y		cytochrome P450	561	gi|575060041|gb|ETW75662.1| cytochrome P450 monooxygenase 5 [Heterobasidion irregulare TC 32-1]/gi|695574826|ref|XP_009551927.1|cytochrome P450 monooxygenase 5 [Heterobasidion irregulare TC 32-1]	Heterobasidion irregulare TC 32-1	0	95.78%	522	498	6	GO:0005506;GO:0016705;GO:0016020;GO:0055114;GO:0004497;GO:0020037	iron ion binding;membrane;oxidation-reduction process;heme binding;oxidoreductase activity, acting on paired donors, with incorporation or reduction of molecular oxygen;monooxygenase activity	Cellular Component;Molecular Function;Molecular Function;Molecular Function;Molecular Function;Biological Process			IPR001128;IPR002401;noIPR;IPR017972;	Cytochrome P450;Cytochrome P450, E-class, group I;Cytochrome P450, conserved site;	PR00385 (PRINTS);PR00463 (PRINTS);G3DSA:1.10.630.10 (GENE3D);PF00067 (PFAM);PTHR24279:SF80 (PANTHER);PTHR24279 (PANTHER);PS00086 (PROSITE_PATTERNS);SSF48264 (SUPERFAMILY)
evm.scaffold50.21	Core		Y	M36	Metallo peptidase M36	600	gi|695574830|ref|XP_009551928.1|Metallo peptidase M36 [Heterobasidion irregulare TC 32-1]/gi|575060042|gb|ETW75663.1| Metallo peptidase M36 [Heterobasidion irregulare TC 32-1]	Heterobasidion irregulare TC 32-1	0	98.67%	598	600	4	GO:0005615;GO:0008270;GO:0006508;GO:0004222	metalloendopeptidase activity;extracellular space;proteolysis;zinc ion binding	Cellular Component;Molecular Function;Molecular Function;Biological Process	EC:3.4.24	Acting on peptide bonds (peptidases)	IPR001842;noIPR;	Peptidase M36, fungalysin;	PR00999 (PRINTS);PF02128 (PFAM);G3DSA:1.10.390.10 (GENE3D);PTHR33478 (PANTHER);SSF55486 (SUPERFAMILY)
evm.scaffold51.18	Core	Divergent			hypothetical protein HETIRDRAFT_120798	159	gi|575066931|gb|ETW82544.1| hypothetical protein HETIRDRAFT_120798 [Heterobasidion irregulare TC 32-1]/gi|695547694|ref|XP_009544899.1|hypothetical protein HETIRDRAFT_120798 [Heterobasidion irregulare TC 32-1]	Heterobasidion irregulare TC 32-1	9.2e-83	89.31%	201	159							noIPR;IPR000772;	High mobility group box domain;Ricin B, lectin domain;	G3DSA:2.80.10.50 (GENE3D);SSF50370 (SUPERFAMILY)
[truncated: 151 more rows]
